# Supplementary material for: Contrasting roles for IgM and B-cell MHCII expression in Brucella abortus S19 vaccine-mediated efficacy against B. melitensis infection
Source: mSphere. 2024 Feb 13;9(3):e00750-23. doi: 10.1128/msphere.00750-23 (PMC10964430; doi:10.1128/msphere.00750-23)
Supplement: Table S1 — Gene expression in CD4+ T cells from vaccinated mice at two weeks post-challenge. [file msphere.00750-23-s0005.xlsx]

## Sheet: sheet1
Gene	Name	Type	baseMean	log2FoldChange_shrunken	lfcSE_shrunken	pvalue	padj	log2FoldChange_raw	lfcSE_raw	BCL6-1:TPM	BCL6-2:TPM	BCL6-3:TPM	BCL6-4:TPM	CD4BCL6-1:TPM	CD4BCL6-2:TPM	CD4BCL6-3:TPM	CD4BCL6-4:TPM
ENSMUSG00000000001.4	Gnai3	protein_coding	8472.01	0.115455	0.0558841	0.0205	0.0932452	0.139782	0.0603271	153.46	145.963	145.033	138.228	180.252	168.704	182.815	156.744
ENSMUSG00000000028.15	Cdc45	protein_coding	562.263	-0.0668912	0.119157	0.327783	0.568533	-0.188638	0.192765	10.3171	9.07836	6.9484	13.7197	9.22622	9.57206	10.3224	8.76676
ENSMUSG00000000031.16	H19	lincRNA	11.2404	-0.424956	0.73879	0.0142348	0.0723613	-2.38399	0.972549	0.107485	0.380544	0.842799	0.471735	0.0310857	0	0.022392	0.30914
ENSMUSG00000000037.17	Scml2	protein_coding	19.4123	0.0274678	0.147079	0.655774	0.825612	0.151122	0.339025	0.148802	0.195121	0.131667	0.199549	0.203221	0.199354	0.206663	0.198136
ENSMUSG00000000056.7	Narf	protein_coding	2913	-0.114923	0.0854634	0.0789229	0.233357	-0.181368	0.103228	34.4408	37.8641	35.9676	43.1614	36.4055	38.9504	36.1499	32.1748
ENSMUSG00000000058.6	Cav2	protein_coding	157.657	-0.475233	0.44243	0.00603599	0.0400126	-1.01952	0.371299	2.63223	3.50877	2.71983	5.93282	1.37579	1.06666	2.09767	3.28745
ENSMUSG00000000078.7	Klf6	protein_coding	33368.1	0.143372	0.0760522	0.0202665	0.0924882	0.19968	0.0860178	469.331	428.036	378.235	392.685	552.937	524.328	530.283	447.874
ENSMUSG00000000085.16	Scmh1	protein_coding	935.693	0.108278	0.061095	0.0418065	0.152704	0.136771	0.0671948	6.89504	6.55899	7.28271	6.44704	8.30881	8.13488	7.70227	7.89405
ENSMUSG00000000088.7	Cox5a	protein_coding	3995.73	-0.185175	0.0948309	0.00802273	0.0488507	-0.280097	0.105653	132.571	117.704	105.095	135.489	100.748	107.691	113.892	111.485
ENSMUSG00000000093.6	Tbx2	protein_coding	30.1196	-0.0270327	0.138034	0.66577	0.832136	-0.128005	0.296335	0.495865	0.43029	0.643256	0.480061	0.421791	0.518296	0.410171	0.646671
ENSMUSG00000000120.6	Ngfr	protein_coding	46.0124	0.0211445	0.127477	0.74046	0.875529	0.0833056	0.251493	0.844033	0.739518	0.864872	0.623002	0.57697	1.01283	0.911147	0.956307
ENSMUSG00000000125.5	Wnt3	protein_coding	28.3032	0.163942	0.242295	0.0657917	0.207435	0.624106	0.339217	0.618911	0.405782	0.294884	0.377265	0.994418	0.589148	0.555142	0.70049
ENSMUSG00000000126.11	Wnt9a	protein_coding	1.73352	0.0458927	0.300572	0.478432	NA	0.86508	1.22044	0.0158854	0	0.0194624	0.052289	0.0229711	0.020162	0.0661873	0.0571106
ENSMUSG00000000127.15	Fer	protein_coding	144.29	-0.0907067	0.15604	0.198777	0.421685	-0.34787	0.270707	1.98874	1.90028	1.46747	2.75239	1.19281	1.43417	2.49528	1.70622
ENSMUSG00000000131.15	Xpo6	protein_coding	9712.1	0.220758	0.0681636	0.000126851	0.0021845	0.270682	0.0706283	31.6483	30.5315	33.7506	26.8512	41.738	41.3426	38.7512	36.9118
ENSMUSG00000000134.17	Tfe3	protein_coding	2894.96	-0.00593945	0.0644785	0.913868	0.962201	-0.00818605	0.0756842	17.2506	19.2677	18.4065	18.8963	18.6615	20.1843	20.9251	18.9827
ENSMUSG00000000142.15	Axin2	protein_coding	2971.61	0.148402	0.103832	0.038042	0.143077	0.262033	0.126318	29.726	31.6429	32.9599	21.6666	39.9437	41.3857	35.5558	32.0897
ENSMUSG00000000148.17	Brat1	protein_coding	1543.6	0.0549203	0.0872167	0.398993	0.633884	0.096273	0.114146	16.4664	13.6774	15.7073	11.2122	17.5243	16.5653	14.6648	16.5127
ENSMUSG00000000149.10	Gna12	protein_coding	3184.31	-0.150554	0.135175	0.0503427	0.173485	-0.340764	0.174122	59.0129	61.9191	46.2787	77.3362	42.0634	49.8679	61.6152	54.0235
ENSMUSG00000000154.16	Slc22a18	protein_coding	23.4199	-0.18783	0.300626	0.0574529	0.189865	-0.792601	0.417191	0.902645	1.07138	0.877089	1.2636	0.315065	0.434557	0.648433	1.11902
ENSMUSG00000000157.16	Itgb2l	protein_coding	26.621	-1.23683	0.684991	0.000429156	0.00559227	-1.8542	0.52654	0.33021	0.396914	0.494467	1.03326	0.0884259	0.108657	0.318481	0.146563
ENSMUSG00000000159.16	Igsf5	protein_coding	1.2551	0.102542	0.418126	0.169677	NA	2.1214	1.54481	0.0419203	0	0	0	0.0606189	0.0532059	0.0436658	0.0502368
ENSMUSG00000000167.14	Pih1d2	protein_coding	14.6885	0.0247566	0.182701	0.682713	0.841987	0.215485	0.527164	0.300789	0.33279	0.184259	0.309403	0.543695	0.501068	0.0979104	0.292875
ENSMUSG00000000168.9	Dlat	protein_coding	1776.63	0.0105071	0.0560567	0.831758	0.922665	0.0134792	0.0634476	21.5924	21.6717	20.9116	21.0908	24.6347	22.254	23.9233	21.5569
ENSMUSG00000000171.5	Sdhd	protein_coding	3162.54	-0.0861449	0.0693713	0.136815	0.332074	-0.118802	0.0798532	157.531	162.276	143.159	166.67	149.028	160.628	162.568	150.275
ENSMUSG00000000182.9	Fgf23	protein_coding	1.68839	-0.177872	0.523444	0.0669815	NA	-2.50612	1.36812	0.11661	0.0573404	0.10715	0.0959593	0	0	0.0303663	0.0349359
ENSMUSG00000000184.12	Ccnd2	protein_coding	27890.8	0.733604	0.0650653	4.64333e-30	9.80878e-27	0.73975	0.0649424	131.602	135.632	127.769	128.195	251.372	243.032	236.771	206.919
ENSMUSG00000000194.13	Gpr107	protein_coding	2786.53	-0.0228376	0.0523025	0.625117	0.805185	-0.02839	0.0581036	14.0056	12.9755	13.0179	11.9856	14.2327	13.9065	13.8811	12.639
ENSMUSG00000000202.9	Btbd17	protein_coding	2.34426	0.0185752	0.252892	0.763028	NA	0.304859	1.01112	0.0663728	0.0489561	0.0203295	0.0182063	0.0479892	0.0421207	0.0172841	0.0994254
ENSMUSG00000000204.16	Slfn4	protein_coding	116.278	-0.0990493	0.200512	0.178248	0.394155	-0.500915	0.372104	1.32073	2.99136	1.27488	2.47375	1.3311	2.40437	1.69533	0.735417
ENSMUSG00000000216.8	Scnn1g	protein_coding	6.05501	-0.0534543	0.22747	0.417848	0.650678	-0.527365	0.650939	0.0530416	0.139105	0.173294	0.193993	0.153402	0.0897616	0.0920836	0.0847526
ENSMUSG00000000223.13	Drp2	protein_coding	10.8595	-0.0198569	0.175197	0.740724	0.875677	-0.164559	0.497316	0.0432804	0.115532	0.0606011	0.0949757	0.0804673	0.0941694	0.0772843	0.0518667
ENSMUSG00000000244.17	Tspan32	protein_coding	6430.52	0.18853	0.111236	0.0118037	0.063555	0.315816	0.125425	59.6689	57.6307	60.4667	39.5478	81.8435	70.9307	66.2179	70.3068
ENSMUSG00000000247.11	Lhx2	protein_coding	7.31008	0.0695403	0.228916	0.313718	0.554158	0.580435	0.576142	0.108341	0.106549	0.029497	0.0660407	0.156667	0.137508	0.100313	0.115409
ENSMUSG00000000248.16	Clec2g	protein_coding	27.987	-0.0754029	0.190241	0.271734	0.508536	-0.442445	0.40256	0.50152	0.493224	0.728235	0.937504	0.295461	0.51866	0.425661	0.845874
ENSMUSG00000000253.13	Gmpr	protein_coding	28.2513	-0.331966	0.458038	0.0206281	0.0935571	-1.16621	0.503824	0.819531	0.716422	0.641487	1.74844	0.197514	0.635654	0.284551	0.763868
ENSMUSG00000000266.11	Mid2	protein_coding	126.664	-0.900866	0.296303	4.42878e-05	0.000937639	-1.04302	0.255399	1.0102	1.1345	1.08596	1.69479	0.640869	0.48805	0.549894	0.890388
ENSMUSG00000000275.16	Trim25	protein_coding	5309.87	0.274012	0.0522411	4.88361e-09	5.1015e-07	0.302721	0.0517375	51.5407	49.5945	47.5173	46.1646	64.6426	62.6283	65.5767	64.6954
ENSMUSG00000000276.11	Dgke	protein_coding	1497.14	0.110436	0.0696202	0.0578827	0.190821	0.149757	0.0789615	9.87409	10.4673	10.6374	8.93146	13.2846	11.564	11.3492	11.2965
ENSMUSG00000000278.10	Scpep1	protein_coding	2235.21	-0.198512	0.0995289	0.00563197	0.0381732	-0.301365	0.108856	70.0057	68.798	60.5882	77.4475	56.3411	56.5569	65.5129	62.6787
ENSMUSG00000000282.12	Mnt	protein_coding	3111.8	0.20089	0.0722308	0.000808844	0.00914254	0.256716	0.0766374	37.3618	35.9232	38.7873	32.5292	45.9618	44.7075	51.251	43.1166
ENSMUSG00000000290.13	Itgb2	protein_coding	31475.1	-0.00768018	0.0708569	0.895451	0.954492	-0.0112833	0.085863	645.541	605.791	559.824	627.306	640.229	616.939	732.305	606.619
ENSMUSG00000000295.13	Hddc2	protein_coding	627.33	-0.0838255	0.0839642	0.193357	0.414949	-0.135858	0.104449	10.281	11.4156	12.7438	9.72569	11.6624	10.1597	10.2223	11.0199
ENSMUSG00000000296.8	Tpd52l1	protein_coding	1.76659	0.0324169	0.285447	0.605037	NA	0.625198	1.20888	0.0399717	0.117931	0.0489722	0.0438574	0	0.0507326	0.20818	0.143705
ENSMUSG00000000301.16	Pemt	protein_coding	46.7723	0.200087	0.202763	0.028172	0.116885	0.514516	0.234416	1.00537	1.0629	1.17016	1.07553	1.78092	1.33983	1.51849	1.95784
ENSMUSG00000000303.12	Cdh1	protein_coding	294.312	0.626715	0.27523	0.000208361	0.00321018	0.788328	0.212564	3.58408	1.95569	3.11627	2.48635	6.23603	4.03537	4.31137	5.99931
ENSMUSG00000000305.12	Cdh4	protein_coding	30.6244	-0.229579	0.343574	0.0393533	0.146416	-0.890214	0.432043	0.262336	0.25083	0.294623	0.47973	0.0843001	0.120236	0.235306	0.296914
ENSMUSG00000000308.14	Ckmt1	protein_coding	1.39244	0.045234	0.307494	0.481333	NA	0.910911	1.29361	0	0.0416729	0.0259576	0.0232465	0.0306373	0.0806722	0.0220691	0.0507802
ENSMUSG00000000317.11	Bcl6b	protein_coding	96.484	-0.733701	0.409607	0.000768147	0.00877117	-1.04407	0.310362	1.70635	1.6921	2.31705	2.4963	0.863611	0.649716	0.962755	1.77222
ENSMUSG00000000318.16	Clec10a	protein_coding	376.979	0.28802	0.239371	0.00835499	0.0502834	0.591182	0.224155	7.93511	5.16669	5.92252	5.46408	10.9206	8.5896	6.4794	13.4442
ENSMUSG00000000320.10	Alox12	protein_coding	228.348	-1.23321	0.328126	6.76481e-06	0.000200957	-1.40179	0.311443	4.32381	3.70484	3.37829	7.55653	1.32911	1.70879	1.72602	2.94762
ENSMUSG00000000325.16	Arvcf	protein_coding	157.594	-0.12678	0.118907	0.082698	0.239965	-0.276674	0.159444	1.77194	1.36312	1.45693	1.47759	1.19574	1.14947	1.50118	1.50058
ENSMUSG00000000326.13	Comt	protein_coding	1946.55	-0.255942	0.176631	0.00638244	0.0415986	-0.472854	0.173368	50.7104	51.3299	39.4575	68.1981	34.732	38.4902	45.9037	43.3504
ENSMUSG00000000339.14	Rtca	protein_coding	1332.99	-0.107364	0.0540685	0.0268275	0.112867	-0.128747	0.0581506	45.4846	44.7875	42.2859	41.9743	42.9131	44.1988	41.8114	42.3391
ENSMUSG00000000340.10	Dbt	protein_coding	1196.05	-0.019304	0.0642077	0.724389	0.865407	-0.0264588	0.0750395	20.7392	20.4582	21.6548	22.0447	23.7315	22.8342	22.6721	20.2728
ENSMUSG00000000346.9	Dazap2	protein_coding	22587	0.0180444	0.0605183	0.730809	0.869634	0.0239438	0.069594	459.075	449.706	440.149	469.929	486.064	487.425	542.24	468.966
ENSMUSG00000000355.13	Mcts1	protein_coding	1757.74	0.0183621	0.0661912	0.742611	0.87697	0.0256546	0.0781205	72.0024	68.4278	62.3157	58.762	77.4443	73.5279	67.041	67.6094
ENSMUSG00000000359.3	Rem1	protein_coding	137.283	-0.00606301	0.103358	0.927553	0.968883	-0.0145601	0.160136	3.75279	3.42537	3.9968	3.90231	3.79516	3.82916	3.50026	4.85003
ENSMUSG00000000365.9	Rnf17	protein_coding	42.6798	-0.0848028	0.155003	0.223247	0.452683	-0.336792	0.276526	0.42367	0.491661	0.311441	0.567125	0.294071	0.440937	0.423658	0.365559
ENSMUSG00000000374.8	Trappc10	protein_coding	5343.83	0.132268	0.0574272	0.00949753	0.0549708	0.160773	0.0619883	37.2611	37.4893	35.193	36.3289	44.9905	45.36	45.671	39.5072
ENSMUSG00000000378.15	Ccm2	protein_coding	7392.81	0.0674027	0.0811427	0.28646	0.524428	0.10762	0.100964	123.926	111.392	131.136	92.179	137.902	142.606	125.315	123.238
ENSMUSG00000000384.15	Tbrg4	protein_coding	2523.79	0.0894912	0.0727292	0.133764	0.326926	0.127242	0.0848605	41.0355	38.9636	41.3703	32.7009	48.2494	46.653	40.6426	44.7354
ENSMUSG00000000386.16	Mx1	polymorphic_pseudogene	892.638	-0.115617	0.0823218	0.0718628	0.219726	-0.176401	0.0980011	16.8078	14.5649	13.6599	13.9501	16.0013	13.7608	13.9276	12.3734
ENSMUSG00000000392.17	Fap	protein_coding	21.4982	0.0165965	0.14194	0.786478	0.900886	0.0880157	0.324917	0.280197	0.229635	0.194531	0.163966	0.229601	0.248941	0.24322	0.268628
ENSMUSG00000000394.15	Gcg	protein_coding	20.8387	0.383395	0.620739	0.0182953	0.0860288	1.80494	0.764938	0.10619	0.66141	0.173468	0.504889	2.86637	0.76374	1.73291	0.169675
ENSMUSG00000000399.10	Ndufa9	protein_coding	2500.09	-0.00309669	0.0650975	0.955327	0.979844	-0.00429392	0.0766518	76.8193	71.0434	63.1558	69.7882	74.5781	72.7418	76.3474	76.5251
ENSMUSG00000000402.2	Egfl6	protein_coding	10.1391	-0.0526149	0.206015	0.418526	0.651372	-0.442502	0.546987	0.176014	0.134635	0.407335	0.300417	0.169684	0.273044	0.122229	0.23437
ENSMUSG00000000409.14	Lck	protein_coding	30726	0.0448345	0.0803037	0.474863	0.697796	0.0723705	0.101276	725.261	598.826	606.183	486.572	724.422	695.781	655.916	643.171
ENSMUSG00000000416.16	Cttnbp2	protein_coding	32.7304	-0.280285	0.396896	0.0273424	0.114347	-1.01205	0.458649	0.155731	0.335762	0.22015	0.44689	0.0952744	0.121634	0.118542	0.279938
ENSMUSG00000000420.15	Galnt1	protein_coding	7988.23	0.0370046	0.0544666	0.443511	0.672303	0.0463551	0.0604938	85.3173	82.4359	83.2446	84.4961	96.6449	89.9342	98.6309	86.5691
ENSMUSG00000000439.9	Mkrn2	protein_coding	1492.44	0.0199109	0.0646184	0.717307	0.862259	0.0273898	0.0756498	13.1282	11.9607	13.2263	11.4556	14.2789	14.7078	13.2423	12.1862
ENSMUSG00000000440.12	Pparg	protein_coding	640.212	-0.256905	0.265395	0.0176787	0.0841208	-0.647501	0.272944	15.4726	15.0581	9.17111	22.3016	8.49387	7.54609	14.1022	12.4043
ENSMUSG00000000441.17	Raf1	protein_coding	7281.54	-0.0171962	0.0468053	0.686094	0.843509	-0.020693	0.0511999	63.6753	64.8178	64.4684	59.5916	69.5889	70.4924	63.7515	63.2626
ENSMUSG00000000486.13	Septin1	protein_coding	24211.9	0.0798999	0.0738171	0.184067	0.40261	0.115892	0.0872464	535.849	479.213	558.584	412.695	599.809	594.454	547.355	562.657
ENSMUSG00000000489.7	Pdgfb	protein_coding	696.125	-0.495431	0.242493	0.000368678	0.00498883	-0.665425	0.186836	9.76058	11.4365	10.7127	16.2036	7.24092	7.09745	9.08145	9.19917
ENSMUSG00000000530.16	Acvrl1	protein_coding	1662.99	0.0357343	0.0847476	0.577834	0.772776	0.0616395	0.110753	21.3514	22.4615	22.3613	23.6583	21.964	24.377	24.8752	29.2277
ENSMUSG00000000531.5	Grasp	protein_coding	565.255	-0.0278283	0.0891659	0.670142	0.834965	-0.0515021	0.12091	17.272	18.3933	13.1939	17.7238	17.1899	16.9697	17.1512	17.706
ENSMUSG00000000532.11	Acvr1b	protein_coding	2464.42	0.253142	0.103006	0.000628897	0.00754578	0.351152	0.102711	29.1823	29.1234	33.5096	23.9291	43.9646	40.9734	35.7712	37.482
ENSMUSG00000000538.18	Tom1l2	protein_coding	1532	0.100659	0.086117	0.123911	0.311572	0.163453	0.106237	9.28039	10.0348	11.3996	8.20298	13.0534	11.8401	10.5845	11.2372
ENSMUSG00000000552.10	Zfp385a	protein_coding	2300.82	-0.0734755	0.0898587	0.266372	0.502458	-0.130291	0.117226	57.0669	51.4287	53.5582	62.9144	49.5615	51.0267	64.0425	55.8646
ENSMUSG00000000555.8	Itga5	protein_coding	439.703	0.124624	0.10728	0.0803846	0.236063	0.243489	0.139259	4.70615	5.06055	4.12409	5.30479	5.51867	7.10242	5.25943	6.53907
ENSMUSG00000000561.14	Wdr77	protein_coding	1334.31	0.114028	0.0740913	0.0597421	0.194616	0.160663	0.0853369	15.9926	15.7925	16.1139	13.496	19.5876	18.9115	16.1805	18.8904
ENSMUSG00000000562.5	Adora3	protein_coding	51.3255	-0.14915	0.192316	0.0695069	0.214698	-0.486709	0.268143	0.935974	0.906544	0.660238	1.26036	0.738253	0.719971	0.590876	0.849742
ENSMUSG00000000563.17	Atp5pb	protein_coding	9477.01	-0.0547346	0.0646941	0.320243	0.560879	-0.0738958	0.074345	140.87	141.555	129.344	145.702	137.293	142.07	152.962	136.134
ENSMUSG00000000567.5	Sox9	protein_coding	3.89643	-0.149576	0.407355	0.107107	NA	-1.50193	0.932104	0.038367	0.113197	0.0626749	0.112258	0.0184935	0	0.026643	0.0766309
ENSMUSG00000000568.15	Hnrnpd	protein_coding	12504.9	0.0921926	0.0705221	0.115443	0.297842	0.127943	0.0812753	88.6936	92.4527	108.559	93.1893	117.129	113.219	116.288	102.403
ENSMUSG00000000579.14	Dynlt1c	protein_coding	105.968	-0.0188595	0.106114	0.777505	0.896634	-0.0474577	0.167949	1.98817	1.66612	1.73254	1.35188	1.51848	1.88368	1.72093	1.84567
ENSMUSG00000000581.8	C1d	protein_coding	1761.85	-0.0210854	0.0639144	0.699208	0.851592	-0.028804	0.0745466	27.4804	27.6246	24.0835	25.7656	27.6213	26.1421	28.9141	27.6338
ENSMUSG00000000594.7	Gm2a	protein_coding	25146.5	-0.0714022	0.075836	0.242121	0.475145	-0.106704	0.0912236	365.36	363.815	349.069	408.244	353.93	367.814	412.753	348.394
ENSMUSG00000000600.15	Krit1	protein_coding	4063.28	0.075708	0.0838166	0.238993	0.471587	0.123749	0.105094	10.2096	11.3045	11.379	9.09129	14.3577	12.7156	10.6524	11.3477
ENSMUSG00000000605.9	Clcn4	protein_coding	5018.82	0.0516754	0.0611962	0.328505	0.569269	0.0677289	0.0693141	35.4791	34.2493	35.7914	29.3534	40.7101	38.7531	36.2818	35.7554
ENSMUSG00000000617.14	Grm6	protein_coding	155.987	-0.185555	0.156324	0.0257097	0.109325	-0.409609	0.183634	2.39001	1.842	2.16326	1.37004	1.48117	1.72101	1.35145	1.69511
ENSMUSG00000000627.15	Sema4f	protein_coding	1056.9	-0.0619986	0.0959642	0.356003	0.595184	-0.122266	0.132465	12.9757	14.3341	12.8723	9.02708	13.1981	12.2185	10.642	12.3273
ENSMUSG00000000628.10	Hk2	protein_coding	1066.36	-0.0284314	0.087161	0.661042	0.828774	-0.0510371	0.116397	9.96697	10.6473	10.7676	11.4122	11.3636	11.9643	12.3292	8.74853
ENSMUSG00000000631.20	Myo18a	protein_coding	5188.24	0.0652216	0.0766692	0.287935	0.526368	0.0989614	0.0931259	20.5304	17.0062	19.5578	16.6324	21.4292	18.7333	22.086	22.2442
ENSMUSG00000000673.9	Haao	protein_coding	1511.47	-0.0843545	0.088235	0.200113	0.423293	-0.144029	0.112415	18.2338	18.4655	25.0109	18.2462	19.2606	19.6296	19.0989	19.509
ENSMUSG00000000682.7	Cd52	protein_coding	31437.1	-0.0792669	0.0500043	0.0796678	0.234829	-0.0935396	0.0533714	1644.7	1568.08	1671.61	1560.18	1612.97	1624.43	1721.82	1518.41
ENSMUSG00000000686.11	Abhd15	protein_coding	314.775	-0.0514469	0.0833521	0.420637	0.653202	-0.0858886	0.106652	6.2553	6.58022	7.00204	5.37218	6.17309	6.81145	6.11646	6.32693
ENSMUSG00000000690.5	Hoxb6	protein_coding	9.97176	-0.12612	0.325748	0.140563	0.338019	-1.0329	0.700891	0.215407	0.397208	0.263911	0.709043	0.233617	0.0683496	0.0841412	0.451748
ENSMUSG00000000693.10	Loxl3	protein_coding	236.005	-0.20058	0.17528	0.0220024	0.0975079	-0.455061	0.198688	2.88367	3.44609	2.87143	4.70187	2.37569	2.6976	2.69259	3.13909
ENSMUSG00000000706.16	Btn1a1	protein_coding	2.77426	-0.262927	0.628859	0.0327027	NA	-2.66494	1.2478	0.0256774	0.0883841	0.0157296	0.140868	0	0.016295	0.0133732	0.0153857
ENSMUSG00000000708.14	Kat2b	protein_coding	4365.54	0.224265	0.08374	0.00064444	0.00768834	0.297258	0.0871165	45.4396	51.1315	49.215	43.9437	68.6147	68.1536	59.0457	54.5194
ENSMUSG00000000711.3	Rab5b	protein_coding	5214.74	0.102656	0.059095	0.0477455	0.167634	0.128023	0.0646704	71.2737	70.3175	67.3812	70.4816	81.1307	82.8246	88.1796	75.5627
ENSMUSG00000000731.15	Aire	protein_coding	135.33	-0.0850158	0.105984	0.219319	0.44792	-0.1844	0.150121	2.21208	2.20268	2.25283	2.18441	2.31911	2.24608	1.65613	2.17045
ENSMUSG00000000732.9	Icosl	protein_coding	5159.6	-0.0674527	0.0665494	0.230118	0.461253	-0.091835	0.0765257	68.3352	64.9309	76.7806	61.7534	69.9823	72.1605	63.6452	67.5438
ENSMUSG00000000738.18	Spg7	protein_coding	2967.14	0.00809687	0.0705482	0.889517	0.951841	0.0118554	0.0853423	44.6891	39.0116	38.1886	32.5434	43.6347	42.4584	40.5269	40.1311
ENSMUSG00000000739.14	Sult5a1	protein_coding	1.77996	0.00333681	0.270196	0.955957	NA	0.0666773	1.20731	0	0.0235382	0.0293235	0.0393913	0.017305	0.0151888	0.0124654	0.0573648
ENSMUSG00000000740.12	Rpl13	protein_coding	57550.1	0.00930892	0.0710121	0.87362	0.944191	0.0136957	0.0861026	1401.01	1347.95	1380.14	1082.86	1386.7	1445.97	1308.25	1488.05
ENSMUSG00000000743.9	Chmp1a	protein_coding	5121.01	-0.0755146	0.0569696	0.132395	0.324771	-0.0940241	0.062486	103.147	95.8138	90.1954	91.823	94.2796	93.9916	101.011	93.3174
ENSMUSG00000000751.13	Rpa1	protein_coding	8872.24	-0.0314034	0.0476614	0.467033	0.691146	-0.0376731	0.0517976	100.143	92.8457	96.2212	90.6862	100.75	100.125	103.888	92.1066
ENSMUSG00000000753.15	Serpinf1	protein_coding	81.1371	-0.212564	0.170562	0.0159878	0.0786644	-0.448661	0.186229	2.08481	2.46921	2.41693	2.38587	2.04224	1.56488	2.12492	1.61188
ENSMUSG00000000759.14	Tubgcp3	protein_coding	3521.8	0.111354	0.0677552	0.0515946	0.176297	0.148416	0.0762477	23.0528	23.6487	24.9693	20.3095	29.3638	28.8202	25.202	25.9249
ENSMUSG00000000766.18	Oprm1	protein_coding	8.07404	0.0528588	0.209483	0.417587	0.650591	0.456037	0.562581	0.0723787	0.0582394	0.0483689	0.0216586	0.0475742	0.108567	0.0753924	0.063082
ENSMUSG00000000776.13	Polr3d	protein_coding	1116.32	0.114159	0.0777017	0.066735	0.209367	0.166539	0.0908337	22.1981	20.4277	25.1079	19.253	27.7588	24.8346	25.6893	26.2466
ENSMUSG00000000782.16	Tcf7	protein_coding	44314.6	0.209159	0.129574	0.00917786	0.0536231	0.366947	0.140843	813.715	827.145	879.314	513.408	1127.05	1085.62	1030.33	940.005
ENSMUSG00000000787.12	Ddx3x	protein_coding	22864.2	0.212245	0.0641925	0.000122581	0.00212445	0.256721	0.0668388	220.319	248.33	228.699	232.533	303.188	295.734	314.869	278.727
ENSMUSG00000000791.9	Il12rb1	protein_coding	1803.24	-0.0639907	0.103315	0.347295	0.586653	-0.141006	0.150031	30.9823	28.6708	22.5385	26.4179	26.1733	30.1178	30.34	19.1742
ENSMUSG00000000792.2	Slc5a5	protein_coding	6.99633	-0.104954	0.280829	0.183131	0.401393	-0.830089	0.623575	0.162549	0.15986	0.287661	0.1189	0.0522341	0.0687697	0.131691	0.173152
ENSMUSG00000000794.9	Kcnn3	protein_coding	1.89793	-0.0567175	0.296631	0.400186	NA	-0.904134	1.0747	0.0101201	0.00995268	0.0185983	0.0166558	0.0146341	0.00642228	0.00527073	0.00606389
ENSMUSG00000000804.14	Usp32	protein_coding	3633.27	0.0181975	0.0829121	0.774556	0.895191	0.0309098	0.107918	25.6494	27.7442	25.6377	31.0138	32.9481	29.9415	32.3047	25.7786
ENSMUSG00000000811.13	Txnrd3	protein_coding	189.565	0.0987651	0.0938701	0.144305	0.343621	0.176483	0.120883	3.71073	3.4843	4.08937	3.53951	4.20643	4.68604	4.77813	4.22343
ENSMUSG00000000817.10	Fasl	protein_coding	670.981	0.0121354	0.107477	0.855335	0.934249	0.0315769	0.173198	22.7692	21.5334	13.714	22.5863	21.6739	21.0332	26.3905	19.4342
ENSMUSG00000000823.16	Zfp512b	protein_coding	3770.32	0.173009	0.106201	0.0177837	0.0844626	0.29176	0.123101	26.1928	32.2356	34.688	24.3681	41.4918	42.7454	33.8757	36.07
ENSMUSG00000000826.16	Dnajc5	protein_coding	9940.24	0.119822	0.0457243	0.00475068	0.0336763	0.135852	0.0481153	83.1228	83.4084	80.8363	73.8957	97.9063	98.116	92.6999	89.7878
ENSMUSG00000000827.18	Tpd52l2	protein_coding	2035.2	-0.0969459	0.0507934	0.0351819	0.135868	-0.114128	0.054185	25.3798	25.3358	25.2814	24.1085	24.7125	24.0347	25.353	25.0086
ENSMUSG00000000838.17	Fmr1	protein_coding	3994.16	0.136539	0.0603082	0.00986104	0.0562153	0.169016	0.0654931	25.1083	25.331	23.9621	24.4105	32.086	29.7268	30.7676	26.6967
ENSMUSG00000000861.15	Bcl11a	protein_coding	4673.62	0.115947	0.0733196	0.0541048	0.181899	0.1619	0.0840605	19.8686	17.507	21.9721	19.5672	23.2401	22.8282	25.0692	23.4928
ENSMUSG00000000869.12	Il4	protein_coding	22.7776	-0.165819	0.247888	0.0652622	0.206381	-0.639931	0.347136	1.76706	0.890108	1.16168	1.51324	0.872527	0.929933	1.03255	0.826389
ENSMUSG00000000876.11	Pxmp4	protein_coding	1040.02	0.033112	0.0658685	0.552415	0.755165	0.0458265	0.07713	20.99	19.6073	18.8711	18.0368	22.6662	20.3255	22.8722	19.9239
ENSMUSG00000000881.12	Dlg3	protein_coding	625.566	-0.0209641	0.0731892	0.725058	0.865933	-0.0314961	0.0895519	6.24383	6.50542	6.14198	6.60259	6.45107	6.84516	7.32385	6.127
ENSMUSG00000000884.17	Gnb1l	protein_coding	246.755	0.0969388	0.098762	0.157987	0.364222	0.184922	0.130976	3.45949	3.15572	3.80848	2.51678	3.82444	4.13629	3.82549	3.93551
ENSMUSG00000000901.17	Mmp11	protein_coding	88.1177	-0.0257871	0.125124	0.689398	0.845377	-0.0954065	0.238712	1.67518	1.77852	2.42555	1.83803	2.03702	2.36778	1.20956	2.1444
ENSMUSG00000000902.13	Smarcb1	protein_coding	3068.44	-0.0429835	0.0578592	0.396218	0.631796	-0.0550841	0.0649275	25.3343	21.6491	24.1758	21.8338	24.812	24.207	23.0479	23.871
ENSMUSG00000000903.3	Vpreb3	protein_coding	211.082	-0.165736	0.162947	0.0426769	0.155287	-0.416846	0.205661	18.8382	11.0796	19.0826	17.2922	10.4157	12.5018	14.9414	15.1241
ENSMUSG00000000915.15	Hip1r	protein_coding	5993.22	-0.0851163	0.064729	0.12337	0.310887	-0.112481	0.0730023	49.7177	47.0109	56.0155	46.5195	47.3622	50.8518	50.9581	48.3151
ENSMUSG00000000916.15	Nsun5	protein_coding	1074.89	0.0653109	0.100226	0.33573	0.575814	0.136659	0.141964	15.741	14.541	15.2933	10.4837	18.6704	17.289	13.0789	16.9261
ENSMUSG00000000934.9	Top1mt	protein_coding	407.893	0.116855	0.0972557	0.0901232	0.25384	0.20904	0.123346	11.4928	11.4809	12.3047	8.46352	14.6728	12.7142	12.6185	14.1141
ENSMUSG00000000942.10	Hoxa4	protein_coding	25.7213	0.00400383	0.144851	0.947153	0.976004	0.0230049	0.347075	0.696696	1.01144	0.731633	1.31044	0.863534	1.38955	0.863934	0.993942
ENSMUSG00000000948.16	Gm38393	protein_coding	2.50806	-0.0038949	0.251247	0.948935	NA	-0.0663982	1.03675	0.0101385	0.00997081	0.0621071	0.0333723	0.0586432	0.0257359	0.0105607	0.0242997
ENSMUSG00000000957.11	Mmp14	protein_coding	824.012	-0.059765	0.173524	0.360884	0.599479	-0.352146	0.385415	7.97674	9.15371	5.91373	13.25	5.24774	11.7909	8.42902	5.29532
ENSMUSG00000000958.10	Slc7a7	protein_coding	893.713	-0.170807	0.165661	0.0389071	0.145288	-0.425087	0.205836	18.2177	16.3632	14.248	23.6994	11.4418	12.3508	15.1544	19.0026
ENSMUSG00000000959.7	Oxa1l	protein_coding	3449.7	0.0188041	0.0428497	0.63267	0.810433	0.0221223	0.0462837	44.7075	46.3134	46.5321	43.4817	49.4478	49.771	49.4981	48.3728
ENSMUSG00000000976.13	Heatr6	protein_coding	2248.03	0.082309	0.0775037	0.183432	0.401776	0.123976	0.0931968	21.3952	19.5829	21.9534	16.2256	24.6246	24.2692	22.3461	21.1575
ENSMUSG00000000982.5	Ccl3	protein_coding	776.547	-0.0926547	0.131582	0.189991	0.410281	-0.272111	0.207622	50.8114	53.6372	70.4572	85.2928	55.5062	59.1456	74.8602	42.7731
ENSMUSG00000000983.13	Wfdc18	protein_coding	3.69716	-0.0617091	0.263422	0.368056	NA	-0.722976	0.8032	0.130039	0.255776	0.31864	0.190241	0.188043	0.0550158	0.225756	0.103891
ENSMUSG00000001014.6	Icam4	protein_coding	60.9669	-2.11246	0.455977	7.48209e-08	5.24906e-06	-2.37209	0.440974	4.14485	4.59167	2.21804	10.4547	1.17117	1.14889	1.09176	1.08478
ENSMUSG00000001016.12	Ilf2	protein_coding	3348.59	0.00794263	0.0543671	0.869296	0.941928	0.010068	0.061184	23.5752	23.2701	23.847	21.0115	26.7202	25.1815	23.1252	24.02
ENSMUSG00000001017.15	Chtop	protein_coding	10592.3	0.0624907	0.0635691	0.25075	0.484429	0.0830365	0.0722981	178.466	162.429	180.582	146.087	203.361	192.481	186.972	174.962
ENSMUSG00000001018.15	Snapin	protein_coding	2066.48	0.012415	0.0671856	0.826013	0.919828	0.0175442	0.0798125	48.9798	51.9623	55.8214	54.4507	58.7389	58.0919	60.7372	51.9443
ENSMUSG00000001020.8	S100a4	protein_coding	704.853	-0.518885	0.174162	1.7085e-05	0.000432515	-0.606759	0.141109	103.954	92.1713	68.895	78.7886	59.1862	57.9249	70.9306	53.8243
ENSMUSG00000001021.13	S100a3	protein_coding	11.4885	0.00327044	0.161751	0.956006	0.98	0.024329	0.441013	0.217868	0.233743	0.339724	0.217316	0.343689	0.201106	0.288832	0.26109
ENSMUSG00000001023.10	S100a5	protein_coding	2.29692	-0.0207549	0.256557	0.736953	NA	-0.346368	1.03119	0.36724	0.481553	0	0.537253	0.354031	0.310737	0.382531	0.146698
ENSMUSG00000001025.8	S100a6	protein_coding	2992.25	-0.248428	0.145949	0.00411725	0.0303197	-0.417507	0.145522	181.82	150.963	134.936	123.729	99.8539	114.648	148.047	110.8
ENSMUSG00000001027.7	Scn4a	protein_coding	312.052	-0.0520818	0.107385	0.442075	0.671237	-0.126486	0.164546	2.72637	2.15683	3.57952	2.46399	2.30248	2.84072	2.69907	2.84421
ENSMUSG00000001029.15	Icam2	protein_coding	2076.43	0.031144	0.0849707	0.627829	0.806724	0.0540683	0.111531	69.325	61.049	72.8549	49.6429	72.2134	69.8689	64.8631	73.7585
ENSMUSG00000001034.17	Mapk7	protein_coding	1781.52	0.000233026	0.0617183	0.996507	0.998239	0.00031337	0.0715716	24.311	23.104	26.3496	21.8677	25.0087	26.64	24.6839	26.1052
ENSMUSG00000001036.17	Epn2	protein_coding	166.744	-0.174164	0.23031	0.0527821	0.178876	-0.585766	0.302456	2.07363	1.62151	2.18115	3.1076	0.994646	1.15546	1.89656	2.35167
ENSMUSG00000001039.12	B9d1	protein_coding	32.8758	-0.0770889	0.167179	0.259717	0.494722	-0.365889	0.32464	1.36107	1.3712	0.813436	1.89405	1.34412	0.884812	1.14111	1.19348
ENSMUSG00000001052.15	Sec24b	protein_coding	5635.71	0.267743	0.0735972	9.71446e-06	0.000274009	0.321565	0.0726957	50.0978	48.3966	53.9093	43.9416	70.8815	62.4142	67.547	62.0999
ENSMUSG00000001053.15	N4bp3	protein_coding	703.98	-0.0229962	0.0729863	0.699191	0.851592	-0.034443	0.0891353	16.8456	14.1458	16.2688	14.3357	15.7819	16.6076	15.0634	16.9585
ENSMUSG00000001054.9	Rmnd5b	protein_coding	2023.57	0.0379326	0.07712	0.536877	0.744556	0.0591557	0.0957922	62.9402	54.2459	55.0462	44.4103	60.1221	63.7959	56.8432	60.793
ENSMUSG00000001056.3	Nhp2	protein_coding	1754.83	0.00855381	0.070333	0.883105	0.948725	0.0124948	0.0849785	94.967	88.2679	83.6732	92.2501	88.7487	96.4034	100.796	102.305
ENSMUSG00000001062.18	Vps9d1	protein_coding	1505.28	-0.0047298	0.0620881	0.929491	0.96982	-0.00637989	0.0721013	18.9753	17.5512	17.4517	15.0998	18.7578	18.4959	17.7664	18.6567
ENSMUSG00000001065.15	Zfp276	protein_coding	2133.61	0.0997207	0.0815432	0.117658	0.301154	0.154008	0.098428	23.6298	22.4207	22.2958	17.8897	25.942	28.8504	22.751	25.2349
ENSMUSG00000001082.12	Mfsd10	protein_coding	1456.66	-0.023125	0.0685061	0.686064	0.843509	-0.0330075	0.0816609	29.9314	30.5146	28.1862	31.2171	30.3875	34.5569	29.4266	31.4022
ENSMUSG00000001089.14	Luzp1	protein_coding	901.383	-0.0945274	0.104282	0.173493	0.387027	-0.194925	0.143215	6.32348	6.82153	6.22982	8.49035	6.20288	6.10627	7.77511	6.08582
ENSMUSG00000001095.5	Slc13a2	protein_coding	13.7056	0.00744438	0.175541	0.900129	0.956689	0.0649242	0.51733	0.263097	0.323431	0.16117	0.553291	0.253634	0.222618	0.479591	0.499213
ENSMUSG00000001098.15	Kctd10	protein_coding	5799.62	0.153478	0.0569505	0.00249406	0.0209254	0.184312	0.0609485	85.3007	78.4945	83.3337	70.105	97.9976	98.5435	97.8127	91.8048
ENSMUSG00000001100.10	Poldip2	protein_coding	1605.26	-0.0215587	0.0609545	0.682621	0.841987	-0.0286779	0.0701363	25.9031	23.5499	25.827	25.7064	26.3797	25.7087	27.9572	26.0665
ENSMUSG00000001105.15	Ift20	protein_coding	1312.8	0.0252922	0.0596821	0.625993	0.805905	0.0332309	0.0681836	53.1599	49.4841	47.0313	50.7942	53.8554	56.1601	56.1319	53.8988
ENSMUSG00000001119.7	Col6a1	protein_coding	7.89326	-0.111823	0.312095	0.170175	0.382205	-0.990309	0.721988	0.205252	0.0237478	0.221884	0.119226	0.0349181	0.0612961	0.0880345	0.115751
ENSMUSG00000001120.15	Pcbp3	protein_coding	253.017	0.0811308	0.0828345	0.204971	0.429979	0.130155	0.102685	4.74194	4.87628	5.21326	4.58964	5.7881	6.04142	5.42768	5.53143
ENSMUSG00000001123.15	Lgals9	protein_coding	5122.04	0.215181	0.0765156	0.000541428	0.00672251	0.277476	0.0802098	148.229	120.005	125.76	117.323	167.828	158.831	173.631	163.431
ENSMUSG00000001127.12	Araf	protein_coding	6415.13	0.0471303	0.072195	0.4258	0.657941	0.0690189	0.0866636	56.4641	59.1239	60.8974	49.3655	68.7196	66.1342	55.396	63.6644
ENSMUSG00000001128.7	Cfp	protein_coding	7322.72	-0.155816	0.138416	0.0452479	0.161763	-0.352489	0.176038	291.737	270.584	232.177	318.092	182.631	201.899	238.805	309.714
ENSMUSG00000001131.11	Timp1	protein_coding	36.3619	-0.462662	0.432715	0.00628858	0.0412469	-0.997108	0.364928	2.02478	2.75266	3.28329	4.7046	2.06678	1.05819	1.5508	2.21237
ENSMUSG00000001134.9	Uxt	protein_coding	496.147	-0.0867812	0.0715896	0.141886	0.340259	-0.122266	0.0832422	18.4879	19.3244	18.1444	18.4089	17.403	18.2643	18.6527	18.8691
ENSMUSG00000001138.13	Cnnm3	protein_coding	1713.85	0.14085	0.0671502	0.0135963	0.0700145	0.182964	0.0741421	15.074	16.0317	15.1884	12.6983	18.6651	18.4003	17.3833	17.334
ENSMUSG00000001143.13	Lman2l	protein_coding	1300.81	0.0653482	0.107956	0.339225	0.579482	0.154646	0.161814	13.3374	8.57255	9.2004	8.41295	13.4154	11.2823	9.49886	12.8745
ENSMUSG00000001150.7	Mcm3ap	protein_coding	4161.37	0.0894794	0.0775948	0.148816	0.351072	0.133906	0.09275	35.9751	32.2438	35.8745	26.1698	40.0682	38.9827	37.4194	36.5079
ENSMUSG00000001151.10	Pcnt	protein_coding	4946.34	0.248381	0.0847307	0.000178201	0.00284942	0.319988	0.085374	21.2635	21.3696	24.5109	18.2988	30.3769	29.208	28.5076	26.2015
ENSMUSG00000001156.9	Mxd1	protein_coding	4059.54	0.0431722	0.112985	0.520106	0.732218	0.1189	0.184862	28.5575	35.27	24.0581	41.2448	33.2721	42.5949	44.5769	30.728
ENSMUSG00000001157.13	Gmcl1	protein_coding	1901.1	0.0651444	0.0595803	0.209206	0.436023	0.0834287	0.0664373	17.2583	17.1891	17.6918	14.9236	20.4927	19.2995	18.3586	18.0468
ENSMUSG00000001158.13	Snrnp27	protein_coding	1553.39	-0.060973	0.0679214	0.284424	0.522259	-0.0845413	0.0789785	55.5022	50.847	47.4023	51.3587	49.3292	50.5313	54.9045	52.5412
ENSMUSG00000001166.17	Oas1c	protein_coding	843.736	0.109042	0.0859922	0.0960063	0.264724	0.174606	0.104898	21.0651	19.3326	22.0098	15.4649	23.4659	24.3081	22.2628	23.9793
ENSMUSG00000001173.15	Ocrl	protein_coding	807.786	-0.00932717	0.0844486	0.884118	0.949248	-0.0162312	0.111363	4.1365	5.26328	5.4026	5.35214	5.17544	5.54021	5.47592	5.19764
ENSMUSG00000001175.16	Calm1	protein_coding	35590.2	0.014337	0.0598305	0.782784	0.899069	0.0189353	0.0686826	483.078	430.926	415.409	441.081	467.16	475.198	512.018	469.108
ENSMUSG00000001211.15	Agpat3	protein_coding	7536.47	-0.0453103	0.0386719	0.20556	0.430978	-0.051	0.0402885	59.6235	58.8108	57.3547	56.2506	59.9888	61.8721	60.3878	57.9719
ENSMUSG00000001227.12	Sema6b	protein_coding	162.272	-0.867882	0.344899	0.000146593	0.00244905	-1.06354	0.280116	2.31894	2.43786	3.39626	4.79629	1.38757	1.55619	1.41598	2.29985
ENSMUSG00000001228.14	Uhrf1	protein_coding	2639.59	-0.141678	0.137578	0.0634872	0.203065	-0.340293	0.183371	40.2548	39.9064	28.2192	54.0589	32.0857	35.2695	40.0038	30.9057
ENSMUSG00000001229.9	Dpp9	protein_coding	3433.01	0.0824584	0.0765162	0.179537	0.396165	0.122835	0.0915189	28.9938	24.0873	24.8871	20.5213	28.3649	28.4552	29.097	28.8048
ENSMUSG00000001240.13	Ramp2	protein_coding	192.413	-0.335566	0.462143	0.0202514	0.0924714	-1.17662	0.506803	4.18126	4.09634	3.57219	7.06616	1.38996	1.26065	1.78553	4.51161
ENSMUSG00000001247.16	Lsr	protein_coding	290.949	-0.168219	0.153953	0.0378404	0.142686	-0.396678	0.191025	8.18072	9.26657	7.45743	10.8727	5.87966	9.11611	8.34382	5.89387
ENSMUSG00000001248.15	Gramd1a	protein_coding	25130.9	0.217321	0.157983	0.0120674	0.064483	0.425644	0.169568	273.77	252.554	275.98	166.484	417.881	332.752	263.352	376.166
ENSMUSG00000001249.14	Hpn	protein_coding	191.905	-1.09233	0.23817	4.6346e-07	2.34343e-05	-1.18485	0.23505	3.95877	3.93133	2.82795	4.56999	1.10016	2.24222	2.16254	1.69986
ENSMUSG00000001270.9	Ckb	protein_coding	3221.45	-0.47369	0.166987	2.55519e-05	0.000601973	-0.568532	0.135047	87.005	79.5835	62.9103	83.4775	49.6069	56.7326	67.947	52.1438
ENSMUSG00000001280.13	Sp1	protein_coding	9894.91	0.150994	0.0814032	0.0187689	0.0874595	0.217993	0.0927595	64.8966	65.0506	71.7852	59.4279	87.6146	84.6181	86.727	66.9942
ENSMUSG00000001281.10	Itgb7	protein_coding	32006.5	0.0716674	0.0859033	0.269753	0.505872	0.120906	0.109553	798.488	648.482	659.854	510.417	788.118	745.436	775.079	734.357
ENSMUSG00000001285.12	Myg1	protein_coding	1413.14	-0.0267816	0.069549	0.642971	0.81729	-0.0385818	0.0832313	31.9768	28.6107	32.9344	26.1855	32.9396	31.4555	28.9374	31.5185
ENSMUSG00000001288.15	Rarg	protein_coding	3557.72	0.254368	0.0636418	3.25422e-06	0.000111276	0.296967	0.0638078	42.0479	45.6975	46.8478	41.9958	62.0954	59.133	55.3947	56.1455
ENSMUSG00000001289.12	Pfdn5	protein_coding	10642.4	-0.0915485	0.0549902	0.0615441	0.198452	-0.111274	0.0595185	457.127	478.516	479.048	453.698	449.992	448.987	473.552	481.259
ENSMUSG00000001300.16	Efnb2	protein_coding	143.305	-0.63179	0.280639	0.000225603	0.00343054	-0.798242	0.216415	1.4966	1.41874	1.73908	1.59977	0.925904	0.656016	0.908029	1.34975
ENSMUSG00000001305.5	Rrp15	protein_coding	967.866	0.0593641	0.0726636	0.318101	0.558523	0.0865696	0.0867111	17.6656	17.4537	18.5629	14.7253	20.3277	17.9454	19.3875	20.0941
ENSMUSG00000001313.12	Rnd2	protein_coding	28.0212	-0.0859582	0.183967	0.222016	0.451523	-0.434414	0.355731	0.744076	1.04538	0.651158	1.34124	0.806977	0.742022	0.525932	0.955383
ENSMUSG00000001323.17	Srr	protein_coding	467.436	-0.12027	0.0839276	0.0639244	0.20388	-0.185356	0.100046	6.70309	6.52378	6.35114	6.15862	5.63468	6.18204	6.94595	5.46182
ENSMUSG00000001333.9	Sync	protein_coding	4.36786	-0.00876728	0.227218	0.885308	0.950067	-0.121764	0.844156	0.0739099	0.109031	0.0452762	0.141916	0.0534387	0.211067	0.0192468	0.0885727
ENSMUSG00000001334.9	Fndc5	protein_coding	218.351	-0.148187	0.179789	0.0672076	0.210288	-0.453373	0.247706	4.47865	5.53394	3.96292	7.43405	4.42827	3.54666	5.72176	3.16525
ENSMUSG00000001348.15	Acp5	protein_coding	10094.1	0.0028654	0.0840085	0.964206	0.983227	0.00495968	0.110521	314.951	285.633	278.534	290.631	282.942	296.912	298.921	377.526
ENSMUSG00000001366.14	Fbxo9	protein_coding	2087.02	-0.101626	0.0623146	0.0593803	0.193942	-0.130132	0.0690221	43.833	39.5212	39.7135	42.4657	43.1272	40.1028	38.9124	40.2341
ENSMUSG00000001376.17	Vps50	protein_coding	1145.49	0.0285496	0.059308	0.580396	0.774187	0.0373363	0.0675395	6.16216	6.11771	6.58286	5.70827	6.72007	6.6773	7.13926	6.4623
ENSMUSG00000001380.7	Hars	protein_coding	3166.06	-0.0682678	0.063058	0.207155	0.433223	-0.0899248	0.0712882	81.0419	80.1264	72.1509	80.8818	77.8458	77.3504	82.6154	78.887
ENSMUSG00000001383.9	Zmat2	protein_coding	4416.95	0.0262186	0.0481392	0.547299	0.751484	0.031653	0.0525961	99.624	98.8589	104.359	94.4894	112.228	105.418	112.868	104.865
ENSMUSG00000001403.13	Ube2c	protein_coding	1469.92	-0.169135	0.244165	0.0609685	0.197199	-0.626983	0.334619	42.8348	38.9858	20.1846	58.7375	26.0589	29.042	33.4532	23.8139
ENSMUSG00000001415.10	Smg5	protein_coding	6590.51	0.0786225	0.0615623	0.139754	0.336799	0.101486	0.0687242	56.7294	54.976	57.1152	46.9042	65.0375	64.9965	58.347	59.6293
ENSMUSG00000001416.13	Cct3	protein_coding	7485.97	0.0301432	0.0750111	0.618163	0.800362	0.0460555	0.0923965	80.0958	64.7688	63.8646	64.0534	77.5992	72.5036	70.572	80.9134
ENSMUSG00000001418.13	Glmp	protein_coding	3894.96	-0.0481582	0.0541906	0.31668	0.557062	-0.0597562	0.0596785	40.9039	36.9866	35.6959	35.408	38.3752	38.5048	37.5985	38.7435
ENSMUSG00000001419.17	Mef2d	protein_coding	12365.8	0.298575	0.0811007	3.94936e-06	0.000129905	0.356774	0.0773236	107.302	106.457	119.21	94.5243	160.39	148.122	145.079	133.334
ENSMUSG00000001420.13	Tmem79	protein_coding	42.0636	0.000679358	0.124378	0.99151	0.996506	0.00257854	0.242314	0.835369	0.89299	0.867726	0.797024	1.1292	0.737574	0.794487	1.0011
ENSMUSG00000001424.14	Snd1	protein_coding	6598.74	-0.037409	0.0493161	0.400063	0.63505	-0.0451721	0.0536799	41.5277	40.4463	40.4731	39.4454	42.0875	40.4284	44.6061	41.0822
ENSMUSG00000001435.15	Col18a1	protein_coding	136.075	-1.58818	0.314398	1.73348e-08	1.49605e-06	-1.73521	0.307841	1.75497	1.46668	1.78101	2.00821	0.392102	0.44931	0.384438	1.01997
ENSMUSG00000001436.15	Slc19a1	protein_coding	695.995	0.0946213	0.0840099	0.143006	0.341818	0.151254	0.103267	8.34687	9.14951	9.11025	6.90933	10.588	10.8252	9.45355	9.04754
ENSMUSG00000001440.5	Kpnb1	protein_coding	17142.5	0.0959528	0.0503823	0.0358169	0.137359	0.112691	0.0536878	148.93	144.493	152.35	143.341	178.54	171.444	177.357	156.126
ENSMUSG00000001441.13	Npepps	protein_coding	3936.46	0.142198	0.0669619	0.0125687	0.0662845	0.184275	0.0738353	31.9233	27.9886	32.2782	28.4078	40.6868	35.7671	36.2031	34.3077
ENSMUSG00000001444.2	Tbx21	protein_coding	2465.84	-0.400824	0.173237	0.00017479	0.00280431	-0.530528	0.141364	87.0181	61.7906	62.4986	65.0897	50.6834	53.1721	60.5973	40.7039
ENSMUSG00000001445.10	Mrpl10	protein_coding	2195.87	0.0268605	0.0537787	0.574246	0.770742	0.033675	0.0599403	80.2836	75.8193	75.9805	67.6373	83.8133	80.441	81.4011	83.0389
ENSMUSG00000001467.5	Cyp51	protein_coding	2206.38	0.155431	0.082537	0.0164147	0.0799988	0.225168	0.0938372	29.4896	25.4326	27.0754	26.6395	34.9531	32.5183	38.9646	29.7562
ENSMUSG00000001472.17	Tcf25	protein_coding	16790.9	0.0825732	0.0696415	0.154713	0.359716	0.114506	0.0804631	177.387	180.213	193.721	154.542	213.678	219.663	183.567	201.985
ENSMUSG00000001473.7	Tubb6	protein_coding	422.623	-0.0854436	0.130427	0.221434	0.450884	-0.257638	0.210708	10.264	10.4784	9.1456	14.4523	7.1858	10.1905	13.2682	9.20571
ENSMUSG00000001482.15	Def8	protein_coding	970.406	-0.186958	0.078078	0.0029835	0.0239884	-0.251651	0.0847473	13.4606	14.1582	13.5225	15.1772	12.3866	13.567	12.7089	12.1342
ENSMUSG00000001493.9	Meox1	protein_coding	6.88868	-0.100119	0.28875	0.199086	0.422068	-0.878341	0.683981	0.189883	0.233428	0.23264	0.286471	0.0343226	0.120501	0.0741711	0.312886
ENSMUSG00000001506.10	Col1a1	protein_coding	38.9343	-0.314227	0.280212	0.00878339	0.052038	-0.67088	0.256025	0.443172	0.412068	0.444242	0.424367	0.256339	0.2659	0.386086	0.241405
ENSMUSG00000001507.16	Itga3	protein_coding	199.902	0.0829124	0.0961905	0.221027	0.450489	0.15765	0.12882	2.07455	1.92183	2.23532	1.58523	2.33028	2.46848	2.18022	2.35293
ENSMUSG00000001508.15	Sgca	protein_coding	1.37065	-0.181201	0.554695	0.0568212	NA	-2.979	1.56404	0.0609597	0.0299756	0.0746861	0.167214	0	0	0	0.0365266
ENSMUSG00000001517.14	Foxm1	protein_coding	1200.22	-0.0601645	0.102402	0.375426	0.612774	-0.131785	0.148682	14.2178	13.2776	9.19944	14.6016	12.5192	13.4962	13.1823	11.157
ENSMUSG00000001518.12	Itfg2	protein_coding	920.686	0.079396	0.0945009	0.238245	0.470649	0.148517	0.125928	7.86978	8.05475	7.75181	5.40494	9.21399	8.58854	7.6463	9.03808
ENSMUSG00000001520.12	Nrip2	protein_coding	2.14838	0.036782	0.279288	0.563276	NA	0.64565	1.11708	0.0563029	0	0.0172452	0.0308881	0.0407084	0.0714605	0.0146618	0.0506045
ENSMUSG00000001521.12	Tulp3	protein_coding	442.33	-0.00608884	0.0754578	0.920015	0.964826	-0.00942628	0.0938734	2.83602	2.85035	2.76721	2.73285	3.30702	3.15407	2.91283	2.57782
ENSMUSG00000001524.14	Gtf2h4	protein_coding	557.085	-0.0530853	0.0781585	0.391405	0.62696	-0.082869	0.0966884	11.4608	10.7061	9.60217	9.03714	9.71753	10.5956	10.1091	10.846
ENSMUSG00000001525.10	Tubb5	protein_coding	35964.5	0.0224336	0.0670809	0.690918	0.845992	0.0315727	0.0794065	639.851	631.456	584.144	661.609	675.618	708.192	751.562	627.509
ENSMUSG00000001542.7	Ell2	protein_coding	1861.88	-0.34975	0.171172	0.000552706	0.00681283	-0.501634	0.14524	11.0091	12.8326	11.8927	16.3833	9.6172	9.84798	11.2433	8.93087
ENSMUSG00000001552.14	Jup	protein_coding	1978.65	-0.0683381	0.12599	0.316066	0.556496	-0.212677	0.21213	20.1309	17.2686	16.0465	24.0893	12.4758	14.7149	23.0831	21.4462
ENSMUSG00000001555.10	Fkbp10	protein_coding	50.21	-0.76099	0.47407	0.00114858	0.0119096	-1.16804	0.359246	1.26125	1.08091	1.2362	1.97695	0.442931	0.434503	0.656884	1.10121
ENSMUSG00000001558.5	Klhl10	protein_coding	21.9965	0.0382065	0.145184	0.544222	0.74933	0.191179	0.315248	0.587312	0.601663	0.599631	0.456454	0.743121	0.559068	0.764707	0.674501
ENSMUSG00000001569.10	Nom1	protein_coding	2510.62	0.116671	0.0587495	0.0241868	0.104367	0.144138	0.0639434	15.8842	14.63	16.4081	14.0219	18.894	17.3396	18.1984	17.7243
ENSMUSG00000001576.15	Ergic1	protein_coding	2579.1	-0.0471081	0.0652515	0.394998	0.630539	-0.064269	0.0755582	16.9988	17.7358	16.5912	18.5011	17.8185	18.2524	18.9585	16.6848
ENSMUSG00000001583.13	Tnk1	protein_coding	8.81102	-0.820986	0.916776	0.00329285	0.0257311	-2.3846	0.811367	0.285937	0.203094	0.0389247	0.50546	0.0459422	0.040324	0.0330937	0.0951843
ENSMUSG00000001588.12	Acap1	protein_coding	19550.4	0.0481198	0.0932432	0.468765	0.69253	0.0929467	0.128293	265.692	229.067	254.379	168.218	281.176	268.683	227.452	268.409
ENSMUSG00000001604.14	Tcea3	protein_coding	30.9311	-0.266796	0.278878	0.0170006	0.0819366	-0.675862	0.283179	1.62425	1.59738	1.34208	1.82359	0.983195	1.39033	0.98365	0.950606
ENSMUSG00000001627.12	Ifrd1	protein_coding	2377.55	0.0656884	0.0655347	0.237486	0.469862	0.0886887	0.0750776	23.2546	25.1072	21.1138	23.1776	27.1394	25.5049	27.3541	25.7368
ENSMUSG00000001630.13	Stk38l	protein_coding	703.967	0.0988379	0.0764709	0.108366	0.286068	0.144736	0.0901455	7.98656	8.5152	8.73605	7.07457	10.2327	9.95786	8.64645	9.48009
ENSMUSG00000001632.16	Brpf1	protein_coding	4575.41	0.123347	0.0672229	0.03047	0.123254	0.16228	0.0749931	38.6068	38.0142	40.4473	33.2271	45.5959	49.9706	42.9364	41.7973
ENSMUSG00000001642.18	Akr1b3	protein_coding	5130.14	-0.0295553	0.0450372	0.471952	0.695131	-0.0349427	0.0485783	38.6653	36.9463	36.8077	33.6416	38.4087	37.7626	38.5998	37.9834
ENSMUSG00000001661.5	Hoxc6	protein_coding	4.35662	0.0544929	0.260321	0.416356	0.649259	0.679452	0.835982	0.0658835	0.10799	0.107625	0.0481922	0.0317569	0.167241	0.0686268	0.289498
ENSMUSG00000001663.10	Gstt1	protein_coding	73.1568	-1.2381	0.512672	0.000143903	0.00241188	-1.60358	0.421845	2.97637	3.9142	2.1201	7.78455	0.950879	1.49349	2.27115	1.24425
ENSMUSG00000001665.11	Gstt3	protein_coding	93.9878	-0.568699	0.208856	4.78322e-05	0.00100075	-0.675731	0.166192	1.7343	1.63793	1.82128	1.9029	1.09471	1.24036	1.30471	1.10516
ENSMUSG00000001666.8	Ddt	protein_coding	627.068	-0.130325	0.0683693	0.0238974	0.10349	-0.172232	0.0762501	50.2829	51.8059	51.2119	49.3912	45.5065	50.0138	50.4525	46.649
ENSMUSG00000001674.11	Ddx18	protein_coding	3166.99	0.137659	0.0672917	0.0159871	0.0786644	0.179416	0.0744709	79.6326	70.1047	71.1309	61.4819	88.0815	83.8788	83.7469	86.6508
ENSMUSG00000001687.15	Ubl3	protein_coding	6758.5	0.00174474	0.0718788	0.976391	0.989285	0.00259331	0.0876309	49.65	48.7966	45.5403	52.2912	47.773	52.7638	55.4245	54.9609
ENSMUSG00000001700.10	Gramd3	protein_coding	6568.93	0.253268	0.0925668	0.000287477	0.00414998	0.335537	0.092528	67.1391	66.0834	58.9831	49.3388	87.5663	80.971	77.5585	80.202
ENSMUSG00000001707.8	Eef1e1	protein_coding	1301.16	0.0461682	0.0569374	0.356142	0.595355	0.0586039	0.0635107	23.4294	23.5847	22.8168	22.3934	26.6485	24.3995	25.6395	26.3068
ENSMUSG00000001729.14	Akt1	protein_coding	9794.16	0.00736882	0.0632862	0.891843	0.953037	0.0100436	0.0738649	143.059	140.616	132.047	145.129	141.764	151.96	162.834	149.31
ENSMUSG00000001739.14	Cldn15	protein_coding	10.1136	-0.0887622	0.256093	0.231327	0.462583	-0.719221	0.60088	0.273874	0.1714	0.457558	0.491723	0.216019	0.0632008	0.259343	0.358044
ENSMUSG00000001741.12	Il16	protein_coding	17607.6	0.0629372	0.0694528	0.276306	0.513605	0.0884856	0.0812798	135.538	123.132	145.142	108.537	149.325	146.613	144.249	143.008
ENSMUSG00000001750.16	Tcirg1	protein_coding	6309.55	-0.0423834	0.069564	0.463436	0.688347	-0.0605446	0.0825757	88.3711	84.9208	76.8952	79.6671	85.3588	93.2641	74.6984	85.9394
ENSMUSG00000001751.9	Naglu	protein_coding	1010.96	-0.0896574	0.0630206	0.0983255	0.268741	-0.116353	0.0703877	24.3522	24.0081	22.6692	22.2008	23.764	22.7771	21.698	24.0334
ENSMUSG00000001755.12	Coasy	protein_coding	1102.58	-0.0270412	0.0566941	0.587699	0.779826	-0.0346516	0.0639124	23.7575	23.0198	23.3218	21.6348	24.699	25.7287	23.0943	22.5908
ENSMUSG00000001761.7	Smo	protein_coding	78.4578	-0.0179744	0.135416	0.772892	0.894244	-0.0839888	0.291027	0.997251	0.740192	0.772272	0.877421	0.76185	0.453751	0.960376	1.22892
ENSMUSG00000001763.14	Tspan33	protein_coding	1047.73	-1.32506	0.484756	7.00946e-05	0.00134691	-1.65103	0.415253	14.9639	16.238	8.23128	31.8766	5.82914	6.02071	6.73313	6.0263
ENSMUSG00000001767.5	Crnkl1	protein_coding	2848.91	-0.006637	0.0587678	0.897076	0.955182	-0.00870289	0.0672784	45.7701	40.4129	46.3004	42.7628	47.5853	45.9743	49.1805	44.0022
ENSMUSG00000001768.16	Rin2	protein_coding	922.623	-0.0919757	0.098634	0.179213	0.395771	-0.1772	0.131925	4.63561	5.33413	5.04134	5.44146	4.5322	4.43651	6.09443	4.34074
ENSMUSG00000001774.8	Chordc1	protein_coding	7391.79	0.127507	0.0863962	0.0531279	0.179615	0.199293	0.103053	60.0059	53.8112	48.3377	54.1154	73.2581	62.9568	58.0671	71.978
ENSMUSG00000001783.3	Rtcb	protein_coding	8601.5	0.0101504	0.0392305	0.780008	0.897603	0.0117898	0.0422107	202.551	191.842	191.992	185.83	209	209.982	214.145	201.608
ENSMUSG00000001785.13	Pwp1	protein_coding	1926	0.0376868	0.0464784	0.372173	0.609716	0.0446739	0.0500598	39.1496	38.0247	39.3102	35.5004	42.5762	42.4343	42.1465	40.8634
ENSMUSG00000001786.14	Fbxo7	protein_coding	1588.68	-0.127343	0.066165	0.024015	0.103814	-0.165646	0.0733958	16.1386	15.0217	15.7782	17.0502	15.6901	15.1724	15.1527	15.2179
ENSMUSG00000001794.13	Capns1	protein_coding	9592.2	-0.037494	0.0583543	0.462235	0.687263	-0.0484096	0.0658481	243.832	222.245	224.058	237.364	232.53	236.53	253.117	239.705
ENSMUSG00000001802.16	Lrp3	protein_coding	7.39824	-0.43793	0.620294	0.0134705	0.0695736	-1.66245	0.67276	0.101264	0.0995893	0.151637	0.209872	0.0162704	0.0285614	0.0468804	0.0943864
ENSMUSG00000001829.17	Clpb	protein_coding	1198.23	0.011093	0.0550095	0.819893	0.917136	0.0141183	0.0620086	7.3855	7.31555	6.74572	6.75774	7.96186	7.64863	7.4552	7.50813
ENSMUSG00000001833.17	Septin7	protein_coding	13468.7	0.0842441	0.0543301	0.08193	0.238762	0.102273	0.058791	66.7908	64.0852	68.1826	64.1794	79.3307	75.8677	79.4938	68.5228
ENSMUSG00000001844.10	Zdhhc4	protein_coding	1495.21	0.0535931	0.0598882	0.303066	0.543729	0.0693619	0.0673495	31.2236	29.3996	31.9653	27.5733	34.3104	35.2001	31.5235	34.0988
ENSMUSG00000001847.14	Rac1	protein_coding	16602.1	0.0797359	0.053965	0.0975344	0.267348	0.0967726	0.0584049	216.964	206.458	205.006	212.296	236.233	245.726	255.611	227.08
ENSMUSG00000001855.15	Nup214	protein_coding	3841.8	0.14595	0.0732613	0.015679	0.0775251	0.198145	0.0820032	23.3069	20.6976	23.7991	19.6134	28.8022	25.5858	28.6115	24.4664
ENSMUSG00000001864.13	Aif1l	protein_coding	15.5729	-0.920696	0.641455	0.00129307	0.0129117	-1.57562	0.489702	0.18362	0.374064	0.417794	0.388549	0.0379319	0.166466	0.136618	0.141459
ENSMUSG00000001865.2	Cpa3	protein_coding	41.4678	-0.201733	0.308404	0.0490023	0.170399	-0.802801	0.407809	1.46412	1.4399	3.24592	2.06543	1.05859	0.707916	2.17868	1.04439
ENSMUSG00000001870.16	Ltbp1	protein_coding	43.4679	-1.13117	0.389953	6.03039e-05	0.00119427	-1.36072	0.339194	0.326466	0.374576	0.327254	0.352775	0.107292	0.0627811	0.185487	0.2134
ENSMUSG00000001891.16	Ugp2	protein_coding	2748.45	-0.0706017	0.068094	0.216303	0.444482	-0.0973416	0.0787286	57.6383	53.2787	51.7646	55.4332	52.0021	53.1443	60.4331	53.0076
ENSMUSG00000001901.15	Kcnh6	protein_coding	5.2147	-0.0721467	0.248999	0.30496	0.545737	-0.674284	0.65729	0.149007	0.073271	0.0912795	0.114445	0.0430942	0.0756487	0.0931267	0.0714271
ENSMUSG00000001909.16	Trmt1	protein_coding	3401.1	0.0450558	0.0765937	0.461818	0.686898	0.0694741	0.0944126	31.1794	32.5935	34.4191	26.0489	36.0768	35.6139	31.1062	36.772
ENSMUSG00000001910.5	Nacc1	protein_coding	6402.56	0.0492434	0.0568776	0.324653	0.565436	0.0623486	0.0633018	84.7388	77.2715	75.5631	78.3371	86.9603	89.4397	94.0785	83.3094
ENSMUSG00000001911.16	Nfix	protein_coding	1297.85	0.0213205	0.0870784	0.742048	0.876697	0.0383863	0.116625	10.6182	9.69264	8.98125	11.682	11.6719	10.135	12.5141	10.8798
ENSMUSG00000001918.17	Slc1a5	protein_coding	7506.61	-0.216516	0.143274	0.00968455	0.0556262	-0.3972	0.153543	142.224	120.716	120.901	99.2779	79.476	124.926	107.516	80.8991
ENSMUSG00000001924.15	Uba1	protein_coding	17762.9	0.0373837	0.0589793	0.46721	0.691146	0.0485204	0.0667382	236.1	201.998	213.381	203.124	238.188	231.192	253.178	224.734
ENSMUSG00000001930.17	Vwf	protein_coding	363.268	-0.311763	0.275562	0.00867142	0.0515841	-0.661621	0.252071	1.62624	1.43747	1.20594	2.22861	0.818785	0.960996	1.00814	1.61748
ENSMUSG00000001942.8	Siae	protein_coding	904.885	-0.0754457	0.0681128	0.186707	0.405921	-0.10365	0.0784998	5.17893	5.68285	4.88225	5.2844	5.39819	5.30074	5.38407	4.93249
ENSMUSG00000001943.8	Vsig2	protein_coding	31.9116	-0.0379736	0.144809	0.546702	0.751189	-0.189218	0.313945	0.908543	1.05119	0.982165	1.08482	1.15923	0.949641	0.528855	1.18486
ENSMUSG00000001946.14	Esam	protein_coding	442.105	-0.196426	0.1041	0.00721987	0.0454367	-0.308264	0.114744	10.0342	8.8161	10.3276	10.9894	8.48193	8.35772	8.35777	9.57127
ENSMUSG00000001948.10	Spa17	protein_coding	20.8976	-0.0238148	0.171565	0.693044	0.847356	-0.185325	0.469503	0.947001	1.81365	0.793848	1.36719	1.00904	0.506083	1.14218	1.9711
ENSMUSG00000001962.8	Fam50a	protein_coding	2672.39	-0.00403835	0.0558358	0.934727	0.971042	-0.00517711	0.0632133	73.3144	65.7825	71.558	65.3016	70.7889	72.9863	75.4762	75.2009
ENSMUSG00000001964.14	Emd	protein_coding	3053.1	0.0739264	0.0617041	0.165454	0.375013	0.0958425	0.0691026	73.5355	65.6864	67.4672	69.6419	79.9646	77.9458	85.0668	73.7975
ENSMUSG00000001983.7	Taco1	protein_coding	641.017	-0.00857553	0.076938	0.888703	0.951674	-0.013511	0.0965445	28.7546	27.9029	29.9356	23.2849	30.6325	31.7882	26.4469	27.8606
ENSMUSG00000001986.16	Gria3	protein_coding	138.34	0.607144	0.172045	3.85751e-06	0.000127991	0.67314	0.145735	0.632938	0.68577	0.650596	0.576761	1.17898	1.06884	0.938653	1.17633
ENSMUSG00000001995.9	Sipa1l2	protein_coding	1179.8	0.0822524	0.0591785	0.11179	0.291423	0.103825	0.0652907	6.94506	6.75446	7.32317	6.85396	8.40486	7.83768	8.27097	7.60458
ENSMUSG00000001998.15	Ap4e1	protein_coding	1390.4	0.0821377	0.0840047	0.202431	0.426203	0.133479	0.104718	7.75718	8.04238	8.77078	7.30467	10.9522	9.15449	9.65802	7.77152
ENSMUSG00000001999.15	Blvra	protein_coding	1609.15	-0.160836	0.124378	0.034821	0.135105	-0.322338	0.152735	45.4669	42.2058	33.7195	50.4799	32.5454	32.7639	40.3112	41.8432
ENSMUSG00000002006.12	Pdzd4	protein_coding	405.497	0.463076	0.303528	0.00180206	0.0165715	0.736856	0.236092	6.72687	4.11346	4.25951	3.04002	8.49461	6.8979	6.21607	10.5995
ENSMUSG00000002007.5	Srpk3	protein_coding	852.035	-0.179621	0.114551	0.0170863	0.0821596	-0.31543	0.132264	19.8499	17.4106	24.6454	18.174	15.2172	20.1069	16.2641	17.3003
ENSMUSG00000002010.17	Idh3g	protein_coding	4816.2	0.00495976	0.0505951	0.913201	0.96181	0.0061298	0.0562359	106.999	100.184	104.969	106.981	113.305	116.396	115.043	106.945
ENSMUSG00000002012.13	Pnck	protein_coding	79.0435	0.335799	0.249722	0.00440021	0.0319526	0.615162	0.216002	2.11959	2.24285	1.70933	1.38361	3.37542	3.16697	2.34759	3.40823
ENSMUSG00000002014.12	Ssr4	protein_coding	3517.27	-0.149789	0.0707094	0.0112489	0.0614853	-0.198625	0.0783569	67.6917	71.6954	68.8291	77.4395	69.3572	65.7535	65.0124	67.2425
ENSMUSG00000002015.5	Bcap31	protein_coding	4157.5	-0.0338884	0.0709004	0.562332	0.762449	-0.0493478	0.0851734	237.95	195.36	191.979	192.919	209.463	200.807	218.123	218.351
ENSMUSG00000002017.10	Fam98a	protein_coding	2119.82	0.0728454	0.0567365	0.14518	0.345064	0.0906838	0.0622499	35.0621	33.8255	34.2857	32.5934	41.0676	37.3073	36.7693	39.902
ENSMUSG00000002020.15	Ltbp2	protein_coding	70.6228	-0.0254787	0.127441	0.69103	0.845992	-0.0989656	0.248997	0.594476	0.355869	0.688752	0.46793	0.588668	0.516681	0.403845	0.596258
ENSMUSG00000002028.13	Kmt2a	protein_coding	18798.7	0.487328	0.179414	3.99096e-05	0.000864902	0.589958	0.143612	52.9206	51.883	63.6358	44.1145	105.797	86.6954	86.5423	64.2937
ENSMUSG00000002031.13	Ift46	protein_coding	886.815	-0.0541648	0.0647684	0.325684	0.566463	-0.0732067	0.0744846	8.24229	8.56798	9.02781	7.58753	9.07017	8.27484	8.61123	8.09951
ENSMUSG00000002032.17	Tmem25	protein_coding	10.189	-0.0440635	0.191088	0.485572	0.706273	-0.354974	0.509019	0.312817	0.226684	0.16137	0.144516	0.119039	0.125378	0.257244	0.197303
ENSMUSG00000002033.14	Cd3g	protein_coding	17189.8	0.10697	0.045107	0.0105822	0.0590154	0.12119	0.0474102	308.414	298.492	310.89	270.433	358.423	352.474	342.133	332.184
ENSMUSG00000002043.17	Trappc6a	protein_coding	762.234	-0.0872588	0.0651819	0.11608	0.298529	-0.11561	0.0735697	30.0522	29.5223	30.6214	27.4233	28.8269	30.7084	27.1782	29.6728
ENSMUSG00000002052.6	Supt6	protein_coding	9391.57	0.142521	0.0731857	0.0181815	0.0856245	0.193989	0.0821326	72.4852	68.9772	83.1725	66.6022	96.4533	86.7489	92.1334	81.8633
ENSMUSG00000002055.9	Spag5	protein_coding	947.711	-0.181508	0.173354	0.032677	0.129494	-0.445998	0.208797	11.7161	12.0217	6.91218	14.9495	8.82459	9.46401	10.2843	7.51605
ENSMUSG00000002058.13	Unc119	protein_coding	1978.88	-0.208088	0.0878601	0.00203685	0.0181891	-0.289128	0.0937263	50.1822	49.3521	52.6685	57.0516	42.4837	45.8703	50.449	44.9415
ENSMUSG00000002059.18	Rab34	protein_coding	64.6674	-0.203322	0.262511	0.0389698	0.145359	-0.660758	0.320056	1.81818	1.91894	1.54844	2.53016	0.609201	1.32269	1.8477	1.48802
ENSMUSG00000002064.10	Sdf2	protein_coding	1860.86	-0.211257	0.0568977	2.88155e-05	0.000667285	-0.246326	0.0588927	79.7601	79.3333	78.8601	76.1389	70.8679	72.3913	67.2284	73.455
ENSMUSG00000002068.16	Ccne1	protein_coding	639.288	-0.233309	0.193125	0.0133073	0.0691246	-0.497712	0.20106	15.4357	14.7505	12.1208	23.5625	12.7834	12.7078	14.1539	10.7131
ENSMUSG00000002076.12	Hsf2bp	protein_coding	40.8288	0.0440685	0.140372	0.492204	0.711473	0.197163	0.287071	0.515711	0.739035	0.758202	0.48501	0.830972	1.02858	0.552532	0.670995
ENSMUSG00000002083.13	Bbc3	protein_coding	911.892	0.0618179	0.122402	0.361514	0.599845	0.187791	0.205802	27.1135	24.5592	23.0914	20.0241	21.8539	27.208	23.2112	42.7862
ENSMUSG00000002100.15	Mybpc3	protein_coding	24.5431	-0.235035	0.284174	0.0276689	0.115461	-0.701908	0.318767	0.355684	0.424757	0.451337	0.487826	0.22043	0.306333	0.251406	0.350131
ENSMUSG00000002102.15	Psmc3	protein_coding	6458.97	-0.0440362	0.0573256	0.381316	0.617511	-0.0561513	0.0641381	162.197	145.729	140.341	147.006	149.04	153.419	158.724	152.612
ENSMUSG00000002103.16	Acp2	protein_coding	3625.53	-0.0934263	0.122108	0.18591	0.405149	-0.243804	0.184312	42.5222	43.6139	33.4445	58.2583	32.057	38.9825	48.2652	42.2206
ENSMUSG00000002104.11	Rapsn	protein_coding	32.3419	-0.180626	0.230791	0.047468	0.166999	-0.585062	0.295173	1.11517	1.35647	0.970774	1.60997	0.806295	0.968425	0.794781	1.05506
ENSMUSG00000002105.15	Slc39a13	protein_coding	888.009	-0.062427	0.0718856	0.290711	0.52992	-0.0900553	0.0852343	10.3397	11.1727	12.2687	10.5465	11.2766	11.9516	10.3403	11.0894
ENSMUSG00000002107.18	Celf2	protein_coding	13226.6	0.0897684	0.06535	0.106703	0.283639	0.118907	0.073709	31.4038	28.636	28.7606	26.7588	35.996	32.3928	36.1058	30.0587
ENSMUSG00000002108.10	Nr1h3	protein_coding	2447.47	-0.0723138	0.123157	0.292372	0.531769	-0.211556	0.200921	68.5685	61.0031	40.8835	74.9574	43.754	51.934	65.7728	65.8936
ENSMUSG00000002109.14	Ddb2	protein_coding	3059.7	0.122478	0.103232	0.0820665	0.238907	0.23065	0.132647	57.5407	65.599	72.8653	47.0592	84.8836	81.5195	64.4463	74.5846
ENSMUSG00000002111.8	Spi1	protein_coding	5776.23	-0.116901	0.0876721	0.0774579	0.230639	-0.188294	0.106644	132.726	130.994	128.114	145.435	113.869	127.19	149.167	116.024
ENSMUSG00000002129.11	Sf3a1	protein_coding	6482.02	0.105613	0.0534177	0.0278384	0.115965	0.126161	0.0573575	59.7391	57.2703	63.1565	57.5231	72.4276	69.0738	72.1017	64.6418
ENSMUSG00000002147.18	Stat6	protein_coding	13059	0.161927	0.0624192	0.0028723	0.0233169	0.200612	0.0672951	178.193	159.638	171.969	141.816	208.879	201.556	195.323	196.211
ENSMUSG00000002190.13	Clgn	protein_coding	24.3941	-2.4753	0.607648	6.48658e-07	2.99327e-05	-2.9254	0.587885	0.433571	0.607295	0.321939	1.13884	0.0569968	0.0333512	0.177912	0.0787251
ENSMUSG00000002204.9	Napsa	protein_coding	7124.92	-0.085763	0.0701698	0.141479	0.339493	-0.119239	0.0810984	182.007	159.015	162.219	154.591	149.463	155.989	172.108	170.752
ENSMUSG00000002205.16	Vrk3	protein_coding	3666.77	0.0170288	0.0575306	0.735786	0.872981	0.0220565	0.0653645	35.3334	32.5588	30.4737	28.8998	35.9222	35.2117	33.5701	33.82
ENSMUSG00000002210.11	Smg9	protein_coding	2512.26	0.0645768	0.0744609	0.284681	0.522429	0.0956266	0.0893822	39.9404	41.4713	41.6533	31.8486	45.0934	48.2272	42.7492	41.2563
ENSMUSG00000002221.11	Paxip1	protein_coding	2547.28	0.109798	0.0605439	0.0377858	0.142596	0.137979	0.0664263	14.4885	14.2944	13.146	13.7164	16.5881	17.0036	17.2263	14.8948
ENSMUSG00000002222.14	Rmnd5a	protein_coding	8276.12	0.127086	0.0514914	0.00664458	0.0427791	0.14884	0.0548386	67.2668	68.6613	66.882	69.717	82.4459	81.3981	83.5646	76.9118
ENSMUSG00000002227.15	Mov10	protein_coding	2464.19	0.178368	0.0826214	0.00607099	0.0402306	0.250464	0.0912796	26.7006	22.8085	25.2482	20.0241	31.8458	32.0334	27.4783	29.4094
ENSMUSG00000002228.7	Ppm1j	protein_coding	1320.64	0.10249	0.118759	0.150245	0.353434	0.246679	0.171464	49.2968	39.8516	43.1101	25.4292	54.5918	56.7221	42.695	45.9757
ENSMUSG00000002233.13	Rhoc	protein_coding	347.338	-0.074822	0.122344	0.277762	0.514949	-0.213734	0.196924	13.7599	12.0537	10.6115	17.7154	10.1614	12.2374	15.7287	12.0246
ENSMUSG00000002249.21	Tead3	protein_coding	8.36622	-0.85081	0.768657	0.00249844	0.020953	-1.86763	0.617697	0.0630116	0.178162	0.0965001	0.12099	0.045559	0.0299907	0.0328176	0.0283171
ENSMUSG00000002250.16	Ppard	protein_coding	1505.3	0.141106	0.0718876	0.0180302	0.0852516	0.190278	0.0804558	12.3515	10.6175	11.537	9.66799	13.9019	12.8093	13.9727	13.2753
ENSMUSG00000002257.8	Def6	protein_coding	7322.46	0.161979	0.0975397	0.021117	0.0949791	0.262369	0.113782	169.968	144.131	163.455	111.617	192.923	183.096	183.972	195.149
ENSMUSG00000002265.17	Peg3	protein_coding	5.4798	-0.150264	0.365182	0.10605	0.2827	-1.19036	0.736517	0.0349547	0.0114588	0.0428255	0.0426141	0.0168487	0.00492944	0.0161823	0.0232718
ENSMUSG00000002274.13	Metrn	protein_coding	578.15	-0.0646786	0.0843872	0.314937	0.555597	-0.107915	0.107387	11.0084	9.06102	8.40159	9.01662	9.65263	8.61462	9.12961	9.89847
ENSMUSG00000002279.19	Lmf1	protein_coding	669.211	-0.0565623	0.075966	0.35387	0.593696	-0.0857864	0.0925311	3.22222	2.80533	3.04665	2.88644	2.74617	2.9833	3.04831	3.27851
ENSMUSG00000002280.11	Ciao3	protein_coding	1183.41	-0.0148032	0.0721241	0.802163	0.908647	-0.0220196	0.0878857	12.339	11.5749	11.6504	9.65968	11.7723	12.3712	10.9585	12.5872
ENSMUSG00000002289.16	Angptl4	protein_coding	185.586	-0.42116	0.25227	0.00126747	0.0127095	-0.643171	0.199542	3.10634	3.74526	3.33008	4.81753	2.22437	2.38832	2.48899	3.20359
ENSMUSG00000002297.16	Dbf4	protein_coding	2123.96	0.0535646	0.0708942	0.360175	0.598885	0.0769919	0.0841413	14.7535	13.9851	12.2409	14.7784	15.8496	16.3415	16.0179	14.9576
ENSMUSG00000002307.16	Daxx	protein_coding	4329.75	0.183082	0.0664741	0.00125726	0.0126471	0.229492	0.0711479	81.8328	73.9761	77.7441	65.0208	96.0313	99.6245	92.1453	87.2872
ENSMUSG00000002308.16	Cd320	protein_coding	180.543	-0.00237169	0.0989312	0.971582	0.987212	-0.00523684	0.147003	3.9804	4.22123	3.57324	3.03903	3.31559	4.23715	4.0315	4.19854
ENSMUSG00000002319.16	Ipo4	protein_coding	764.393	0.118082	0.0970298	0.0867102	0.248236	0.210119	0.12266	9.9445	9.31216	9.13085	7.44399	11.8416	10.6523	9.29675	12.5824
ENSMUSG00000002320.15	Tm9sf1	protein_coding	2270.57	0.0396042	0.0568842	0.428263	0.660035	0.050465	0.063705	35.4367	35.3599	32.4786	32.2269	38.8266	40.41	36.3586	35.0352
ENSMUSG00000002324.8	Rec8	protein_coding	285.144	-0.0570024	0.0949747	0.394136	0.629585	-0.111648	0.131021	6.32428	5.82983	5.67328	5.95061	5.00251	6.67762	5.31138	6.58569
ENSMUSG00000002325.15	Irf9	protein_coding	6739.45	0.202966	0.0729889	0.000774563	0.00882324	0.25998	0.0773353	74.7091	69.0508	66.4382	58.5836	89.5755	93.3264	81.2357	80.7998
ENSMUSG00000002326.6	Gmpr2	protein_coding	1275.06	-0.0522647	0.05579	0.288527	0.527297	-0.0654707	0.0616857	21.0317	18.895	19.825	18.597	20.087	20.1101	20.6724	19.3593
ENSMUSG00000002329.7	Mdp1	protein_coding	2959.94	-0.0295782	0.070335	0.61125	0.795593	-0.0429085	0.0844174	97.5412	85.0245	90.6489	75.7273	92.9164	90.208	83.5483	95.9027
ENSMUSG00000002332.16	Dhrs1	protein_coding	2320.21	-0.120443	0.110205	0.0922347	0.257764	-0.246	0.146104	54.4537	49.1624	46.0339	64.7087	41.5048	46.0594	57.6191	48.9539
ENSMUSG00000002341.8	Ncan	protein_coding	3.64939	-0.209393	0.499827	0.0580451	NA	-1.85722	0.979881	0.0367495	0.021685	0.0630342	0.0645152	0.0106283	0.0093286	0	0.0352321
ENSMUSG00000002342.17	Tmem161a	protein_coding	1498.82	0.00497772	0.0654195	0.928494	0.969333	0.00692236	0.077138	25.1383	24.2269	25.1717	21.4685	27.6277	26.7527	23.1705	25.8982
ENSMUSG00000002343.11	Armc6	protein_coding	366.445	-0.0525719	0.0903397	0.42492	0.657009	-0.096639	0.121115	7.70055	6.56873	6.89215	6.22568	6.56401	6.48147	6.31563	8.04314
ENSMUSG00000002345.18	Borcs8	protein_coding	1790.89	0.0780554	0.0586554	0.128451	0.31844	0.0983614	0.0647013	72.6594	69.6153	73.5289	62.2131	81.3153	83.0761	80.863	73.7346
ENSMUSG00000002346.16	Slc25a42	protein_coding	605.16	0.0508393	0.0907181	0.440762	0.670221	0.0941806	0.122169	6.67646	5.69865	5.83501	4.82883	7.3971	6.77238	5.43862	6.76437
ENSMUSG00000002365.10	Snx9	protein_coding	2849.87	-0.0699769	0.0813637	0.269272	0.505578	-0.11172	0.101128	48.3794	45.5373	47.1104	51.6387	43.8697	44.3318	54.7341	48.2706
ENSMUSG00000002372.9	Ranbp3	protein_coding	5067.98	0.0672621	0.062373	0.210257	0.437145	0.0881216	0.0703364	44.8438	41.9723	43.2679	36.498	49.1237	49.3847	43.7351	47.4575
ENSMUSG00000002379.7	Ndufa11	protein_coding	1259.22	-0.16899	0.0668286	0.00301796	0.0241895	-0.21461	0.0723589	75.0138	73.1538	68.9434	74.7077	65.6864	66.1358	71.4281	66.3915
ENSMUSG00000002384.2	Bmp8b	protein_coding	1.57854	-0.067848	0.357975	0.311534	NA	-1.52155	1.50349	0.027259	0.0670203	0	0.0448634	0.0394179	0	0	0.0163334
ENSMUSG00000002393.14	Nr2f6	protein_coding	663.404	-0.24285	0.120027	0.00223504	0.0193588	-0.371109	0.121393	15.9197	14.6103	12.945	15.6	10.4849	12.1953	12.3908	13.8517
ENSMUSG00000002395.14	Use1	protein_coding	5790.76	-0.0474027	0.0648685	0.3901	0.625856	-0.0644239	0.0749606	169.642	168.771	159.226	136.591	162.071	160.105	157.002	170.042
ENSMUSG00000002396.8	Ocel1	protein_coding	1185.57	0.0422189	0.0846022	0.510863	0.72514	0.072295	0.109955	11.1652	10.0253	9.58273	7.51627	10.4634	10.6141	10.5798	11.3812
ENSMUSG00000002409.18	Dyrk1b	protein_coding	1015.32	0.0714738	0.0753205	0.239821	0.472729	0.106193	0.0903439	22.2322	20.6294	23.4879	19.2694	24.5728	28.0432	24.0573	22.1279
ENSMUSG00000002413.15	Braf	protein_coding	2587.94	0.174267	0.0792515	0.00603457	0.0400126	0.240175	0.087467	9.35039	10.6327	10.5397	9.8073	14.0783	12.9619	13.1691	10.9539
ENSMUSG00000002416.13	Ndufb2	protein_coding	481.449	-0.055824	0.0798525	0.372835	0.610275	-0.0887487	0.0995862	5.3747	5.75708	4.5588	5.0724	5.27197	5.14009	5.09932	5.45005
ENSMUSG00000002428.12	Hltf	protein_coding	5170.09	0.0444762	0.056741	0.37273	0.610255	0.056431	0.063308	48.576	51.5518	53.8006	47.5359	58.9486	56.5495	57.8985	51.3422
ENSMUSG00000002455.14	Prpf6	protein_coding	4508.02	0.013588	0.062624	0.800545	0.907663	0.0183882	0.0727836	71.081	67.1694	75.9887	59.6923	78.809	73.7112	73.6124	71.0922
ENSMUSG00000002458.13	Rgs19	protein_coding	5259.03	0.0960957	0.065618	0.0853454	0.245508	0.127035	0.0738371	145.984	133.191	139.139	113.913	157.845	154.976	149.963	159.344
ENSMUSG00000002475.16	Abhd3	protein_coding	10.0099	-0.0825404	0.257311	0.257164	0.492396	-0.723874	0.638833	0.226575	0.311957	0.111037	0.596641	0.131055	0.115029	0.236009	0.325829
ENSMUSG00000002477.5	Snrpd1	protein_coding	2320.25	-0.0860404	0.0731575	0.150693	0.354006	-0.123253	0.0857658	68.8607	66.8092	64.8217	76.8838	68.0112	66.8576	69.9024	68.6858
ENSMUSG00000002486.15	Tchp	protein_coding	1311.61	0.0966108	0.0939449	0.153054	0.35739	0.173531	0.12145	10.8024	10.1527	10.5633	7.84418	12.8812	12.0138	9.80007	12.817
ENSMUSG00000002489.16	Tiam1	protein_coding	2242.12	-0.0429142	0.0907006	0.514489	0.727957	-0.0802137	0.123053	11.9891	14.8497	14.1019	13.0853	14.7873	14.3483	15.2513	10.5329
ENSMUSG00000002496.10	Tsc2	protein_coding	3308.67	0.10199	0.0602043	0.0523712	0.177959	0.128353	0.0661591	20.6912	18.8731	20.5079	17.4553	24.3323	23.2685	21.5413	21.7065
ENSMUSG00000002500.15	Rpl3l	protein_coding	6.44739	0.0231659	0.192051	0.70256	0.853705	0.222894	0.583696	0.257492	0.221579	0.157736	0.211893	0.325803	0.163407	0.234687	0.347148
ENSMUSG00000002504.15	Slc9a3r2	protein_coding	305.665	-0.166203	0.19698	0.0515228	0.176147	-0.499948	0.256766	8.69384	6.21105	7.14994	9.75828	3.90157	6.03718	4.99632	9.12524
ENSMUSG00000002524.17	Puf60	protein_coding	7125.22	0.0297721	0.0557879	0.545417	0.750107	0.037831	0.0625677	96.7768	84.6495	88.5202	79.4705	94.4127	96.5935	96.1077	97.0227
ENSMUSG00000002546.17	Golga2	protein_coding	4626.19	0.0986594	0.0515106	0.0341347	0.133286	0.116632	0.0550546	48.6615	47.6486	50.3125	43.7285	58.7017	54.3422	55.7454	52.4619
ENSMUSG00000002550.16	Uck1	protein_coding	2409.38	0.102737	0.0598737	0.0497642	0.172178	0.128904	0.0657006	50.3066	51.6675	51.6955	43.7021	58.6804	60.9953	54.9242	56.7162
ENSMUSG00000002565.16	Scin	protein_coding	70.6568	-0.215517	0.195827	0.0196575	0.0903815	-0.500642	0.214608	1.46357	1.68214	1.62029	1.74128	0.892456	1.27569	1.19389	1.54261
ENSMUSG00000002578.18	Ikzf4	protein_coding	893.897	-0.0333463	0.0671313	0.554741	0.756739	-0.0467191	0.079095	8.25036	9.03153	8.22287	7.62449	9.35024	8.90284	8.25286	7.94501
ENSMUSG00000002580.7	Mien1	protein_coding	1711.1	-0.0586006	0.0740352	0.329738	0.570338	-0.0868068	0.0890653	159.355	142.795	127.846	126.688	133.184	136.754	147.26	143.97
ENSMUSG00000002602.16	Axl	protein_coding	10593.6	-0.120496	0.196643	0.119783	0.304901	-0.495266	0.318358	129.742	134.561	107.04	205.439	78.6738	88.1899	137.333	135.713
ENSMUSG00000002603.15	Tgfb1	protein_coding	12923.8	0.0435377	0.0683011	0.445949	0.674289	0.061347	0.0804881	163.703	134.558	149.806	143.424	156.43	159.318	176.55	168.804
ENSMUSG00000002608.8	Ccdc97	protein_coding	4513.46	0.111144	0.059762	0.0338099	0.132425	0.138731	0.0653673	70.8859	62.4251	64.9053	59.084	79.7128	72.0608	75.7114	76.0034
ENSMUSG00000002617.14	Zfp40	protein_coding	419.732	-0.0149205	0.0872302	0.817855	0.916022	-0.0269999	0.117235	5.1915	5.36091	6.72187	5.023	6.26166	6.33455	5.40766	5.45789
ENSMUSG00000002625.10	Akap8l	protein_coding	7206.92	0.0514268	0.0893982	0.433393	0.66397	0.093373	0.11919	82.5397	81.4614	97.2172	63.5478	97.7855	93.6997	81.2096	97.9026
ENSMUSG00000002635.11	Pdcd2l	protein_coding	765.437	-0.10957	0.0666112	0.0526427	0.178476	-0.144772	0.0747079	32.4669	31.0905	29.7391	29.0304	28.6827	29.7682	28.9469	31.1755
ENSMUSG00000002658.9	Gtf2f1	protein_coding	3598.15	0.0162523	0.0469322	0.703167	0.853957	0.0195798	0.051384	127.941	117.707	123.543	121.352	132.499	134.747	136.572	129.331
ENSMUSG00000002660.8	Clpp	protein_coding	1062.53	0.0184464	0.0708378	0.75227	0.882269	0.0270272	0.0856248	53.9635	51.7526	49.9568	47.2537	55.274	51.3136	53.6431	61.1974
ENSMUSG00000002661.14	Alkbh7	protein_coding	357.77	-0.198874	0.0880261	0.00319268	0.0252301	-0.280712	0.0952035	23.0751	21.9352	24.1153	20.92	18.5046	20.6119	21.1451	18.969
ENSMUSG00000002668.8	Dennd1c	protein_coding	11184.1	0.0970006	0.0840426	0.133482	0.326525	0.154615	0.103041	131.528	125.718	133.676	98.4773	162.611	145.024	128.681	146.78
ENSMUSG00000002679.14	Med6	protein_coding	674.836	0.00516428	0.0748209	0.931808	0.970208	0.00793573	0.0927395	31.2106	26.2734	28.3877	23.859	32.1843	29.5473	27.9419	28.643
ENSMUSG00000002688.8	Prkd1	protein_coding	6.51992	-0.0430626	0.22236	0.501745	0.718745	-0.454905	0.677198	0.144765	0.056948	0.106417	0.174721	0.0837347	0.110242	0.0301585	0.156136
ENSMUSG00000002699.13	Lcp2	protein_coding	18974.8	0.0371114	0.0629709	0.491851	0.711254	0.0498761	0.072561	255.684	246.439	242.843	240.578	284.497	268.387	300.907	240.974
ENSMUSG00000002718.14	Cse1l	protein_coding	4140.02	0.0674258	0.0535834	0.157864	0.364149	0.0822013	0.0582042	45.5012	43.3283	46.1874	44.7197	52.9045	49.4007	53.4757	48.3145
ENSMUSG00000002728.14	Naa20	protein_coding	1446.72	0.00286968	0.0580861	0.954999	0.979787	0.0037437	0.0663415	24.65	23.2175	21.6842	22.3323	26.2126	23.8405	24.6059	24.2035
ENSMUSG00000002731.6	Prkra	protein_coding	579.287	-0.171605	0.104754	0.018039	0.0852516	-0.28735	0.12151	19.0617	18.4899	15.2711	21.0292	15.1207	16.7467	16.8404	16.2809
ENSMUSG00000002732.14	Fkbp7	protein_coding	78.5607	-0.0566803	0.131369	0.394171	0.629586	-0.204018	0.239435	2.564	3.11696	3.53401	4.10266	2.98674	2.30511	3.19007	3.88351
ENSMUSG00000002733.8	Plekha3	protein_coding	2542.94	0.00666486	0.0481553	0.878597	0.946731	0.00811126	0.0531023	49.33	48.464	46.6755	46.7008	51.323	53.8285	52.5469	48.5338
ENSMUSG00000002741.9	Ykt6	protein_coding	4375.07	0.0510672	0.0487991	0.246578	0.479732	0.0608406	0.0525076	86.9265	85.0877	80.9443	85.1295	96.6904	93.5261	95.3086	92.8519
ENSMUSG00000002748.7	Baz1b	protein_coding	11792	0.158195	0.0556884	0.00151999	0.0145656	0.188116	0.0593268	49.5742	45.786	49.4448	45.359	63.1148	56.8355	58.607	53.8401
ENSMUSG00000002763.16	Pex6	protein_coding	2278.03	0.0387302	0.0855112	0.547944	0.751841	0.0673654	0.112118	40.5117	34.1832	34.0848	29.6078	36.5029	39.6598	34.7252	44.1579
ENSMUSG00000002767.13	Mrpl2	protein_coding	1169.37	-0.00924532	0.0689181	0.872105	0.943094	-0.0133044	0.0826437	66.3065	55.2527	57.3698	57.825	58.6929	63.9641	65.0655	63.5362
ENSMUSG00000002768.8	Mea1	protein_coding	1991.59	0.00231563	0.0584385	0.963848	0.983084	0.00302952	0.0668401	68.9996	63.5713	60.609	61.17	65.9373	67.4469	69.5725	70.1441
ENSMUSG00000002769.9	Gnmt	protein_coding	40.3075	-0.0107202	0.135885	0.862386	0.938129	-0.0515301	0.297282	2.89407	1.76809	2.04148	1.34714	1.64862	2.39314	1.78134	2.46979
ENSMUSG00000002771.12	Grin2d	protein_coding	71.554	0.457159	0.275749	0.00122981	0.01251	0.691827	0.214064	0.635416	0.468679	0.467096	0.366023	0.976271	0.715751	0.794248	0.875696
ENSMUSG00000002778.14	Kdelr1	protein_coding	4053.22	-0.0166942	0.0569367	0.738763	0.874337	-0.0215251	0.0645446	131.557	122.193	125.674	133.726	135.68	133.021	140.68	133.038
ENSMUSG00000002781.19	Tmem143	protein_coding	571.085	0.0489932	0.0669968	0.385038	0.621038	0.067894	0.0781603	4.34005	4.37894	4.56754	4.19083	5.36048	4.76745	4.76255	4.77115
ENSMUSG00000002791.17	Pdxk-ps	transcribed_unprocessed_pseudogene	3.45703	-0.0218441	0.226996	0.722981	NA	-0.285548	0.805549	0.0508649	0.116721	0.0415455	0.0744128	0.0735531	0.0860779	0.0353218	0.0609558
ENSMUSG00000002797.9	Ggct	protein_coding	1151.84	-0.0632891	0.0623981	0.238437	0.470832	-0.0831663	0.0705455	8.77392	8.97797	9.61187	8.70538	9.16266	9.75808	9.24593	8.34619
ENSMUSG00000002799.6	Jag2	protein_coding	287.655	-0.0410539	0.11254	0.540344	0.746696	-0.112753	0.184148	2.29297	2.41185	3.23718	2.18264	2.44838	3.16082	1.84274	2.58408
ENSMUSG00000002803.14	Btbd6	protein_coding	1031.72	0.129698	0.0814087	0.0428027	0.155625	0.192532	0.0950481	24.7574	25.3325	27.0702	20.6228	31.457	31.3647	26.6652	30.2416
ENSMUSG00000002804.4	Nudt14	protein_coding	657.733	-0.0575904	0.0915218	0.38457	0.62065	-0.107005	0.123065	22.4926	28.3798	28.782	21.7176	26.3576	28.3364	22.3531	23.9199
ENSMUSG00000002808.7	Epdr1	protein_coding	53.8626	-2.73127	0.53908	8.40683e-09	8.11323e-07	-3.09596	0.537484	1.17517	1.38308	1.10934	4.48122	0.222865	0.122257	0.381276	0.300131
ENSMUSG00000002812.4	Flii	protein_coding	9452.63	0.0604349	0.0636757	0.267185	0.503142	0.0805004	0.0725511	118.789	102.313	114.691	94.6291	125.155	121.212	126.009	115.076
ENSMUSG00000002814.15	Top3a	protein_coding	1084.78	0.0588982	0.0672201	0.297695	0.537541	0.0812263	0.077998	13.442	13.0387	15.074	12.503	16.0125	16.1121	14.349	14.8409
ENSMUSG00000002820.6	Atg4d	protein_coding	1985.44	-0.12093	0.065577	0.0309153	0.124528	-0.157208	0.0728437	19.1757	16.682	15.8319	16.2552	16.3595	16.6689	15.9323	16.3669
ENSMUSG00000002825.8	Qtrt1	protein_coding	781.939	0.119537	0.0982496	0.0843863	0.24349	0.214857	0.124498	21.8177	22.933	24.3989	17.4688	26.6659	28.0316	22.7541	30.0969
ENSMUSG00000002831.14	Plin4	protein_coding	1.50143	-0.112972	0.439014	0.141932	NA	-2.31414	1.57571	0.0249839	0.0491412	0	0.0182751	0.0120426	0	0.00867471	0
ENSMUSG00000002833.11	Hdgfl2	protein_coding	4674.85	0.0249503	0.0785936	0.687305	0.844333	0.0399187	0.0991731	63.0556	54.269	59.6745	46.3021	65.3201	61.0901	54.7116	64.5175
ENSMUSG00000002835.9	Chaf1a	protein_coding	932.863	-0.130069	0.124969	0.0787463	0.232979	-0.296531	0.168675	6.85669	6.70215	4.99061	8.71596	5.95943	5.90534	6.80623	5.23939
ENSMUSG00000002844.9	Adprh	protein_coding	3045.38	-0.126856	0.0500967	0.00560974	0.0381244	-0.147308	0.0531845	65.809	62.8617	62.6713	62.9728	59.5059	63.1365	62.9218	60.6174
ENSMUSG00000002845.14	Tmem39a	protein_coding	1155.12	-0.0177662	0.0631865	0.742742	0.877027	-0.0241361	0.0735354	16.6889	17.6323	17.4557	15.2924	19.3885	17.9848	17.155	16.2691
ENSMUSG00000002846.9	Timmdc1	protein_coding	888.64	0.0688723	0.0649322	0.212675	0.440072	0.0922494	0.074022	30.117	29.5313	26.5117	27.4505	31.8485	33.221	31.4945	33.3565
ENSMUSG00000002847.7	Pla1a	protein_coding	13.6555	-0.310446	0.487985	0.0262619	0.11109	-1.3337	0.600141	0.447488	0.543635	0.387	0.895333	0.114192	0.267274	0.0822565	0.504719
ENSMUSG00000002870.8	Mcm2	protein_coding	4401.46	-0.0651205	0.0894531	0.322794	0.563708	-0.116243	0.117568	38.9549	37.7572	32.8515	45.1691	38.5762	39.021	41.9943	33.9736
ENSMUSG00000002871.14	Tpra1	protein_coding	2002.19	0.0114737	0.0575629	0.820244	0.917214	0.0148881	0.0655196	29.1735	29.5139	28.3331	25.5826	31.0026	32.7148	28.5393	29.7648
ENSMUSG00000002881.14	Nab1	protein_coding	6194.36	0.0408437	0.0578565	0.420129	0.652978	0.0524123	0.0650118	87.3078	87.0305	86.7556	88.337	93.4994	99.713	104.768	90.7945
ENSMUSG00000002885.14	Adgre5	protein_coding	27783.9	0.056212	0.0608373	0.285809	0.523613	0.0732171	0.0685963	456.04	401.887	463.861	379.028	485.529	471.639	491.42	467.788
ENSMUSG00000002897.5	Il17ra	protein_coding	13506.7	0.146779	0.0764574	0.0178767	0.0848195	0.204375	0.0863012	89.0431	86.9998	95.8464	70.2885	110.627	108.916	100.293	102.282
ENSMUSG00000002900.17	Lamb1	protein_coding	8.39381	-0.465049	0.635029	0.0117838	0.0635018	-1.6765	0.665662	0.0373276	0.0891531	0.0653324	0.111167	0.0154221	0.0067681	0.0388818	0.0383425
ENSMUSG00000002908.17	Kcnn1	protein_coding	9.58544	0.0924777	0.243378	0.213818	0.441237	0.66208	0.532589	0.126817	0.0793665	0.0847484	0.0885467	0.183383	0.131692	0.0840617	0.248687
ENSMUSG00000002910.11	Arrdc2	protein_coding	1067.74	-0.0661503	0.0896755	0.315744	0.55628	-0.118275	0.117893	22.9398	19.3259	22.5523	16.4088	21.9096	21.0371	17.0946	20.0984
ENSMUSG00000002944.15	Cd36	protein_coding	2617.24	-0.943373	0.223496	1.6782e-06	6.59212e-05	-1.02348	0.213726	51.0559	47.0098	54.1422	76.982	22.9412	24.1181	36.7332	37.2652
ENSMUSG00000002948.19	Map2k7	protein_coding	3756.7	0.147906	0.0810251	0.0209477	0.0944634	0.213714	0.0925598	51.8881	53.1894	62.3366	46.946	71.7575	69.9239	60.695	64.0854
ENSMUSG00000002949.15	Timm44	protein_coding	2588.27	0.0173215	0.0464248	0.681794	0.841666	0.0207965	0.0507211	41.6103	42.5118	42.9164	38.3233	45.2688	45.9796	44.1247	44.4516
ENSMUSG00000002957.11	Ap2a2	protein_coding	4551.84	0.0570035	0.0607449	0.278555	0.515931	0.074148	0.0684292	47.401	46.8373	42.1943	47.9617	51.3946	53.347	52.2927	51.3212
ENSMUSG00000002963.17	Pnkp	protein_coding	2892.8	0.00966287	0.0706418	0.868437	0.941372	0.0141589	0.0854778	57.048	53.416	55.2012	43.4729	57.2707	57.2063	52.8132	58.7328
ENSMUSG00000002968.9	Med25	protein_coding	3084.97	0.135169	0.0570122	0.00771689	0.0475879	0.16364	0.0614215	23.4086	23.3895	22.7008	20.4515	28.2568	27.7662	25.0981	26.9145
ENSMUSG00000002980.14	Bcam	protein_coding	237.564	-0.464387	0.380747	0.00424986	0.0310524	-0.878781	0.307374	5.90155	4.69842	5.10382	6.91057	1.76894	2.66463	2.99615	5.68561
ENSMUSG00000002981.10	Clptm1	protein_coding	5828.03	-0.0250393	0.0539317	0.601345	0.788335	-0.0314558	0.0602064	59.5759	55.1399	53.8979	54.9867	56.448	60.2993	61.6928	56.1485
ENSMUSG00000002983.17	Relb	protein_coding	5074.63	-0.0696808	0.0679669	0.221739	0.45136	-0.0960203	0.0785817	89.6621	83.6542	71.7111	73.317	78.5375	82.5127	80.5211	77.6145
ENSMUSG00000002984.17	Tomm40	protein_coding	1869.59	-0.0142206	0.0561373	0.773935	0.895015	-0.0182372	0.063493	26.3417	24.6152	25.0662	22.3068	25.8065	26.934	24.8264	26.4701
ENSMUSG00000002985.16	Apoe	protein_coding	21634.5	-0.261286	0.287758	0.0196133	0.0902658	-0.698886	0.29948	764.991	624.92	553.292	994.186	289.43	490.743	596.731	566.925
ENSMUSG00000002996.17	Hbp1	protein_coding	3668.77	0.0214503	0.0404525	0.565484	0.764139	0.0248921	0.0433121	35.1407	35.1581	35.8253	32.921	38.2168	38.528	38.2742	36.6349
ENSMUSG00000002997.15	Prkar2b	protein_coding	736.651	-0.689219	0.285866	0.000159097	0.00260175	-0.847086	0.224309	13.7564	13.8706	10.0946	22.9424	9.38086	8.1418	9.45726	9.42277
ENSMUSG00000003031.14	Cdkn1b	protein_coding	16939.8	0.139266	0.066724	0.0142519	0.0724292	0.18051	0.0736519	213.598	222.724	205.658	181.17	267.362	260.013	249.308	223.576
ENSMUSG00000003032.8	Klf4	protein_coding	2467.09	-0.101832	0.10077	0.141118	0.338883	-0.19687	0.133776	57.7736	51.8542	39.8856	54.008	42.7373	44.7975	54.7231	48.1175
ENSMUSG00000003033.15	Ap1m1	protein_coding	5280.63	0.11018	0.0530631	0.0211967	0.0952023	0.131076	0.0568791	100.633	90.8665	97.4091	84.5931	113.625	108.921	109.598	106.127
ENSMUSG00000003037.16	Rab8a	protein_coding	10618	0.0767574	0.0552305	0.117159	0.300354	0.094213	0.0601304	133.812	126.317	132.433	125.014	144.768	147.611	160.802	139.184
ENSMUSG00000003038.15	Hmgn2	protein_coding	8558.85	-0.00588445	0.0687546	0.918263	0.963924	-0.00845756	0.0824149	177.744	169.144	143.322	170.448	177.182	172.317	178.754	176.432
ENSMUSG00000003039.9	Fam32a	protein_coding	5687.69	0.00662658	0.0632369	0.902627	0.957588	0.00902875	0.0737981	76.4632	79.5156	71.4764	75.5001	81.4485	77.2123	89.6043	78.7105
ENSMUSG00000003062.13	Stard3nl	protein_coding	1049.87	-0.0897319	0.0709009	0.126649	0.316032	-0.125247	0.0819972	11.7947	12.1661	10.2854	11.8119	11.0609	11.8657	11.3513	11.0565
ENSMUSG00000003068.17	Stk11	protein_coding	6742.78	-0.0110783	0.0567603	0.824461	0.919388	-0.0142867	0.0644092	94.9345	84.575	85.5287	83.7411	96.2563	94.9049	85.2606	93.8706
ENSMUSG00000003070.6	Efna2	protein_coding	49.1355	0.0528552	0.126755	0.426986	0.65881	0.180115	0.226742	1.51377	1.09824	1.24655	1.22527	1.9019	1.48034	1.34415	1.48695
ENSMUSG00000003072.15	Atp5d	protein_coding	6472.54	-0.0493778	0.0568043	0.322845	0.563722	-0.0624763	0.0631949	216.55	194.624	192.993	203.924	201.172	209.156	209.338	210.106
ENSMUSG00000003099.11	Ppp5c	protein_coding	4694.89	0.0538292	0.0536168	0.25905	0.49424	0.0662438	0.0586935	87.3843	89.2556	87.8469	80.3742	95.2226	100.615	91.339	99.7894
ENSMUSG00000003119.14	Cdk12	protein_coding	5118.39	0.143049	0.0966513	0.0396034	0.147174	0.239747	0.116503	22.758	23.4589	27.6062	20.5976	31.9443	32.5182	31.5526	23.6098
ENSMUSG00000003123.15	Lipe	protein_coding	1789.75	0.0667652	0.0565258	0.180191	0.396963	0.0833012	0.0621573	17.1873	17.3978	18.2394	16.7682	20.2285	19.6477	18.7545	20.414
ENSMUSG00000003131.7	Pafah1b2	protein_coding	4305.72	0.0903284	0.064513	0.101463	0.274457	0.118712	0.0724824	30.2286	28.961	28.8522	29.6224	36.4869	34.4691	36.272	29.9542
ENSMUSG00000003134.10	Tbc1d8	protein_coding	3233.09	0.058692	0.0588861	0.253399	0.488097	0.0750586	0.0657179	36.1567	35.4097	33.9719	36.0057	43.4974	39.1134	38.0092	39.471
ENSMUSG00000003135.15	Cnot11	protein_coding	2246.36	0.0790737	0.0472702	0.0669004	0.209713	0.0916328	0.0500085	38.3504	36.441	36.6615	34.7015	42.1592	42.7818	40.5282	41.5326
ENSMUSG00000003153.10	Slc2a3	protein_coding	3803.08	0.0374605	0.0667524	0.505385	0.721058	0.0521673	0.0783244	32.8828	29.7331	30.0744	28.8395	37.0479	32.3229	35.9094	29.8981
ENSMUSG00000003154.15	Foxj2	protein_coding	4465.76	0.279253	0.0642145	3.66685e-07	1.93114e-05	0.320497	0.0630219	44.1182	43.2814	47.0959	40.701	60.5644	61.118	59.9787	52.9656
ENSMUSG00000003161.15	Sri	protein_coding	8550.98	0.0178563	0.0459581	0.66978	0.834813	0.0213758	0.0501251	105.1	106.813	98.0265	102.175	114.044	114.388	111.838	108.54
ENSMUSG00000003166.20	Dgcr2	protein_coding	2201.81	0.0800114	0.0708026	0.172321	0.385387	0.112481	0.0824166	19.9554	18.5021	17.774	16.5866	22.0385	21.4786	18.6642	22.1942
ENSMUSG00000003184.15	Irf3	protein_coding	5606.76	-0.0539533	0.0813909	0.393369	0.628933	-0.0875991	0.102632	106.595	98.1076	111.491	80.2415	104.242	103.136	88.2119	103.604
ENSMUSG00000003190.12	Bcl2l12	protein_coding	887.338	-0.105916	0.0844657	0.102789	0.276919	-0.16754	0.102692	30.3486	27.9515	30.8212	23.0508	28.0186	27.2757	23.8067	27.8383
ENSMUSG00000003198.10	Zfp959	protein_coding	767.043	0.0734617	0.0838718	0.253164	0.487853	0.120493	0.105446	18.7076	18.2919	19.2677	14.6007	22.5539	20.0426	18.339	21.5906
ENSMUSG00000003199.16	Mpnd	protein_coding	2971.46	-0.0149308	0.0661432	0.789344	0.902663	-0.0208718	0.0781239	86.5621	77.4588	77.5233	65.0214	81.3808	81.7079	79.4841	80.8874
ENSMUSG00000003200.10	Sh3gl1	protein_coding	5807.44	0.116478	0.0750924	0.0565009	0.187574	0.165288	0.0866673	72.2439	66.535	66.4061	52.8253	79.0798	81.1538	73.1088	76.3469
ENSMUSG00000003206.7	Ebi3	protein_coding	802.419	-0.0181833	0.0866319	0.778487	0.897042	-0.0325702	0.115788	41.472	39.1635	37.9533	46.8612	41.4161	44.1452	49.4996	38.6613
ENSMUSG00000003208.9	Yju2	protein_coding	977.545	0.0257463	0.0746428	0.669377	0.834669	0.0392534	0.0919278	12.5911	11.3019	12.2756	9.75251	13.1154	12.9336	11.437	13.0558
ENSMUSG00000003226.7	Ranbp2	protein_coding	10714.2	0.179799	0.0839218	0.00610963	0.0404172	0.254292	0.0927449	47.5438	48.7395	52.0122	48.0345	68.6724	64.378	67.2727	51.221
ENSMUSG00000003228.9	Grk5	protein_coding	941.717	-0.517952	0.0924239	1.18113e-10	1.79645e-08	-0.5442	0.0844803	9.80444	8.46278	9.44072	9.60614	7.03466	6.63106	7.33158	6.44068
ENSMUSG00000003233.12	Dvl3	protein_coding	2238.6	0.179123	0.0731325	0.00305123	0.0243535	0.235286	0.0794207	19.173	18.9857	20.4478	17.054	25.8879	24.6593	21.2346	23.7182
ENSMUSG00000003234.16	Abcf3	protein_coding	2765.42	0.0295982	0.0582852	0.561365	0.761751	0.0383629	0.0660502	44.9457	44.9623	49.7854	41.1773	52.2271	49.5755	47.8699	49.3916
ENSMUSG00000003235.13	Eif2b5	protein_coding	2665.97	0.0301202	0.0595305	0.560851	0.761472	0.0394324	0.0678023	64.8651	56.0561	61.1449	56.883	63.5635	67.1969	64.2121	68.0871
ENSMUSG00000003269.17	Cyth2	protein_coding	3090.46	0.11144	0.0692331	0.054796	0.183488	0.150477	0.0783533	52.9132	50.0905	54.4651	43.2354	59.6893	60.0079	56.2197	62.5275
ENSMUSG00000003271.17	Sult2b1	protein_coding	22.0765	-0.217822	0.294721	0.0371968	0.141296	-0.743078	0.356632	0.455191	0.315996	0.393662	0.484752	0.271035	0.15293	0.320745	0.304836
ENSMUSG00000003273.14	Car11	protein_coding	75.7311	0.98804	0.27562	1.203e-05	0.000323958	1.10937	0.253452	1.94946	1.35015	1.71563	0.873664	3.97044	4.00764	2.88864	2.76396
ENSMUSG00000003279.17	Dlgap1	protein_coding	1.39189	-0.0498485	0.350619	0.417613	NA	-1.40371	1.73176	0.0236479	0	0	0.00324334	0.0042745	0	0.00307906	0.00354241
ENSMUSG00000003282.9	Plag1	protein_coding	43.5326	-0.0604041	0.133996	0.365521	0.603521	-0.221391	0.244659	0.367629	0.257373	0.366434	0.31449	0.27031	0.340065	0.337503	0.246416
ENSMUSG00000003283.15	Hck	protein_coding	6105.04	-0.151447	0.095694	0.029184	0.11972	-0.247101	0.113298	200.61	186.577	158.259	200.225	147.239	169.146	188.582	169.007
ENSMUSG00000003299.10	Mrpl4	protein_coding	2290.76	-0.00299319	0.0577849	0.952876	0.978877	-0.00389549	0.0659182	55.7722	49.6031	50.109	51.0614	55.0519	57.7836	52.2639	55.8425
ENSMUSG00000003308.15	Keap1	protein_coding	4181.92	0.0576903	0.0474203	0.1801	0.396855	0.067775	0.0505615	54.9672	50.8441	52.0199	47.4029	58.0741	58.9385	58.5118	55.0283
ENSMUSG00000003309.14	Ap1m2	protein_coding	140.401	-0.0502236	0.110812	0.457542	0.683652	-0.130287	0.175376	2.84622	2.9979	3.32204	1.88484	2.75197	2.67195	2.56125	2.8054
ENSMUSG00000003316.14	Glg1	protein_coding	8403.14	0.183328	0.0585914	0.000402341	0.00534169	0.219124	0.0619249	64.0333	66.9719	66.1609	61.0432	84.409	78.0628	85.781	74.1178
ENSMUSG00000003341.9	Atp8b3	protein_coding	2.29764	-0.00427537	0.275781	0.943402	NA	-0.0895394	1.26121	0	0.0551748	0	0.0615567	0.0162255	0.0427239	0.046751	0.0134466
ENSMUSG00000003344.14	Btbd2	protein_coding	1594.86	-0.0570366	0.0518409	0.219013	0.447536	-0.0691234	0.0562364	27.798	26.9466	26.9568	25.6623	27.6369	26.4846	28.0645	27.4808
ENSMUSG00000003345.16	Csnk1g2	protein_coding	10599.1	0.0960272	0.052502	0.0421481	0.153598	0.114416	0.0563057	130.713	122.743	130.023	113.131	143.831	140.291	144.245	147.378
ENSMUSG00000003346.14	Abhd17a	protein_coding	3414.96	-0.0345076	0.0661716	0.537081	0.744603	-0.0478626	0.0775439	146.273	127.985	130.753	124.261	125.803	141.701	136.055	144.649
ENSMUSG00000003348.10	Mob3a	protein_coding	12408.5	0.130602	0.0472609	0.00279221	0.022803	0.149019	0.0498436	225.441	211.1	222.525	194.059	253.947	257.277	257.614	244.731
ENSMUSG00000003352.14	Cacnb3	protein_coding	1648.88	0.134837	0.118509	0.0668177	0.209558	0.284129	0.155016	20.0584	26.2762	16.141	24.6708	30.9315	30.9485	26.8554	25.5391
ENSMUSG00000003355.7	Fkbp11	protein_coding	77.5788	-0.694252	0.339322	0.000412395	0.00544097	-0.915977	0.259335	1.83701	3.07511	1.98728	1.92982	1.18691	0.992155	1.1196	1.70964
ENSMUSG00000003360.15	Ddx23	protein_coding	6987.35	0.110076	0.0591007	0.0340292	0.133065	0.136776	0.0645255	66.1944	63.2041	67.3281	55.4338	74.6047	77.6683	70.843	73.8428
ENSMUSG00000003363.15	Pld3	protein_coding	7088.27	-0.121587	0.0950324	0.0759785	0.228031	-0.21008	0.118387	156.278	147.059	132.971	175.181	128.855	132.701	153.592	152.236
ENSMUSG00000003378.9	Grik5	protein_coding	815.235	0.0023837	0.0794608	0.969472	0.986054	0.0038795	0.101369	9.39361	9.66088	9.65333	8.4318	9.97316	11.0134	8.38844	10.5582
ENSMUSG00000003379.7	Cd79a	protein_coding	12752.4	-0.128678	0.110087	0.0736929	0.223736	-0.255486	0.142848	590.636	438.835	656.306	559.246	412.847	493.329	548.311	558.576
ENSMUSG00000003380.11	Rabac1	protein_coding	3914.79	-0.016178	0.0732303	0.786123	0.900774	-0.0243555	0.0897569	171.009	156.194	158.764	126.219	161.176	161.606	151.401	169.732
ENSMUSG00000003382.18	Etv3	protein_coding	8909.46	0.238062	0.0726489	7.41422e-05	0.00140537	0.293515	0.0740716	44.6212	51.5218	43.3112	44.1529	64.1226	61.7492	57.9528	57.6927
ENSMUSG00000003402.14	Prkcsh	protein_coding	4414.44	-0.00188383	0.0565641	0.969834	0.986174	-0.00242871	0.0642241	66.032	58.7961	62.5017	56.4354	65.5233	62.7075	64.5551	67.8358
ENSMUSG00000003410.8	Elavl3	protein_coding	3.17747	0.00723743	0.221671	0.904944	NA	0.0964114	0.807341	0.0383763	0.0226449	0.018807	0.0252642	0.0332964	0.0292246	0.0399742	0.0183959
ENSMUSG00000003411.10	Rab3b	protein_coding	8.47356	-0.0855674	0.253494	0.243407	0.476341	-0.706607	0.605743	0.075032	0.191856	0.202239	0.230513	0.1085	0.057139	0.0937873	0.197818
ENSMUSG00000003418.11	St8sia6	protein_coding	3626.9	0.292073	0.166729	0.00210942	0.0186012	0.469787	0.152807	21.1765	22.8416	31.2116	18.4957	40.3008	36.2745	33.6875	28.8837
ENSMUSG00000003420.8	Fcgrt	protein_coding	2386.84	-0.140122	0.13655	0.0655262	0.206907	-0.336405	0.182665	71.2732	67.9664	62.8175	95.399	51.5504	54.0594	68.6328	78.6293
ENSMUSG00000003421.13	Nosip	protein_coding	2977.34	0.0322862	0.0534827	0.497464	0.715198	0.0402676	0.0593492	67.3874	61.4434	62.9622	55.5781	69.3426	69.5643	68.6981	64.9807
ENSMUSG00000003423.15	Pih1d1	protein_coding	1347.13	-0.0934935	0.0668214	0.0981648	0.268456	-0.125173	0.0756871	44.2171	43.5629	39.4194	36.9396	38.3489	40.6371	40.9315	41.2557
ENSMUSG00000003429.11	Rps11	protein_coding	54270.6	-0.00754422	0.0610859	0.886423	0.950649	-0.0100846	0.0706044	3964.84	3897.39	3730.19	3264.6	3806.12	4061.45	3790.89	4134.9
ENSMUSG00000003435.9	Supt5	protein_coding	13350.7	0.112105	0.0625964	0.0384946	0.144294	0.143011	0.0691027	136.922	125.327	143.013	114.275	160.53	152.008	154.703	147.286
ENSMUSG00000003436.11	Dll3	protein_coding	1.30956	-0.183952	0.555221	0.0563381	NA	-2.92288	1.53158	0.0742211	0.0364967	0.0227334	0.0610772	0	0.0235506	0	0
ENSMUSG00000003437.14	Paf1	protein_coding	4087.85	0.0914863	0.0727905	0.125606	0.314379	0.129928	0.084828	70.4331	65.2139	74.0244	58.3103	83.6107	76.4316	72.0199	81.9177
ENSMUSG00000003438.17	Timm50	protein_coding	1241.55	-0.105142	0.0634982	0.054418	0.182629	-0.135679	0.0705376	30.9926	28.4647	26.7465	27.9308	27.779	27.2078	27.9732	28.4285
ENSMUSG00000003444.8	Med29	protein_coding	451.951	0.0659847	0.076639	0.282267	0.520224	0.100014	0.0930153	19.0311	19.0817	21.1415	21.017	22.1473	23.2114	23.6076	23.1529
ENSMUSG00000003452.15	Bicd1	protein_coding	114.303	-0.744071	0.195114	3.32268e-06	0.000112604	-0.810235	0.174252	0.29172	0.294495	0.331371	0.334917	0.159238	0.223134	0.167026	0.215313
ENSMUSG00000003458.12	Ncstn	protein_coding	4915.26	0.0344093	0.0416598	0.368892	0.606694	0.0397606	0.0442497	73.6098	72.3398	73.1029	68.4019	80.8377	80.408	76.2313	79.3646
ENSMUSG00000003464.13	Pex19	protein_coding	2008.02	-0.0213949	0.0571374	0.669904	0.834813	-0.0275816	0.0647032	32.7414	32.7587	29.3806	30.3425	33.1941	34.1842	33.917	30.5324
ENSMUSG00000003469.9	Phyhip	protein_coding	65.0868	-2.91933	0.898988	3.97091e-06	0.000130164	-3.87304	0.839611	1.45381	2.25188	0.400764	5.583	0.236507	0.115325	0.28394	0.0871117
ENSMUSG00000003484.4	Cyp4f18	protein_coding	1194.96	-0.32503	0.137953	0.000266537	0.00390143	-0.445673	0.122242	46.0976	36.7839	48.6538	43.6035	28.7332	36.6895	35.0699	37.136
ENSMUSG00000003500.13	Impdh1	protein_coding	3867.09	0.189239	0.0928445	0.00624755	0.0410856	0.280228	0.102479	69.9481	63.4703	68.0749	49.0574	86.1979	81.1992	75.5529	82.5167
ENSMUSG00000003518.13	Dusp3	protein_coding	689.435	-0.262389	0.173735	0.0051952	0.0359822	-0.469957	0.168162	9.79264	9.67508	8.9256	11.8228	5.99418	6.99577	9.54153	8.58158
ENSMUSG00000003526.12	Prodh	protein_coding	157.635	0.305284	0.213366	0.00422516	0.0309194	0.547804	0.191483	1.02415	1.1206	0.839273	0.878127	1.86347	1.78193	1.11624	1.33299
ENSMUSG00000003527.9	Ess2	protein_coding	1631.66	0.03545	0.0697557	0.540332	0.746696	0.0509547	0.083217	23.5853	21.7447	24.9605	19.1308	25.9361	25.1915	23.3956	24.6845
ENSMUSG00000003528.15	Slc25a1	protein_coding	1462.28	-0.0215572	0.0740509	0.719445	0.863246	-0.0326998	0.091035	37.9024	41.7216	37.9939	43.2226	39.4368	43.1437	45.4116	40.7654
ENSMUSG00000003531.15	Dgcr6	protein_coding	383.747	0.0588804	0.0781284	0.34198	0.581866	0.0914112	0.0961959	7.67107	7.3351	7.4232	6.9006	8.659	8.31964	7.54758	9.00183
ENSMUSG00000003534.17	Ddr1	protein_coding	2116.86	0.267093	0.0939854	0.000155301	0.00255193	0.348489	0.0921335	23.395	25.0561	24.7679	18.8752	32.7251	32.4349	28.8576	31.5541
ENSMUSG00000003541.6	Ier3	protein_coding	243.574	-0.076818	0.120932	0.266598	0.502565	-0.213011	0.191741	10.9412	14.8068	11.228	17.289	13.1846	11.5723	14.9035	10.7584
ENSMUSG00000003545.3	Fosb	protein_coding	18552.8	-0.112291	0.101978	0.107692	0.28516	-0.21435	0.133248	180.078	211.921	156.543	202.436	182.633	163.718	147.73	200.587
ENSMUSG00000003546.10	Klc4	protein_coding	1037.78	0.0495308	0.0605362	0.345032	0.5847	0.0646395	0.0684546	25.4735	25.7523	26.5212	22.8969	29.0505	30.0159	27.1135	26.7145
ENSMUSG00000003549.9	Ercc1	protein_coding	852.257	-0.00928938	0.0691471	0.871772	0.943023	-0.0133995	0.0830162	17.8315	17.152	15.8279	14.1002	18.2143	17.2167	16.4138	17.1319
ENSMUSG00000003555.8	Cyp17a1	protein_coding	9.01797	-0.122234	0.296306	0.143689	0.342762	-0.880909	0.602458	0.477451	0.169039	0.163789	0.188592	0.138084	0.218156	0.159146	0.0686606
ENSMUSG00000003559.8	As3mt	protein_coding	773.681	-0.216428	0.125063	0.00655872	0.0423698	-0.362977	0.133523	16.464	13.7144	15.1486	18.4259	11.4516	13.3528	13.411	14.9358
ENSMUSG00000003573.15	Homer3	protein_coding	336.848	-0.0890657	0.0978813	0.191876	0.413131	-0.171013	0.131039	6.47196	5.29149	6.36601	6.30835	5.29071	6.16561	5.14014	6.65056
ENSMUSG00000003575.13	Crtc1	protein_coding	1439.91	0.249691	0.110509	0.00112297	0.0116986	0.360328	0.110606	6.60677	6.42771	7.83948	5.73903	9.68365	9.74796	7.76857	9.39668
ENSMUSG00000003581.14	Rnf215	protein_coding	1292.92	0.000400753	0.0841825	0.994996	0.997507	0.000695436	0.110895	36.5344	35.4641	36.43	28.2838	38.1668	37.8298	30.6271	39.8073
ENSMUSG00000003585.13	Sec14l2	protein_coding	150.263	-1.62167	0.668038	8.91296e-05	0.00164998	-2.15289	0.549428	2.85158	3.63535	1.46032	8.31034	0.894522	0.804282	1.14726	1.12102
ENSMUSG00000003604.14	Aven	protein_coding	1382.46	0.121028	0.0854297	0.0645829	0.205052	0.1892	0.102373	17.5218	14.8192	16.5311	12.1709	18.1964	19.5412	18.2403	18.4634
ENSMUSG00000003617.16	Cp	protein_coding	302.918	-0.0543231	0.117013	0.421031	0.6536	-0.155374	0.193099	2.42687	1.85392	1.3275	2.24427	1.66275	1.74709	2.09028	2.06034
ENSMUSG00000003623.4	Crot	protein_coding	2686.32	-0.181173	0.0683444	0.00173637	0.0161427	-0.230162	0.0734879	34.4764	30.1218	30.8988	29.8306	31.2695	27.7531	29.5109	26.0882
ENSMUSG00000003644.17	Rps6ka1	protein_coding	12550.9	0.157668	0.0540072	0.00120964	0.0123968	0.185638	0.0573558	173.365	158.93	168.214	150.073	193.027	207.695	205.241	187.011
ENSMUSG00000003660.10	Snrnp200	protein_coding	10722.2	0.172198	0.067528	0.0026923	0.0222286	0.219173	0.073037	78.4412	73.1394	80.8489	66.6018	97.3317	91.8416	99.3689	84.4956
ENSMUSG00000003662.10	Ciao1	protein_coding	2019.64	-0.0605175	0.0545765	0.211288	0.438155	-0.0746758	0.0597391	38.872	37.3668	40.6737	35.9356	37.745	38.8397	39.5429	39.2889
ENSMUSG00000003680.16	Taf6l	protein_coding	625.804	0.00209251	0.0704222	0.971329	0.987113	0.00306139	0.085178	7.55766	7.77473	6.98654	7.0433	7.80407	7.47851	7.80646	8.45067
ENSMUSG00000003721.14	Insig2	protein_coding	969.182	-0.098299	0.0588826	0.0571376	0.189292	-0.122663	0.0644831	16.9322	17.2511	17.7413	16.6402	16.7782	17.8766	16.4	16.4775
ENSMUSG00000003731.13	Kpna6	protein_coding	3460.38	0.0937669	0.0574768	0.0643676	0.204616	0.116007	0.0627194	28.96	29.1457	29.6847	28.5159	35.5818	34.7815	34.8729	30.0623
ENSMUSG00000003746.16	Man1a	protein_coding	10883.9	0.0657367	0.0754651	0.279891	0.517583	0.0983409	0.0910088	59.2578	64.4504	66.0259	66.7987	72.642	68.6708	83.8	69.6671
ENSMUSG00000003752.9	Itpkc	protein_coding	595.706	0.0124714	0.0783182	0.840193	0.927359	0.0199737	0.099053	7.18442	7.13446	6.54644	5.54433	7.11894	7.74697	6.59762	7.24271
ENSMUSG00000003762.13	Coq8b	protein_coding	883.224	-0.0330932	0.0669127	0.556882	0.757978	-0.0462705	0.078761	10.4515	9.44072	9.6385	8.37215	10.2673	9.33614	9.85129	9.87024
ENSMUSG00000003778.14	Brd8	protein_coding	5241.19	0.0885606	0.0644199	0.107883	0.28538	0.116432	0.0724181	28.0054	29.9437	29.3819	24.2724	34.2187	33.6196	30.4511	31.3799
ENSMUSG00000003779.16	Kif20a	protein_coding	1089.82	-0.0820514	0.125984	0.238212	0.470632	-0.237944	0.201738	15.8477	16.0531	10.6789	21.2003	14.1377	14.2191	17.9932	11.9501
ENSMUSG00000003808.18	Farsa	protein_coding	2803.74	0.0458366	0.0650358	0.406776	0.641265	0.0624583	0.0752891	38.6888	33.9002	38.2773	31.7735	39.4824	42.9368	37.8963	39.242
ENSMUSG00000003809.14	Gcdh	protein_coding	1138.14	-0.0779342	0.0704485	0.182234	0.399981	-0.109358	0.0819833	26.8829	25.0219	23.8082	25.3246	24.7961	25.0296	23.4619	27.1536
ENSMUSG00000003810.13	Mast2	protein_coding	2020.42	-0.0284469	0.0639331	0.602229	0.789108	-0.0387467	0.0743415	16.55	14.6738	13.6921	15.0231	15.8756	15.652	16.1647	14.9124
ENSMUSG00000003812.13	Dnase2a	protein_coding	1809.2	-0.178167	0.124388	0.0212237	0.0952542	-0.335612	0.145666	21.363	20.971	20.162	25.5716	15.1551	17.8354	19.3496	22.4848
ENSMUSG00000003813.15	Rad23a	protein_coding	4562.22	-0.133532	0.0893558	0.0464623	0.164649	-0.21274	0.106842	119.719	108.98	94.4071	124.107	98.6078	100.145	110.147	105.328
ENSMUSG00000003814.8	Calr	protein_coding	28246.3	-0.0615133	0.080434	0.328185	0.568826	-0.0979594	0.100186	667.458	550	554.766	616.68	578.443	550.168	682.894	581.938
ENSMUSG00000003824.12	Syce2	protein_coding	254.008	-0.144538	0.137221	0.0591446	0.193372	-0.341516	0.180972	7.81952	8.45654	6.7819	10.8204	5.82856	7.91243	7.61329	7.37428
ENSMUSG00000003847.16	Nfat5	protein_coding	6601.53	0.15436	0.106374	0.0329039	0.129975	0.274118	0.128497	17.3282	19.6989	22.3265	17.3205	30.2421	25.4957	24.1313	19.7314
ENSMUSG00000003848.14	Nob1	protein_coding	1983.41	0.115974	0.0718426	0.0510833	0.175179	0.159748	0.0818894	32.13	33.1053	33.3987	28.1462	38.1476	39.5861	33.9261	40.0676
ENSMUSG00000003849.8	Nqo1	protein_coding	57.2945	-1.39025	0.402995	1.27668e-05	0.000338997	-1.62766	0.372969	3.09872	2.91351	1.58534	5.41751	1.03405	1.29657	0.922212	1.30583
ENSMUSG00000003863.18	Ppfia3	protein_coding	10.2942	-0.122511	0.273208	0.137788	0.333479	-0.771666	0.519963	0.113812	0.0592568	0.0738209	0.139568	0.0677674	0.0509831	0.0836831	0.040115
ENSMUSG00000003865.16	Gys1	protein_coding	902.928	-0.0311938	0.0628823	0.563025	0.762899	-0.0420248	0.0726627	11.0756	10.9141	12.0814	11.0376	11.2095	12.1513	12.0659	11.4864
ENSMUSG00000003868.14	Ruvbl2	protein_coding	2289.97	0.0071356	0.0618983	0.893567	0.953691	0.0096064	0.0718008	50.9327	44.4091	47.7331	42.4678	48.0116	51.2299	48.6876	52.0617
ENSMUSG00000003872.9	Lin7b	protein_coding	7.07484	0.0987511	0.257507	0.196302	0.418437	0.72319	0.559676	0.144587	0.213292	0.221429	0.277624	0.418158	0.367023	0.301213	0.433177
ENSMUSG00000003873.11	Bax	protein_coding	2296.42	-0.0520835	0.0745329	0.387964	0.623725	-0.0779933	0.0903415	99.5574	87.7136	85.2221	80.5185	87.2426	93.6518	80.3198	96.9506
ENSMUSG00000003882.5	Il7r	protein_coding	17300.4	0.738805	0.222169	1.45193e-05	0.000374546	0.826684	0.190662	169.716	175.943	188.299	99.3975	294.912	292.529	234.383	375.241
ENSMUSG00000003923.14	Tfam	protein_coding	2768.78	-0.00161843	0.0623361	0.975916	0.989285	-0.00218824	0.0724828	39.7513	34.6523	40.2055	32.7378	40.0618	39.1706	39.2219	39.0838
ENSMUSG00000003929.11	Zfp81	protein_coding	1030.16	0.175031	0.0837484	0.00750203	0.0467328	0.248957	0.0931133	8.90202	7.76669	9.02673	7.03288	11.2285	11.0515	9.88112	9.52939
ENSMUSG00000003934.5	Efnb3	protein_coding	73.8213	0.0900704	0.13401	0.200773	0.424077	0.276112	0.215822	1.42881	1.24178	1.38414	0.893228	1.87393	1.6026	1.22871	1.73218
ENSMUSG00000003948.17	Mmd	protein_coding	1244.4	-0.11007	0.0854423	0.092026	0.257407	-0.174927	0.103826	20.2906	21.1604	20.481	24.726	21.0556	19.0618	21.2739	21.0597
ENSMUSG00000003949.16	Hlf	protein_coding	109.37	-1.73761	0.20791	1.65865e-18	7.70842e-16	-1.80025	0.205078	1.45643	1.34671	1.51284	1.66749	0.389164	0.472176	0.362777	0.616568
ENSMUSG00000003955.8	Fam162a	protein_coding	834.706	-0.0868406	0.0815339	0.172001	0.385061	-0.136241	0.0997516	69.9294	63.0823	54.8049	54.7468	58.9274	55.7485	58.7135	63.001
ENSMUSG00000003970.9	Rpl8	protein_coding	69280.3	-0.00248273	0.073063	0.966735	0.98476	-0.00373926	0.0896633	3308.45	3079.02	3189.21	2479.16	3156.51	3318.68	2991.46	3394.95
ENSMUSG00000003992.15	Ssbp2	protein_coding	1459.64	0.388261	0.117781	5.1288e-06	0.000159589	0.462569	0.101453	8.71552	9.52878	10.1912	7.83334	15.5336	13.2473	12.6035	12.2224
ENSMUSG00000004018.9	Fancl	protein_coding	608.385	-0.196159	0.0754636	0.00147056	0.0142137	-0.256903	0.0807763	10.7741	11.7526	12.1241	11.6322	10.5	10.7287	10.4059	9.9045
ENSMUSG00000004031.13	Brinp2	protein_coding	3.26623	-1.03886	1.33605	0.00120287	NA	-4.31886	1.33372	0.018096	0.0711866	0.0591219	0.0198551	0.00872256	0	0	0
ENSMUSG00000004032.10	Gstm5	protein_coding	78.2905	-2.01907	0.438109	8.69402e-08	5.98555e-06	-2.2628	0.422788	4.30343	5.49378	2.8897	10.9418	0.897544	0.997861	1.81029	1.58682
ENSMUSG00000004035.12	Gstm7	protein_coding	16.1401	-0.0911511	0.218174	0.210999	0.437985	-0.560316	0.447958	0.891835	0.324845	0.84984	0.761081	0.573172	0.586927	0.309656	0.593758
ENSMUSG00000004040.16	Stat3	protein_coding	14692.9	0.124331	0.0723028	0.0374668	0.141868	0.17073	0.0820563	88.9406	89.2435	86.4028	77.6771	108.249	112.201	106.197	86.7223
ENSMUSG00000004043.14	Stat5a	protein_coding	3383.2	0.0992499	0.068121	0.0833248	0.241195	0.133901	0.0773231	28.6543	26.9918	28.1124	22.9962	33.5022	32.7457	31.1834	28.1286
ENSMUSG00000004044.9	Cavin1	protein_coding	213.829	-1.06735	0.401666	0.000104832	0.00186791	-1.31222	0.338278	4.08376	3.66824	4.85881	7.29538	1.38573	1.34725	2.14994	3.69253
ENSMUSG00000004054.9	Map3k11	protein_coding	5052.57	0.0525885	0.0492574	0.236581	0.468895	0.0627794	0.0530422	68.7846	63.9767	69.8637	62.6726	73.3374	78.3186	73.3414	72.0294
ENSMUSG00000004056.15	Akt2	protein_coding	7669.48	0.124614	0.0464026	0.00375012	0.0283754	0.141683	0.0488825	63.0571	60.446	59.3115	58.2593	71.141	72.3431	74.481	67.2396
ENSMUSG00000004069.17	Dnaja3	protein_coding	2362.81	0.041566	0.0520907	0.371922	0.609515	0.0510161	0.0571366	34.9711	34.499	36.0387	34.3068	40.327	37.0426	38.7928	39.1388
ENSMUSG00000004070.15	Hmox2	protein_coding	3435.06	-0.0161328	0.0679177	0.776719	0.896208	-0.0229442	0.0809044	97.8935	87.8525	86.5915	95.5017	92.165	93.3675	101.721	100.878
ENSMUSG00000004071.13	Cdip1	protein_coding	1698.92	0.0948356	0.0793872	0.131016	0.322568	0.143877	0.0952761	9.56118	9.5782	10.4304	8.16259	12.1441	12.1086	9.75192	10.6983
ENSMUSG00000004085.14	Map3k20	protein_coding	260.992	-0.380954	0.268811	0.00298217	0.0239884	-0.656396	0.221041	1.63195	1.6714	1.50275	2.55474	0.992053	1.08842	1.49418	1.43876
ENSMUSG00000004096.9	Cwc15	protein_coding	4608.44	-0.00999795	0.0517993	0.829381	0.921255	-0.0124437	0.0577446	180.494	171.715	174.946	167.385	180.298	183.029	198.704	176.002
ENSMUSG00000004098.7	Col5a3	protein_coding	18.9388	-0.171096	0.264907	0.0641922	0.204317	-0.689398	0.372478	0.201931	0.137486	0.2474	0.221561	0.146001	0.118289	0.105169	0.167532
ENSMUSG00000004099.16	Dnmt1	protein_coding	8614.48	0.154103	0.0560918	0.00212777	0.0187357	0.184019	0.0599059	69.0261	61.2855	63.7187	63.6393	83.9654	77.91	79.0163	73.2101
ENSMUSG00000004100.12	Ppan	protein_coding	2655.28	0.163183	0.0959378	0.0193609	0.089407	0.26025	0.111289	37.5091	34.9792	40.1136	29.8812	46.8679	46.3498	38.6306	50.7275
ENSMUSG00000004105.8	Angptl2	protein_coding	375.102	-0.280225	0.123711	0.000645344	0.00768834	-0.400127	0.117277	3.71843	4.29399	4.07129	3.92299	3.21162	3.25666	3.77687	2.75231
ENSMUSG00000004110.17	Cacna1e	protein_coding	2156.08	0.0336402	0.0976581	0.614492	0.797891	0.0711238	0.141211	3.96598	4.43018	6.28949	4.94261	6.19877	5.29707	5.54381	5.10446
ENSMUSG00000004113.18	Cacna1b	protein_coding	34.4574	0.0135579	0.137543	0.826094	0.919828	0.0668792	0.304392	0.196807	0.298174	0.14337	0.157577	0.253826	0.18903	0.227164	0.229476
ENSMUSG00000004127.12	Trmt10a	protein_coding	391.321	0.0173062	0.0752595	0.775053	0.89545	0.0266642	0.0933059	2.77806	2.88207	3.11116	2.68438	3.31731	3.23142	2.8661	3.10671
ENSMUSG00000004151.17	Etv1	protein_coding	66.2494	0.00852284	0.116117	0.896425	0.954788	0.0267739	0.205671	0.278413	0.293365	0.30212	0.292386	0.253062	0.282692	0.356292	0.371777
ENSMUSG00000004187.11	Kifc2	protein_coding	789.375	0.0998013	0.109882	0.156053	0.361446	0.217638	0.153431	10.6518	12.5125	12.5889	8.10143	14.7613	15.0216	10.7451	14.0705
ENSMUSG00000004207.14	Psap	protein_coding	91038.7	-0.143893	0.116315	0.0512234	0.175502	-0.287596	0.147515	2065.04	2017.84	1766.97	2711.89	1697.32	1780.08	2109.65	1956.73
ENSMUSG00000004221.16	Ikbkg	protein_coding	3081.43	0.0801949	0.0619933	0.134068	0.327482	0.103793	0.0692761	21.2899	22.7269	22.1533	20.183	25.9868	25.6311	25.9868	21.9581
ENSMUSG00000004233.14	Wars2	protein_coding	579.06	0.0151176	0.0692611	0.793019	0.904665	0.0218047	0.0830997	5.69203	6.07894	6.02573	5.00605	6.19894	6.49068	6.24401	5.87268
ENSMUSG00000004263.15	Atn1	protein_coding	556.739	0.520997	0.150024	2.78739e-06	9.96126e-05	0.587196	0.125311	6.20795	5.64171	6.18324	4.79323	10.4565	8.50664	7.78367	9.98825
ENSMUSG00000004264.17	Phb2	protein_coding	6554.64	-0.0112392	0.0415955	0.769365	0.891628	-0.0131892	0.0449828	105.921	103.736	106.595	101.143	110.675	112.07	108.08	112.583
ENSMUSG00000004266.15	Ptpn6	protein_coding	25826.9	0.0617081	0.0560723	0.212308	0.439498	0.0769743	0.0617155	553.87	492.403	545.629	522.355	580.053	590.228	606.99	613.11
ENSMUSG00000004267.16	Eno2	protein_coding	124.937	-0.0671291	0.110047	0.327202	0.567891	-0.163443	0.166818	1.74214	1.73543	1.5423	1.57853	1.69032	1.68333	1.19418	1.77797
ENSMUSG00000004268.11	Emg1	protein_coding	5547.86	-0.00585291	0.0776434	0.924264	0.966988	-0.00930576	0.0978894	80.123	72.7233	73.6722	57.3344	77.2797	74.8571	69.3907	80.0928
ENSMUSG00000004270.13	Lpcat3	protein_coding	1737.93	0.0183237	0.0712033	0.75462	0.883462	0.0269548	0.0862406	30.2278	30.3644	28.8463	34.4802	34.8892	34.833	33.3574	32.6177
ENSMUSG00000004285.12	Atp6v1f	protein_coding	3377.12	-0.137655	0.0674609	0.0161682	0.0792039	-0.179649	0.0746953	213.023	204.704	181.327	196.177	180.926	183.11	197.278	191.254
ENSMUSG00000004296.14	Il12b	protein_coding	113.954	0.00389602	0.122815	0.95159	0.978257	0.0142645	0.234959	3.84454	3.6223	2.14101	3.95279	2.91576	4.0606	4.50869	3.22185
ENSMUSG00000004317.14	Clcn5	protein_coding	529.647	0.08553	0.0721023	0.149462	0.352333	0.121261	0.0841249	2.77989	2.63853	2.54024	2.4776	3.3521	2.88943	2.92931	3.02149
ENSMUSG00000004319.15	Clcn3	protein_coding	3039.24	-0.0539882	0.0788675	0.385675	0.621603	-0.0849396	0.0979145	9.92844	10.8549	10.5245	11.8045	11.741	10.7141	11.7326	9.5185
ENSMUSG00000004328.15	Hif3a	protein_coding	73.0532	0.0223536	0.120893	0.731182	0.869806	0.0763488	0.222233	0.583205	0.651066	0.830396	0.441012	0.809154	0.770221	0.664953	0.58557
ENSMUSG00000004347.17	Pde1c	protein_coding	18.5632	-0.0123604	0.162353	0.835632	0.92474	-0.0908928	0.438071	0.0386568	0.0582933	0.0694632	0.0537253	0.0298131	0.0948567	0.037582	0.0586794
ENSMUSG00000004356.8	Utp20	protein_coding	1957.29	0.179913	0.0931791	0.00930392	0.0540606	0.271748	0.104491	9.85682	10.4383	12.0826	8.66453	14.8083	13.1027	13.3458	11.8496
ENSMUSG00000004359.16	Spic	protein_coding	3457.07	-0.184258	0.184577	0.0335623	0.131727	-0.472042	0.222107	56.0904	57.8842	44.9702	86.1211	38.305	38.0593	53.1484	60.4039
ENSMUSG00000004364.14	Cul3	protein_coding	9636.87	0.125703	0.0505538	0.00643058	0.0417548	0.146425	0.0537343	108.337	113.247	111.578	109.141	133.592	129.294	138.18	124.146
ENSMUSG00000004371.15	Il11	protein_coding	2.74258	-0.0175254	0.23996	0.775603	NA	-0.260649	0.914383	0.12706	0.124959	0.0311342	0.0557649	0.0367471	0.0645068	0.0794105	0.121814
ENSMUSG00000004383.18	Large1	protein_coding	211.679	-0.0792079	0.136666	0.251065	0.484939	-0.267714	0.233248	1.60451	1.51928	1.50278	2.18242	1.22721	1.16129	1.50557	2.16119
ENSMUSG00000004393.10	Ddx56	protein_coding	1526.35	0.0384907	0.0704077	0.508706	0.723252	0.0556078	0.0841453	38.0804	34.9045	36.8074	29.6874	41.0883	39.9589	35.5124	38.7548
ENSMUSG00000004394.12	Tmed4	protein_coding	1838.1	-0.0324792	0.0586284	0.525749	0.736202	-0.0421507	0.0664306	53.0039	53.4166	47.9828	47.447	50.84	54.2378	51.4425	53.6262
ENSMUSG00000004446.12	Bid	protein_coding	1734.1	-0.193356	0.0655843	0.000580732	0.00705967	-0.239155	0.0695126	32.0274	28.5676	32.9609	31.1038	27.7018	28.6628	29.187	27.6345
ENSMUSG00000004451.14	Ralb	protein_coding	1454.89	-0.191409	0.1134	0.0112859	0.0615689	-0.322539	0.127299	18.954	18.9359	17.6235	21.644	13.8361	16.242	19.4974	16.6083
ENSMUSG00000004455.16	Ppp1cc	protein_coding	7608.35	0.0426965	0.0542812	0.375279	0.612639	0.053213	0.0600173	135.094	126.435	121.122	131.095	145.236	145.588	146.334	134.965
ENSMUSG00000004460.17	Dnajb11	protein_coding	5506.86	-0.0338003	0.0707224	0.562734	0.762777	-0.0491283	0.0848817	115.636	97.0083	93.281	101.971	105.324	99.6418	111.854	105.773
ENSMUSG00000004462.7	Tbccd1	protein_coding	849.451	-0.0795696	0.0768929	0.196322	0.418437	-0.11937	0.0923845	7.30859	7.56994	6.85344	8.25322	7.60409	7.82526	7.22393	7.02326
ENSMUSG00000004473.10	Clec11a	protein_coding	19.9248	0.0141176	0.150113	0.814834	0.914986	0.0866214	0.369869	0.372912	0.279424	0.304588	0.565036	0.462214	0.495844	0.443931	0.34049
ENSMUSG00000004500.9	Zfp324	protein_coding	466.85	-0.00462062	0.0788742	0.940649	0.973682	-0.00746243	0.100228	5.61379	5.32491	6.56584	5.61281	5.98829	6.7316	6.2166	5.69249
ENSMUSG00000004508.6	Gab2	protein_coding	1118.26	-0.079076	0.120474	0.254185	0.489121	-0.215626	0.189105	9.4825	11.2059	9.73743	15.2584	9.00093	9.84808	13.4853	10.0177
ENSMUSG00000004530.12	Coro1c	protein_coding	6091.65	0.128402	0.0539041	0.00818395	0.0496152	0.152653	0.0577272	36.1652	35.0288	34.0242	35.424	43.5766	40.998	43.8156	39.3856
ENSMUSG00000004535.12	Tax1bp1	protein_coding	12751.9	0.0944745	0.0558535	0.0568005	0.188463	0.115407	0.0605858	73.5835	69.8	73.8301	71.5143	84.3773	83.3566	90.3757	77.4364
ENSMUSG00000004552.16	Ctse	protein_coding	2729.94	-0.892936	0.546049	0.000929379	0.0101782	-1.37651	0.415728	53.7166	66.8226	36.6259	132.41	31.8427	29.0497	33.4677	26.7489
ENSMUSG00000004558.15	Ndrg2	protein_coding	563.394	0.121524	0.112986	0.0913628	0.25642	0.254707	0.15087	9.12251	8.84912	11.3101	6.47361	12.9215	11.6772	10.1185	10.9323
ENSMUSG00000004561.14	Mettl17	protein_coding	1719.52	0.0774728	0.103651	0.259111	0.494253	0.165906	0.147015	25.9218	24.9428	28.3314	17.3339	31.6284	30.5672	23.3519	30.2502
ENSMUSG00000004562.16	Arhgef40	protein_coding	397.478	0.0122039	0.101454	0.854864	0.933952	0.0281723	0.154018	2.42323	2.18246	1.71882	2.59723	2.61148	2.79718	2.12027	2.27426
ENSMUSG00000004565.15	Pnpla6	protein_coding	2492.68	0.0266227	0.0850303	0.678531	0.840023	0.0463909	0.111929	14.7883	15.7611	16.3211	12.7977	19.1216	17.1639	13.5695	16.2192
ENSMUSG00000004567.16	Mcoln1	protein_coding	3066.81	0.119567	0.0877253	0.071202	0.218408	0.19186	0.106341	21.888	22.7375	25.4444	19.3462	30.6288	28.7844	22.9889	27.0859
ENSMUSG00000004568.13	Arhgef18	protein_coding	14933.3	0.195402	0.121435	0.011878	0.0638103	0.341808	0.135867	59.0088	55.1531	69.9588	40.1681	82.0977	78.1713	72.7849	70.9435
ENSMUSG00000004591.16	Pkn2	protein_coding	3760.74	0.107539	0.063143	0.0483326	0.168977	0.138164	0.0699766	16.1641	16.1108	16.6743	16.5459	21.064	19.9007	19.3225	17.1365
ENSMUSG00000004609.11	Cd33	protein_coding	672.795	0.103014	0.0829561	0.109246	0.287264	0.160903	0.100465	4.85204	4.77848	4.38549	5.22666	5.47133	6.37421	5.97557	5.28454
ENSMUSG00000004610.4	Etfb	protein_coding	204.791	-0.253245	0.153204	0.00427256	0.0311823	-0.431908	0.151159	13.6749	11.3934	10.1304	12.3624	9.26321	9.45667	8.13962	10.9978
ENSMUSG00000004612.9	Nkg7	protein_coding	3034.07	-0.487532	0.244729	0.000432397	0.00562678	-0.663882	0.188631	330.371	208.828	170.482	249.869	157.878	150.1	200.208	141.17
ENSMUSG00000004626.14	Stxbp2	protein_coding	7216.08	0.00978082	0.0472706	0.819803	0.917136	0.0118333	0.0519465	105.206	103.703	104.982	93.5991	113.134	108.659	106.209	112.241
ENSMUSG00000004631.15	Sgce	protein_coding	15.9633	-0.194969	0.323789	0.0564229	0.187406	-0.868006	0.454988	0.0797324	0.112719	0.116002	0.147628	0.0792667	0.0252994	0.06748	0.0955503
ENSMUSG00000004633.17	Chn2	protein_coding	1417.95	0.00453153	0.0832288	0.943206	0.974618	0.00775701	0.108884	14.9039	13.7715	12.1509	16.3927	15.5915	15.1977	16.0742	14.9602
ENSMUSG00000004637.15	Wwox	protein_coding	420.333	0.0507685	0.0809475	0.420505	0.653104	0.0822057	0.10205	2.37563	2.70954	2.28641	2.08754	2.93916	2.66551	2.64241	2.51053
ENSMUSG00000004642.13	Slbp	protein_coding	3709.4	-0.11006	0.0906821	0.100634	0.273021	-0.185394	0.112922	38.1736	35.8559	33.3335	45.3224	36.1713	37.0062	37.696	33.5643
ENSMUSG00000004655.5	Aqp1	protein_coding	1566.33	-2.86322	0.632607	8.72079e-08	5.98555e-06	-3.37112	0.629934	47.8499	56.8383	17.4369	130.359	5.67636	3.67917	8.59711	8.49165
ENSMUSG00000004661.15	Arid3b	protein_coding	3684.08	0.492937	0.142408	2.5416e-06	9.25687e-05	0.559716	0.118968	24.187	21.9546	25.133	16.972	39.0599	35.1501	30.4981	34.4758
ENSMUSG00000004665.10	Cnn2	protein_coding	31986.7	0.0927939	0.0640803	0.0910477	0.255695	0.121289	0.0717727	799.579	720.265	790.993	629.884	875.124	876.016	863.303	811.004
ENSMUSG00000004667.18	Polr2e	protein_coding	3086.92	-0.000748064	0.0655872	0.989259	0.995526	-0.00104221	0.077415	69.6584	66.4024	76.4621	60.3921	73.3489	70.1359	72.7857	75.645
ENSMUSG00000004668.14	Abca13	protein_coding	588.695	0.0263775	0.220215	0.669931	0.834813	0.316582	0.742727	0.71003	2.02107	0.827234	2.63115	2.4138	2.08802	3.55842	0.346778
ENSMUSG00000004677.17	Myo9b	protein_coding	14309.9	0.134882	0.058243	0.00888992	0.0525118	0.164691	0.0629491	109.455	110.031	109.925	95.2401	133.212	130.361	131.825	114.945
ENSMUSG00000004698.11	Hdac9	protein_coding	1217.29	-0.179592	0.120811	0.0191963	0.0888197	-0.328885	0.140447	4.67596	4.90705	5.36207	6.51482	4.40642	4.65465	5.33099	3.98915
ENSMUSG00000004707.14	Ly9	protein_coding	9610.13	0.0712371	0.0533532	0.134552	0.328256	0.0864925	0.0578008	182.602	160.552	168.94	152.875	190.032	186.887	190.055	189.336
ENSMUSG00000004709.14	Cd244a	protein_coding	2268.39	-0.050176	0.0973931	0.454569	0.680655	-0.103219	0.138026	23.1442	31.6036	26.1234	32.3555	29.2803	28.5491	31.7899	23.8496
ENSMUSG00000004730.15	Adgre1	protein_coding	5551.86	-0.255817	0.197088	0.00879721	0.0521036	-0.50921	0.194367	110.338	112.014	90.7623	159.143	76.8722	72.7989	106.035	101.089
ENSMUSG00000004748.5	Mtfp1	protein_coding	96.8771	-0.126333	0.147335	0.0938723	0.260502	-0.355094	0.211957	4.16853	3.71056	2.64678	4.17314	2.90395	3.24397	2.53553	3.68282
ENSMUSG00000004768.14	Rab23	protein_coding	489.551	0.0172499	0.0826269	0.785682	0.900604	0.029196	0.107369	3.46593	3.42115	3.91009	3.00447	3.79354	4.32609	3.44402	3.53394
ENSMUSG00000004771.12	Rab11a	protein_coding	2775.45	-0.0757016	0.0743289	0.20984	0.436775	-0.11083	0.0883806	58.3263	54.4239	52.3822	61.5723	54.925	53.2782	58.7665	58.2903
ENSMUSG00000004788.11	Eif2b2	protein_coding	2528.45	-0.0231524	0.0506307	0.61078	0.795189	-0.028452	0.0559021	81.6663	75.9561	81.2885	80.2785	83.8541	84.0326	85.4758	82.2009
ENSMUSG00000004789.10	Dlst	protein_coding	7132.31	0.0373666	0.0423333	0.336197	0.576412	0.0432291	0.0449503	43.4556	42.8837	44.2531	42.5812	48.9672	48.7227	46.0833	47.6347
ENSMUSG00000004791.7	Pgf	protein_coding	8.97204	-0.0787995	0.231018	0.266825	0.502652	-0.602521	0.542614	0.291464	0.107491	0.178547	0.299811	0.13171	0.184965	0.170775	0.130983
ENSMUSG00000004798.14	Ulk2	protein_coding	3324.04	0.0478962	0.0608002	0.36273	0.600873	0.0627177	0.0689072	33.3469	32.395	30.2976	32.1424	35.6829	34.4748	38.8549	34.5656
ENSMUSG00000004814.10	Ccl24	protein_coding	229.923	-0.0137191	0.170222	0.817828	0.916022	-0.110582	0.480083	8.28969	12.6907	5.25326	16.8469	6.43653	7.41163	14.3772	14.6812
ENSMUSG00000004815.12	Dgkq	protein_coding	1625.03	0.0891124	0.0780968	0.151911	0.355638	0.134143	0.0936218	12.7848	13.0869	13.9512	11.0332	15.3069	17.0389	13.5776	13.9195
ENSMUSG00000004821.1	Tmed11	protein_coding	1.79669	0.00785108	0.356951	0.873194	NA	0.411753	2.57987	0.485161	0	0	0	0	0	0	0.664469
ENSMUSG00000004837.2	Grap	protein_coding	8806.32	0.17883	0.0926905	0.00953672	0.0550973	0.269719	0.10405	306.205	252.091	283.191	210.962	331.643	341.249	324.362	358.965
ENSMUSG00000004843.7	Chmp2b	protein_coding	2289.63	-0.0313832	0.0610693	0.552196	0.755059	-0.0416017	0.0699807	72.5489	68.7053	72.6201	70.0915	68.6174	73.1767	78.541	75.1741
ENSMUSG00000004846.10	Plod3	protein_coding	1451.21	-0.0534199	0.0664007	0.340724	0.580816	-0.0733728	0.0770127	21.3917	18.598	17.8212	19.7606	19.9511	20.4521	19.7226	19.0023
ENSMUSG00000004849.14	Ap1s1	protein_coding	1629.02	-0.0747741	0.0662177	0.182216	0.399981	-0.10093	0.0756614	48.0706	45.9978	41.415	45.2466	44.7065	45.591	48.368	42.1242
ENSMUSG00000004864.13	Mapk13	protein_coding	91.1742	-0.0603511	0.143972	0.361275	0.599769	-0.25429	0.27854	1.57808	2.11333	1.50149	2.21041	1.06816	2.42908	1.9061	1.26747
ENSMUSG00000004865.16	Srpk1	protein_coding	13233.1	0.25937	0.114329	0.000915556	0.01005	0.372886	0.112475	55.4079	56.4706	64.6488	43.5785	83.2738	81.8328	68.1389	71.997
ENSMUSG00000004880.11	Lbr	protein_coding	13063.5	0.116948	0.0609706	0.0279088	0.116156	0.146906	0.066819	161.669	153.347	149.925	148.879	192.984	186.316	190.487	159.639
ENSMUSG00000004885.5	Crabp2	protein_coding	7.44548	0.0682982	0.223254	0.319094	0.559444	0.554603	0.55665	0.360017	0.157361	0.245046	0.307234	0.520603	0.456939	0.291672	0.43144
ENSMUSG00000004891.16	Nes	protein_coding	18.2388	-0.637189	0.501627	0.00281979	0.0229789	-1.16976	0.391651	0.206057	0.170225	0.242357	0.30748	0.107269	0.0836899	0.128782	0.118529
ENSMUSG00000004895.9	Prcc	protein_coding	3364.67	0.076308	0.0546568	0.116247	0.298795	0.0932772	0.059385	94.8056	89.8924	95.1635	85.9431	100.734	103.125	105.655	108.391
ENSMUSG00000004896.16	Rrnad1	protein_coding	1848.93	0.0695464	0.0990093	0.3052	0.545939	0.141568	0.138068	16.6602	16.5159	19.7476	12.58	21.5835	20.5739	15.6342	19.5557
ENSMUSG00000004897.16	Hdgf	protein_coding	8549.25	-0.00600773	0.0634518	0.911894	0.961613	-0.00820214	0.0741268	184.067	168.966	163.43	186.127	182.54	187.387	195.777	184.055
ENSMUSG00000004929.12	Thop1	protein_coding	566.07	-0.0828482	0.0831998	0.196613	0.418778	-0.13321	0.103163	7.69352	6.17843	6.37784	7.31744	6.56025	6.81939	6.64192	6.93992
ENSMUSG00000004931.11	Apba3	protein_coding	1162.36	-0.0355198	0.0659683	0.524339	0.735182	-0.0491419	0.0771858	26.8621	23.7724	23.7639	22.085	24.0261	26.1742	23.9589	25.7442
ENSMUSG00000004933.17	Matk	protein_coding	1605.24	-0.0793831	0.0952007	0.239315	0.472075	-0.14994	0.127424	23.0109	23.6265	23.778	16.4446	19.7752	24.2529	18.5134	21.2028
ENSMUSG00000004934.14	Pias4	protein_coding	1780.04	0.040979	0.0659661	0.462661	0.68768	0.0565124	0.0769429	29.7115	27.1228	30.0542	24.5755	29.9881	33.5687	29.8455	30.735
ENSMUSG00000004936.8	Map2k1	protein_coding	4739.31	0.0066449	0.0602718	0.89889	0.955895	0.00882219	0.0694311	91.1214	77.5899	82.9987	76.9481	85.2656	87.4075	93.1448	88.3233
ENSMUSG00000004937.6	Sgta	protein_coding	3230.82	0.0269688	0.0523528	0.564169	0.763606	0.0334665	0.0580351	65.6802	64.7023	63.5511	67.5258	72.8812	72.0902	70.4644	71.7472
ENSMUSG00000004945.15	Tmem242	protein_coding	1082.74	-0.208779	0.0732075	0.000556372	0.00684643	-0.26615	0.0770994	40.3888	37.5973	36.116	37.6188	31.7622	33.4683	36.3431	33.567
ENSMUSG00000004947.15	Dtx2	protein_coding	1834.03	0.154511	0.0664652	0.00646737	0.0419136	0.19779	0.0726342	15.3113	14.0152	15.0551	12.9298	17.9432	17.8584	16.2778	18.3398
ENSMUSG00000004951.10	Hspb1	protein_coding	67.3374	-1.84967	0.443481	6.54733e-07	3.00671e-05	-2.10766	0.423707	7.18094	3.58152	5.71863	8.38553	1.78011	0.846315	0.747994	2.82754
ENSMUSG00000004952.13	Rasa4	protein_coding	2704.54	-0.0729986	0.0748924	0.228487	0.459229	-0.107797	0.0895123	21.7606	22.7139	20.0473	23.6822	20.7396	24.041	21.0991	22.0221
ENSMUSG00000004961.7	Syt5	protein_coding	2.79156	-0.0483743	0.274775	0.462957	NA	-0.721825	0.983431	0.0444391	0.043704	0.0544455	0.195037	0.0642611	0.0564028	0.0231447	0.0798829
ENSMUSG00000004980.16	Hnrnpa2b1	protein_coding	59184.5	0.0538169	0.052146	0.248302	0.481987	0.0655129	0.0567464	557.925	515.069	496.367	501.456	624.24	574.541	576.027	549.736
ENSMUSG00000004988.9	Fxyd4	protein_coding	1.89143	0.0387733	0.296361	0.540792	NA	0.767168	1.25433	0.0810667	0.0531505	0.0331069	0	0.156302	0.102891	0.0562948	0
ENSMUSG00000004994.12	Ccdc130	protein_coding	885.306	0.0333401	0.0789833	0.591774	0.782484	0.0533596	0.099502	19.2371	18.0502	22.4144	16.4335	22.084	20.6789	20.0381	21.7597
ENSMUSG00000004996.9	Mri1	protein_coding	1580.3	0.0585802	0.0771674	0.341231	0.58113	0.089941	0.0945021	28.8406	29.0309	29.2377	23.2944	31.4481	34.6773	27.8199	31.9289
ENSMUSG00000005034.15	Prkacb	protein_coding	12969.8	0.102635	0.060924	0.0529688	0.179317	0.129866	0.0671083	82.6576	83.4958	86.8374	79.8185	103.277	98.942	102.947	85.6542
ENSMUSG00000005043.13	Sgsh	protein_coding	2343.28	-0.00848453	0.0723432	0.886013	0.950364	-0.0126682	0.0883716	30.1912	32.3782	35.8739	27.3685	35.5327	32.6473	34.7179	30.7393
ENSMUSG00000005045.16	Chd5	protein_coding	10.4316	-0.430077	0.555441	0.0127798	0.067156	-1.40305	0.56351	0.0441469	0.103115	0.0946533	0.127151	0.047879	0.056032	0.0287407	0.0198394
ENSMUSG00000005054.7	Cstb	protein_coding	1162.73	-0.166289	0.121758	0.0288887	0.118907	-0.320595	0.146725	137.512	123.076	96.7018	146.357	92.957	111.977	119.304	108.776
ENSMUSG00000005057.13	Sh2b2	protein_coding	589.24	0.0712795	0.0917898	0.284104	0.522202	0.130239	0.121588	5.45846	5.94539	6.13625	6.93361	7.55371	6.51824	6.7862	7.9012
ENSMUSG00000005069.12	Pex5	protein_coding	2052.01	0.00173706	0.0626255	0.974237	0.98857	0.00235468	0.0729127	33.9317	30.6533	30.185	27.8712	33.9008	35.4747	30.6226	31.7431
ENSMUSG00000005078.16	Jkamp	protein_coding	966.394	0.0050218	0.0684724	0.930027	0.969956	0.00719744	0.0819646	22.257	22.6423	20.2168	19.3339	23.2082	21.6667	24.7184	21.3757
ENSMUSG00000005087.17	Cd44	protein_coding	9908.69	-0.219062	0.0938721	0.00175048	0.0162263	-0.309207	0.098801	92.2869	95.3808	87.4992	105.523	78.8745	77.2327	91.6177	82.182
ENSMUSG00000005089.15	Slc1a2	protein_coding	73.1493	-0.0850742	0.153713	0.222033	0.451523	-0.332936	0.272643	0.406696	0.360367	0.30587	0.393214	0.197975	0.321976	0.469767	0.250928
ENSMUSG00000005102.13	Eif2ak4	protein_coding	1490.04	-0.0272437	0.0671956	0.629595	0.808228	-0.0383089	0.0794302	10.9921	12.1423	13.1196	11.4693	12.7263	12.7272	12.9715	11.4136
ENSMUSG00000005103.12	Wdr1	protein_coding	20812.7	0.0255502	0.0467135	0.547208	0.751484	0.0305903	0.0508187	141.907	137.468	137.196	128.989	150.054	149.474	158.475	139.481
ENSMUSG00000005107.13	Slc2a9	protein_coding	708.131	0.0638329	0.0960055	0.342318	0.581983	0.125557	0.132222	6.11743	8.62533	9.12645	7.5226	9.70364	9.66581	9.17893	8.21627
ENSMUSG00000005124.10	Ccn4	protein_coding	46.3066	-1.39423	0.315781	5.364e-07	2.62978e-05	-1.55009	0.309226	0.541654	1.0467	0.558837	0.77156	0.219862	0.25328	0.296951	0.296086
ENSMUSG00000005125.13	Ndrg1	protein_coding	945.818	-0.106372	0.089628	0.110489	0.289314	-0.178197	0.111652	7.92917	8.30263	9.7146	9.87875	8.15023	8.03885	8.98587	8.78162
ENSMUSG00000005131.4	4930550C14Rik	protein_coding	11.225	-0.0141656	0.177952	0.812296	0.913214	-0.12419	0.52298	0.149428	0.220434	0.0732299	0.327908	0.194472	0.17069	0.18678	0.214887
ENSMUSG00000005142.10	Man2b1	protein_coding	16156.5	-0.0710061	0.0581387	0.163406	0.372325	-0.0895028	0.0642193	124.372	122.289	116.818	125.293	123.958	118.659	121.459	128.643
ENSMUSG00000005148.8	Klf5	protein_coding	22.2378	-0.989112	0.537498	0.000559063	0.00687509	-1.42879	0.414054	0.325368	0.269988	0.323889	0.546653	0.117625	0.103241	0.222414	0.134034
ENSMUSG00000005150.16	Wdr83	protein_coding	951.13	0.00308956	0.0738331	0.958862	0.98026	0.00469414	0.0910047	21.2806	19.4337	21.2442	17.5223	23.9887	21.1742	19.1759	21.1845
ENSMUSG00000005161.15	Prdx2	protein_coding	4702.87	-0.833384	0.214858	3.89494e-06	0.00012856	-0.908919	0.196867	116.706	111.467	77.9394	165.433	61.5276	68.2416	72.1516	68.7345
ENSMUSG00000005198.15	Polr2a	protein_coding	13481.9	0.1163	0.097126	0.0914393	0.256559	0.208009	0.123239	115.014	92.2996	122.063	88.6977	149.187	111.862	135.696	120.336
ENSMUSG00000005204.12	Senp3	protein_coding	4702.43	0.0308298	0.050985	0.500274	0.717664	0.0378131	0.0560977	81.8427	76.4938	73.7809	69.2382	84.1346	82.2729	81.7015	83.3874
ENSMUSG00000005225.15	Plekha8	protein_coding	377.308	-0.408231	0.134576	1.29742e-05	0.000343328	-0.492946	0.113047	3.5708	3.79386	3.91238	3.57003	2.9584	3.00863	3.09039	2.26173
ENSMUSG00000005233.16	Spc25	protein_coding	550	-0.13221	0.144372	0.0815886	0.238284	-0.351321	0.20173	11.8272	11.1422	7.41795	14.9973	9.71476	8.82151	11.3003	8.48826
ENSMUSG00000005237.14	Dnah2	protein_coding	211.818	0.128215	0.112341	0.076069	0.228166	0.260802	0.147016	0.597084	0.795682	0.766159	0.868335	1.03201	0.959615	0.953158	0.952638
ENSMUSG00000005251.15	Ripk4	protein_coding	9.0139	-0.0355031	0.184211	0.56573	0.764139	-0.289443	0.503947	0.235622	0.144828	0.108254	0.16158	0.149066	0.149528	0.168735	0.105888
ENSMUSG00000005262.13	Ufd1	protein_coding	2810.21	0.0341984	0.0627075	0.525205	0.73572	0.0459268	0.0722866	38.1374	38.2981	37.8341	36.0237	47.5649	40.5719	39.6999	38.7463
ENSMUSG00000005267.13	Zfp287	protein_coding	1288.94	0.0383747	0.0802231	0.540345	0.746696	0.0621843	0.10156	9.71453	9.915	10.6116	8.73544	12.3243	11.169	11.281	8.90155
ENSMUSG00000005268.20	Prlr	protein_coding	45.4967	-0.516408	0.424167	0.0038924	0.0290965	-0.977022	0.33845	0.124113	0.206824	0.30412	0.287488	0.154547	0.105017	0.100552	0.144604
ENSMUSG00000005299.6	Letm1	protein_coding	3775.48	0.0525936	0.0589443	0.306293	0.546937	0.0675735	0.0660522	25.0384	22.0642	22.9888	20.0767	25.0808	25.714	25.9896	24.4169
ENSMUSG00000005312.15	Ubqln1	protein_coding	8402.73	0.0686437	0.0539776	0.152991	0.357286	0.0838696	0.0586893	113.963	104.948	107.185	110.147	126.925	120.589	130.197	118.319
ENSMUSG00000005320.9	Fgfr4	protein_coding	1.3928	-0.0102983	0.291326	0.86284	NA	-0.244095	1.41291	0	0.0146832	0.0365839	0.0491446	0	0.0189495	0.0155518	0.0536762
ENSMUSG00000005338.13	Cadm3	protein_coding	1227.96	0.0186693	0.0722032	0.752187	0.882269	0.0277628	0.0879245	10.0687	10.0169	10.7447	8.75794	11.8905	10.3253	11.4379	9.60924
ENSMUSG00000005339.10	Fcer1a	protein_coding	23.9841	-0.280166	0.426451	0.0299046	0.121614	-1.12765	0.519331	1.00678	0.938015	3.18108	2.61628	1.30261	0.672538	1.32468	0.508006
ENSMUSG00000005354.16	Txn2	protein_coding	4300.76	-0.0299871	0.0485101	0.49401	0.71255	-0.0362021	0.0529314	65.0978	59.8312	60.2481	58.7817	62.8412	63.3869	63.9204	64.8195
ENSMUSG00000005360.14	Slc1a3	protein_coding	511.722	-0.222754	0.226786	0.0225302	0.0993605	-0.567019	0.24855	3.82821	3.47855	3.36208	6.09663	2.1946	2.51589	3.41979	4.02349
ENSMUSG00000005362.14	Crbn	protein_coding	3729.55	0.095269	0.0784108	0.126757	0.316218	0.142941	0.0936083	29.1074	31.5011	30.2886	28.7457	40.1521	35.6649	36.9544	29.1363
ENSMUSG00000005364.11	Il5ra	protein_coding	338.76	-0.124382	0.117939	0.0874511	0.249255	-0.2714	0.158806	6.68613	5.00438	7.72045	5.09632	4.8984	5.35077	6.24033	5.17626
ENSMUSG00000005370.4	Msh6	protein_coding	3771.19	0.0859324	0.0594623	0.098049	0.268271	0.108481	0.0655719	49.1226	50.9188	47.2136	49.4253	59.3326	56.4321	53.1705	58.6054
ENSMUSG00000005371.15	Fbxo11	protein_coding	5335.27	0.251378	0.0505839	3.89942e-08	3.05784e-06	0.279237	0.0508133	63.5504	65.7046	68.1056	61.0717	87.5665	83.071	82.4324	83.1915
ENSMUSG00000005373.13	Mlxipl	protein_coding	3.97139	0.0849652	0.28474	0.252234	NA	0.869597	0.759513	0.0381961	0.0469553	0.0116992	0.0209546	0.0690418	0.0727186	0.0497331	0.0457737
ENSMUSG00000005374.13	Tbl2	protein_coding	1513.68	0.00309873	0.0598716	0.952515	0.978717	0.00410167	0.0688789	12.2529	11.4741	10.8465	10.7774	12.8311	12.9539	11.8233	11.2225
ENSMUSG00000005378.17	Bud23	protein_coding	1988.32	-0.00346473	0.077551	0.955094	0.979833	-0.00550355	0.0977358	40.7317	32.5932	33.9641	31.5307	37.5352	36.2753	33.8868	40.3526
ENSMUSG00000005397.8	Nid1	protein_coding	364.485	-0.267158	0.171547	0.00443093	0.0320854	-0.467928	0.164431	3.48082	2.74908	3.91933	4.18691	2.46715	2.65848	2.73716	3.24034
ENSMUSG00000005410.6	Mcm5	protein_coding	4020.56	-0.0808657	0.0974439	0.23383	0.465322	-0.157116	0.131969	64.59	58.5592	51.2091	75.1267	60.2305	57.9582	67.376	55.1048
ENSMUSG00000005413.8	Hmox1	protein_coding	18211.9	-0.112259	0.186774	0.136446	0.331482	-0.462249	0.31041	735.432	724.307	437.25	930.892	379.69	456.917	703.388	663.307
ENSMUSG00000005417.17	Mprip	protein_coding	6400.54	0.00433754	0.0570588	0.931083	0.969993	0.00561257	0.0648981	30.9867	27.6097	28.7611	25.718	31.5993	30.7569	28.4123	30.8571
ENSMUSG00000005442.13	Cic	protein_coding	14076	0.229632	0.0736486	0.0001532	0.00252395	0.287025	0.0758158	76.8733	70.2867	79.6754	63.8685	101.037	96.2712	97.2298	85.6044
ENSMUSG00000005447.12	Pafah1b3	protein_coding	791.255	-0.303632	0.109051	9.25244e-05	0.00170288	-0.395229	0.101097	23.4169	23.2764	26.937	26.8224	19.2356	22.8403	20.0259	19.8513
ENSMUSG00000005465.9	Il27ra	protein_coding	10699.8	0.211613	0.0920033	0.00222007	0.0192528	0.29946	0.0978916	170.51	178.18	169.696	129.893	229.171	224.365	193.103	207.619
ENSMUSG00000005469.10	Prkaca	protein_coding	2848.14	0.00776792	0.0570816	0.87695	0.945996	0.0100489	0.0648997	74.1588	65.9294	64.3214	64.5533	72.0448	72.2449	76.1617	69.869
ENSMUSG00000005470.8	Asf1b	protein_coding	1115.33	-0.159389	0.137481	0.0410799	0.150854	-0.352608	0.172617	35.9637	29.3183	22.2803	38.1942	26.9512	26.4688	30.3459	22.2269
ENSMUSG00000005474.9	Myl10	protein_coding	33.2372	0.126856	0.225192	0.115133	0.297286	0.585939	0.371899	1.36272	0.691707	1.66957	1.4952	1.65273	1.618	1.83157	3.21346
ENSMUSG00000005481.18	Ddx39	protein_coding	3672.71	-0.048758	0.0521573	0.295516	0.535581	-0.0595714	0.0569463	46.553	41.8483	42.6446	40.3969	46.4758	45.089	42.2723	42.6098
ENSMUSG00000005483.10	Dnajb1	protein_coding	10358.1	-0.111406	0.112497	0.118252	0.302097	-0.240773	0.154129	246.455	193.114	169.114	216.284	200.819	232.278	145.946	171.232
ENSMUSG00000005501.14	Usp40	protein_coding	762.311	0.0860128	0.079776	0.171297	0.383998	0.132377	0.0967635	3.88456	3.8203	3.71134	3.04023	4.83136	4.04265	4.1391	3.98255
ENSMUSG00000005505.12	Kbtbd4	protein_coding	1224.03	-0.0286749	0.0530082	0.543897	0.749111	-0.0357157	0.0588464	23.9563	23.4772	23.5713	22.0892	23.5332	24.9105	24.9187	23.9241
ENSMUSG00000005506.16	Celf1	protein_coding	11356.1	0.173954	0.0792499	0.00612395	0.0404687	0.239834	0.0874965	70.6394	75.0313	81.1603	64.0483	103.425	94.7347	86.6376	83.6029
ENSMUSG00000005510.9	Ndufs3	protein_coding	2270.82	-0.0986359	0.0605806	0.061653	0.198602	-0.124738	0.0667482	70.1215	65.1888	63.8977	57.384	62.8127	64.5307	60.4715	64.3048
ENSMUSG00000005514.14	Por	protein_coding	3760.71	0.0360204	0.0699862	0.534701	0.742783	0.0518832	0.0835685	52.317	51.6197	54.6229	57.6338	57.8523	57.0706	61.5367	63.9096
ENSMUSG00000005533.10	Igf1r	protein_coding	1247.12	0.0219874	0.0835951	0.730247	0.869212	0.0376405	0.109167	4.02186	4.88763	4.68051	3.70097	5.37404	4.90473	4.64532	4.1215
ENSMUSG00000005534.10	Insr	protein_coding	1891.89	0.149038	0.101983	0.0360881	0.13813	0.258457	0.123313	6.51702	7.61615	9.08269	6.35277	10.748	9.82912	8.78802	8.57062
ENSMUSG00000005540.10	Fcer2a	protein_coding	3425.42	-0.0122829	0.1101	0.853111	0.933474	-0.0337572	0.182323	69.6435	50.6285	93.7278	50.9675	63.0414	66.6634	80.5957	66.2432
ENSMUSG00000005553.14	Atp4a	protein_coding	6.32677	-0.0494545	0.232681	0.450013	0.677538	-0.530011	0.701637	0.0703038	0.221251	0.0861342	0.0925659	0.0813302	0.0356922	0.161108	0.0674009
ENSMUSG00000005566.14	Trim28	protein_coding	8602.48	0.059312	0.0598339	0.254208	0.489121	0.0764276	0.0670308	127.475	115.535	125.513	106.669	139.902	138.419	124.132	134.383
ENSMUSG00000005575.16	Ube2m	protein_coding	4268.53	0.0250255	0.0577134	0.620749	0.802508	0.0323588	0.0653993	110.207	104.611	99.2881	107.677	111.218	118.69	114.82	117.928
ENSMUSG00000005580.11	Adcy9	protein_coding	96.2209	-0.159565	0.139008	0.0414165	0.151746	-0.356403	0.174764	1.27195	1.09079	1.38382	1.16114	1.04472	0.839475	1.04933	1.15846
ENSMUSG00000005583.16	Mef2c	protein_coding	4304.24	-0.0972276	0.09866	0.156691	0.362366	-0.185106	0.130698	15.365	15.1407	19.938	18.1547	15.6056	16.6229	19.0613	13.5337
ENSMUSG00000005609.16	Ctr9	protein_coding	3012.24	0.0886049	0.0578291	0.0816172	0.238284	0.110228	0.0632994	21.9396	20.9136	23.1301	19.4378	26.3537	24.079	24.4231	23.9632
ENSMUSG00000005610.17	Eif4g2	protein_coding	49815.3	0.132064	0.0493067	0.00350951	0.0270461	0.152424	0.0522148	283.602	269.795	278.293	262.446	336.476	325.911	342.98	299.04
ENSMUSG00000005611.15	Mrvi1	protein_coding	194.701	-0.0808071	0.0954098	0.231532	0.462772	-0.152648	0.127587	1.71963	1.68357	1.83162	1.83581	1.66898	1.98595	1.5411	1.63377
ENSMUSG00000005615.15	Pcyt1a	protein_coding	1690.72	-0.111471	0.10674	0.114202	0.295725	-0.225399	0.142695	13.5845	14.307	11.6783	18.1538	13.0718	12.8045	14.3954	12.868
ENSMUSG00000005621.11	Zfp592	protein_coding	7762.2	0.286986	0.0704205	1.01063e-06	4.36685e-05	0.334482	0.0684075	56.2287	54.4004	59.9126	48.0501	78.2143	75.7039	72.4376	69.0425
ENSMUSG00000005625.15	Psmd4	protein_coding	5567.98	-0.0650318	0.0582329	0.202054	0.425693	-0.082361	0.0645603	127.649	116.703	123.351	113.236	115.659	122.024	120.252	128.53
ENSMUSG00000005628.12	Tmod4	protein_coding	74.867	0.0808937	0.149449	0.241225	0.474023	0.3127	0.266825	2.77194	2.42319	2.75462	1.25036	3.65207	3.08819	2.21364	3.28495
ENSMUSG00000005640.11	Insrr	protein_coding	43.1506	-0.606585	0.40048	0.00162587	0.0153176	-0.957527	0.303858	0.45349	0.582516	0.453554	0.842832	0.401491	0.305408	0.327769	0.266183
ENSMUSG00000005656.9	Snx6	protein_coding	3332.91	0.016081	0.0602924	0.758492	0.885384	0.0213108	0.0693121	71.2626	65.452	60.6192	62.8038	69.4052	68.5969	73.8624	71.0682
ENSMUSG00000005667.8	Mthfd2	protein_coding	3070.39	-0.0656043	0.0625977	0.22286	0.452437	-0.0862221	0.0707343	54.3688	58.3614	49.5356	51.4173	56.0756	55.4355	54.8317	49.7067
ENSMUSG00000005672.12	Kit	protein_coding	2944.13	0.0198483	0.0783807	0.748424	0.879802	0.03174	0.0989655	17.5781	20.8299	19.3258	19.2152	23.2476	20.6608	22.7916	17.8152
ENSMUSG00000005674.9	Tomm40l	protein_coding	1354.71	-0.0548215	0.0601871	0.293963	0.533742	-0.0710739	0.0677237	16.6011	16.7822	15.9484	14.3957	17.4237	16.5347	15.3936	15.7478
ENSMUSG00000005681.12	Apoa2	protein_coding	9.88564	-0.0429052	0.195642	0.496883	0.714796	-0.363874	0.535579	0.886299	1.25903	0.723913	1.94492	1.56644	0.874925	0.718046	0.944115
ENSMUSG00000005682.9	Pan2	protein_coding	3913.58	0.0598264	0.0806076	0.342031	0.581897	0.0956378	0.100655	25.0118	27.0966	30.5903	22.6834	32.3231	32.4267	26.762	29.1884
ENSMUSG00000005683.8	Cs	protein_coding	10598.3	-0.015058	0.057826	0.766323	0.890002	-0.0195614	0.0658217	108.913	109.658	108.301	108.125	115.03	118.699	124.047	102.819
ENSMUSG00000005686.17	Ampd3	protein_coding	1447.81	0.0243879	0.0712698	0.677622	0.839772	0.0358206	0.086167	14.4635	14.1041	15.3023	15.952	17.4631	15.5542	17.5033	15.3169
ENSMUSG00000005687.14	Bcas2	protein_coding	3723.91	0.00770105	0.0482342	0.860094	0.936632	0.0093749	0.0531895	49.7144	51.0837	49.7217	48.692	55.8463	52.3041	52.2863	54.6256
ENSMUSG00000005696.11	Sh2d1a	protein_coding	1617.81	-0.609586	0.11303	1.38019e-09	1.70391e-07	-0.636346	0.105046	22.8629	23.9018	19.3135	18.3187	15.058	15.5453	15.2295	12.3985
ENSMUSG00000005698.15	Ctcf	protein_coding	11246.4	0.100522	0.0592714	0.0529985	0.179385	0.125674	0.0649501	132.043	129.934	142.752	117.384	160.006	155.907	154.622	140.139
ENSMUSG00000005699.16	Pard6a	protein_coding	222.003	-0.209474	0.109499	0.00529615	0.0364485	-0.329121	0.11803	9.92801	8.77754	9.21478	8.87589	8.94253	8.31566	7.38173	6.89019
ENSMUSG00000005705.10	Agrp	protein_coding	2.49481	-0.00336143	0.256436	0.955875	NA	-0.0598403	1.08149	0.0522039	0.102681	0.383752	0.0572787	0.301957	0.0662579	0.0543775	0.187681
ENSMUSG00000005718.8	Tfap4	protein_coding	891.53	0.227346	0.102445	0.00192667	0.0174594	0.330575	0.106592	17.2945	17.7043	21.9282	16.3954	26.8746	25.3843	22.1985	24.3668
ENSMUSG00000005732.14	Ranbp1	protein_coding	2800.9	0.126291	0.0585158	0.0145383	0.0736481	0.155083	0.0634628	95.544	90.9667	90.924	97.2396	111.218	109.784	114.236	112.292
ENSMUSG00000005763.15	Cd247	protein_coding	13708.4	0.421021	0.10435	1.88086e-07	1.12449e-05	0.473879	0.0909427	135.268	132.23	135.088	105.932	201.903	203.272	188.304	163.435
ENSMUSG00000005774.12	Rfx5	protein_coding	3174.67	0.00626952	0.0703205	0.914169	0.962228	0.00915964	0.0849829	32.0835	33.6248	37.7874	32.2153	36.8094	37.6195	39.7927	32.2691
ENSMUSG00000005779.12	Psmb4	protein_coding	4683	-0.152563	0.0765866	0.0139939	0.0715576	-0.211325	0.0859948	171.197	159.968	132.171	144.003	137.577	142.082	140.238	142.274
ENSMUSG00000005800.3	Mmp8	protein_coding	46.9623	-1.50351	0.507988	3.53106e-05	0.000783343	-1.84643	0.446407	0.697831	2.01597	1.49619	2.87126	0.315343	0.553561	0.772318	0.470403
ENSMUSG00000005802.12	Slc30a4	protein_coding	1080.85	-0.00439012	0.0749763	0.942078	0.974064	-0.00675893	0.0930232	10.4376	12.7316	12.0314	11.3464	13.5588	12.7088	12.4699	11.0286
ENSMUSG00000005803.14	Sqor	protein_coding	471.702	-0.119671	0.111318	0.0948731	0.262583	-0.248006	0.148486	7.41961	6.92757	6.37749	8.76602	5.69224	6.26162	7.6611	7.01394
ENSMUSG00000005804.14	Bloc1s6	protein_coding	1707.34	-0.0271064	0.0650927	0.623849	0.80471	-0.0373474	0.0761567	28.5774	26.4641	25.4408	24.138	28.223	25.3225	29.3718	26.315
ENSMUSG00000005813.12	Metap1	protein_coding	2619.95	0.0885733	0.0653681	0.111459	0.290919	0.117441	0.0737848	20.594	21.3455	21.8065	20.8304	26.4807	25.8313	21.9	24.2902
ENSMUSG00000005823.9	Gpr108	protein_coding	3173.28	0.00489576	0.0452041	0.905647	0.958869	0.00586092	0.0494465	68.6438	64.837	66.4654	60.9428	72.2491	70.7074	67.8643	70.0167
ENSMUSG00000005824.7	Tnfsf14	protein_coding	782.209	-0.886911	0.100069	2.50679e-19	1.40174e-16	-0.902075	0.100359	33.0981	30.4106	35.0084	31.6034	16.9337	17.225	19.9222	20.3468
ENSMUSG00000005836.10	Gata6	protein_coding	59.0079	-0.503557	0.47776	0.00593366	0.0394995	-1.10548	0.401783	0.487546	0.487473	0.667016	1.2482	0.293757	0.226894	0.347028	0.574531
ENSMUSG00000005846.12	Rsl1d1	protein_coding	5122.26	0.141936	0.0542446	0.00367327	0.0279639	0.168323	0.0579437	131.387	126.518	131.187	114.788	152.23	151.212	145.883	157.199
ENSMUSG00000005871.15	Apc	protein_coding	5013.15	0.313906	0.0871952	3.96624e-06	0.000130164	0.376059	0.081519	15.5274	16.3032	17.0981	14.9019	23.9244	23.2852	22.8561	18.8517
ENSMUSG00000005873.6	Reep5	protein_coding	5464.49	-0.0455288	0.0767346	0.457596	0.683678	-0.0702963	0.0946354	109.608	99.4436	95.345	113.708	103.409	99.3689	115.501	109.008
ENSMUSG00000005881.13	Ergic3	protein_coding	3056.26	-0.122366	0.056485	0.0149764	0.0751469	-0.148366	0.0609818	88.0877	89.8672	87.9753	90.8513	88.8012	83.195	85.1328	88.2332
ENSMUSG00000005882.18	Uqcc1	protein_coding	1218.5	-0.0415856	0.0585519	0.416058	0.64906	-0.0536444	0.0659607	12.9231	11.9607	12.2634	11.2898	12.2222	12.1601	12.7959	12.7922
ENSMUSG00000005883.15	Spo11	protein_coding	279.2	-0.0296562	0.095711	0.655684	0.825612	-0.0609025	0.136589	3.81682	5.31882	4.01531	3.96589	4.81721	4.5876	4.17242	4.07299
ENSMUSG00000005886.14	Ncoa2	protein_coding	7664.16	0.316639	0.09479	1.03524e-05	0.000286143	0.386958	0.087752	24.5886	24.7703	28.1039	22.6945	37.7905	36.1213	36.649	29.9407
ENSMUSG00000005893.14	Nr2c2	protein_coding	6621.63	0.162617	0.078403	0.00984885	0.0561795	0.225886	0.0875156	23.1996	24.9157	25.8467	22.3974	32.3394	31.1081	32.2245	25.2816
ENSMUSG00000005897.14	Nr2c1	protein_coding	523.417	0.11559	0.0840045	0.0748241	0.226018	0.179468	0.100737	6.22147	6.23145	6.86295	5.80611	8.316	6.87656	7.15009	8.14353
ENSMUSG00000005899.14	Smpd4	protein_coding	1763.26	0.0043868	0.0617019	0.934295	0.971027	0.00589741	0.0715338	11.2567	11.295	11.6685	11.6573	12.4178	13.6111	12.1095	11.3223
ENSMUSG00000005907.14	Pex1	protein_coding	681.343	0.0936568	0.0800025	0.137391	0.332918	0.143248	0.0964255	3.85538	3.85187	3.94146	3.10399	4.79973	4.62109	4.10101	3.95933
ENSMUSG00000005917.15	Otx1	protein_coding	2.30137	-0.00667969	0.252419	0.912632	NA	-0.114431	1.04294	0.02926	0.019184	0.0358485	0.0214029	0.0141038	0.0371372	0.0507971	0
ENSMUSG00000005936.19	Kctd20	protein_coding	5219.89	0.0674709	0.0440893	0.0957853	0.264229	0.0770993	0.0462881	39.5148	38.6085	37.4194	37.5397	42.9237	44.1626	44.3577	41.7468
ENSMUSG00000005947.11	Itgae	protein_coding	1521.69	0.045741	0.114257	0.495869	0.714248	0.128074	0.188067	12.8714	21.5138	18.3721	21.7857	19.8146	24.439	26.1774	17.3202
ENSMUSG00000005949.9	Ctns	protein_coding	1032.35	0.0399603	0.0668389	0.47781	0.700179	0.0556136	0.0783479	16.9829	18.297	18.839	16.2726	19.6645	21.555	18.5185	18.7262
ENSMUSG00000005950.14	P2rx5	protein_coding	49.3373	-0.0348281	0.128634	0.589916	0.78124	-0.133626	0.247934	1.25858	1.49834	0.865672	1.42939	1.40489	1.37321	1.12699	1.08489
ENSMUSG00000005951.13	Shpk	protein_coding	437.621	0.0527908	0.0890793	0.420866	0.653397	0.0952528	0.118338	7.47619	9.21678	9.5069	7.23105	10.5804	9.44392	8.78398	9.49014
ENSMUSG00000005958.15	Ephb3	protein_coding	3.60194	0.068503	0.30141	0.329449	NA	0.97063	0.995289	0.00796304	0.0234939	0.0292683	0.0262114	0.0115149	0.0101068	0.041473	0.114514
ENSMUSG00000005968.14	Tuft1	protein_coding	172.095	-0.240653	0.140243	0.00449729	0.0324041	-0.403939	0.142182	4.08877	3.67074	3.67913	3.36934	3.55735	3.31613	2.63317	2.56179
ENSMUSG00000005973.6	Rcn1	protein_coding	2192.25	0.12268	0.053675	0.0111785	0.0611762	0.145915	0.0575131	38.5202	39.2987	37.5037	38.1255	45.0067	47.5673	46.708	42.8705
ENSMUSG00000005981.11	Trap1	protein_coding	4125.81	0.0965467	0.048282	0.0287812	0.118542	0.111825	0.0511439	95.4475	93.3027	92.338	82.4459	108.39	105.935	102.783	103.94
ENSMUSG00000005982.14	Naa60	protein_coding	4959.91	0.0755849	0.0481631	0.0843563	0.24347	0.0882592	0.0511366	79.9207	74.8	78.0235	68.5184	86.4434	86.0874	87.0963	83.5052
ENSMUSG00000005983.15	1700037C18Rik	protein_coding	179.169	-0.00184381	0.0908835	0.977568	0.989802	-0.00354174	0.125959	3.68719	3.51338	3.03171	2.87689	3.41239	3.57748	3.61881	3.41712
ENSMUSG00000005986.16	Ankrd13d	protein_coding	510.44	0.0648333	0.0931225	0.331111	0.571812	0.121986	0.125516	10.727	11.7969	14.1696	10.1895	14.6103	15.3065	12.0693	12.7263
ENSMUSG00000006005.18	Tpr	protein_coding	18811.6	0.244065	0.0849403	0.000234717	0.0035332	0.316598	0.0860698	94.6706	91.2068	105.346	85.3269	132.855	125.983	135.58	108.501
ENSMUSG00000006010.14	Odr4	protein_coding	1539.79	-0.042045	0.0592676	0.415282	0.648595	-0.0545456	0.0669573	22.4686	22.6551	23.6563	21.4403	24.1349	21.6746	24.3984	22.8764
ENSMUSG00000006014.16	Prg4	protein_coding	310.251	0.169909	0.187569	0.0455713	0.162464	0.476981	0.238569	3.80556	3.66971	4.25375	2.60292	5.94971	6.77466	5.84307	2.84293
ENSMUSG00000006019.15	Dhx34	protein_coding	1824.36	-0.021216	0.0690169	0.712083	0.859509	-0.0304644	0.0825459	24.6578	22.8241	26.0796	21.0707	27.0709	24.3738	22.808	25.0406
ENSMUSG00000006021.5	Kptn	protein_coding	846.858	-0.0168097	0.069283	0.770518	0.89249	-0.0242392	0.0830971	16.1449	15.6288	15.6303	12.9037	16.64	15.5292	15.1189	16.256
ENSMUSG00000006024.13	Napa	protein_coding	4893.4	-0.0230181	0.0637941	0.672751	0.836279	-0.0313862	0.0743089	82.0336	78.2039	74.9725	72.8281	79.864	78.9086	75.7302	88.3483
ENSMUSG00000006050.12	Sra1	protein_coding	1717.67	-0.035343	0.0641211	0.518156	0.730479	-0.0480523	0.0743623	50.6317	44.5226	44.6339	40.9906	44.9295	47.9171	46.093	48.302
ENSMUSG00000006057.15	Atp5g1	protein_coding	1824.53	-0.0873763	0.0724706	0.142216	0.34083	-0.124142	0.0845888	26.0537	22.9334	20.5635	21.7942	21.7487	22.3002	22.5967	23.1588
ENSMUSG00000006058.10	Snf8	protein_coding	2143.87	-0.10736	0.0505055	0.0194296	0.0896212	-0.125693	0.0537799	52.1714	49.5599	47.7032	47.5544	47.8763	48.8664	49.0554	47.773
ENSMUSG00000006095.12	Tbcb	protein_coding	1513.64	-0.156005	0.0690445	0.00736119	0.0461073	-0.203256	0.0758404	70.779	65.2441	62.9929	65.7893	57.4856	60.8356	64.7872	63.2858
ENSMUSG00000006127.9	Inpp5k	protein_coding	4812.46	0.178529	0.069164	0.0022014	0.0191635	0.228521	0.0746404	43.9641	47.704	49.5428	41.2687	60.0899	58.5184	59.3735	51.3031
ENSMUSG00000006134.4	Crkl	protein_coding	5156.51	0.0923171	0.0546078	0.058054	0.191173	0.11185	0.059015	59.8993	57.7428	60.1513	54.0301	68.2958	70.8999	68.9265	60.5457
ENSMUSG00000006154.13	Eps8l1	protein_coding	1010.62	-0.00711501	0.237418	0.906958	0.959716	-0.107783	0.922195	13.2294	12.8985	9.03799	5.99844	2.36912	13.8442	23.7093	0.923938
ENSMUSG00000006169.20	Clint1	protein_coding	12786.7	0.202043	0.0574283	7.27427e-05	0.00138298	0.237461	0.0598571	101.118	100.429	102.257	89.7947	127.205	127.339	130.486	112.483
ENSMUSG00000006179.9	Prss16	protein_coding	79.0637	-0.658846	0.239877	5.87665e-05	0.00116747	-0.774906	0.192872	1.50443	1.59144	1.33205	1.19293	0.859222	0.978789	0.711106	0.98477
ENSMUSG00000006191.17	Cdkal1	protein_coding	821.484	0.0669495	0.0839864	0.297427	0.53711	0.110833	0.106369	3.33434	3.53111	4.30281	3.38647	4.49898	4.42078	4.27798	3.65913
ENSMUSG00000006205.13	Htra1	protein_coding	148.456	-0.0465636	0.12704	0.479806	0.701806	-0.164424	0.232693	4.53699	2.61936	2.43048	3.26495	2.54991	2.82092	2.94651	3.94022
ENSMUSG00000006215.12	Zbtb17	protein_coding	1956.85	0.0359456	0.061638	0.498877	0.716364	0.0477684	0.0706365	30.24	29.8605	31.2671	25.7566	31.6179	33.8972	31.1297	33.0027
ENSMUSG00000006219.12	Fblim1	protein_coding	369.758	-0.0675023	0.136252	0.317342	0.557793	-0.244407	0.244422	5.1613	4.71419	3.63418	7.57676	3.4658	4.39731	5.96944	5.30366
ENSMUSG00000006235.6	Epor	protein_coding	220.688	-1.11116	0.743702	0.000862829	0.00961554	-1.88214	0.564899	8.2953	9.72694	3.87634	18.7577	2.03768	1.7885	3.60029	4.4607
ENSMUSG00000006241.16	Ccdc159	protein_coding	6.14388	-0.0759287	0.246099	0.284929	0.522732	-0.665713	0.622563	0.193798	0.262064	0.118718	0.239217	0.10509	0.153732	0.201867	0.0870917
ENSMUSG00000006262.15	Mob1b	protein_coding	2157.86	0.089488	0.0658895	0.109798	0.288191	0.119139	0.0745035	7.97125	8.55552	7.68449	8.19035	10.3568	9.67521	9.0873	8.69687
ENSMUSG00000006273.14	Atp6v1b2	protein_coding	4778.68	-0.0707046	0.0625712	0.189012	0.40905	-0.0925721	0.0704771	57.2786	55.8115	49.8414	56.0327	53.9836	56.2005	57.5038	52.682
ENSMUSG00000006276.10	Eps15l1	protein_coding	5145.35	0.162618	0.0613306	0.00242918	0.0204987	0.199953	0.0659471	44.2663	40.6091	45.581	37.2386	54.3091	51.2333	50.6623	50.1611
ENSMUSG00000006281.8	Tep1	protein_coding	3888.75	-0.0103343	0.0561888	0.834789	0.924238	-0.0132712	0.0636318	24.3465	25.4766	22.9826	23.4083	26.039	25.5976	27.0759	23.5731
ENSMUSG00000006288.8	Ttc5	protein_coding	2789.66	0.00515954	0.0708193	0.929629	0.969826	0.00757924	0.0858243	41.5515	41.5166	43.7354	34.7141	48.723	44.7957	41.1812	39.4118
ENSMUSG00000006289.14	Osgep	protein_coding	2177.95	0.00327783	0.0461223	0.937852	0.972466	0.00394455	0.0505903	25.9213	26.2516	26.7146	25.0419	28.5699	27.811	28.6198	26.7344
ENSMUSG00000006299.13	Aamp	protein_coding	6904.51	0.0468842	0.0544405	0.331439	0.571942	0.0583368	0.0600655	121.486	117.326	117.833	104.821	124.193	129.444	126.863	134.042
ENSMUSG00000006301.17	Tmbim1	protein_coding	594.554	-0.124354	0.12879	0.0921909	0.257679	-0.30135	0.178954	2.75713	3.03197	2.33386	4.03812	2.54318	2.39655	2.68917	2.98871
ENSMUSG00000006304.14	Arpc2	protein_coding	32036.8	0.0591208	0.0588659	0.249838	0.483668	0.0755721	0.0656724	919.266	889.018	897.98	908.795	997.73	1020.52	1120.6	948.549
ENSMUSG00000006307.16	Kmt2b	protein_coding	11553.8	0.246283	0.0843808	0.00019441	0.00304207	0.317681	0.0852566	66.6212	63.7035	69.2058	53.5368	94.4329	84.9133	80.4395	78.1803
ENSMUSG00000006310.10	Zbtb32	protein_coding	331.305	0.139333	0.0930023	0.0414952	0.151888	0.227424	0.111562	7.76298	7.54631	7.61429	7.63141	8.79235	9.25489	11.1478	9.06107
ENSMUSG00000006313.5	Upk1a	protein_coding	25.1272	0.0218052	0.141072	0.723984	0.865324	0.111598	0.316016	1.11645	1.06138	1.04868	0.775823	1.18392	1.55872	0.85282	1.07035
ENSMUSG00000006315.9	Tmem147	protein_coding	1147.11	-0.0284968	0.0661764	0.610248	0.794865	-0.0396486	0.0777851	67.3396	57.6201	61.6439	59.8496	67.3933	63.7392	59.6418	66.3942
ENSMUSG00000006333.14	Rps9	protein_coding	90452.6	-0.0451006	0.0674749	0.426076	0.658101	-0.0629598	0.0791028	2272.44	2250.23	2210.39	1913.9	2313.68	2105.45	2048.1	2394.05
ENSMUSG00000006335.16	Tfpt	protein_coding	925.005	-0.0475842	0.074848	0.431234	0.662347	-0.0717584	0.0911703	52.3101	43.4769	50.0087	40.5342	47.1814	51.1358	45.1775	46.3826
ENSMUSG00000006342.15	Susd2	protein_coding	479.776	-0.543615	0.197664	4.05531e-05	0.000874144	-0.646737	0.157575	10.3764	9.1146	7.99739	12.5506	6.70093	6.31136	7.18423	7.28752
ENSMUSG00000006344.17	Ggt5	protein_coding	1448.02	0.189905	0.134635	0.0176852	0.0841208	0.36542	0.154046	13.8859	13.384	14.4963	8.77895	20.0668	18.5309	14.1478	16.9189
ENSMUSG00000006345.10	Ggt1	protein_coding	353.751	0.480876	0.189084	7.19505e-05	0.00136929	0.595667	0.150052	5.89134	4.49788	5.58438	3.57224	7.10678	8.02834	8.30061	8.08196
ENSMUSG00000006356.10	Crip2	protein_coding	1052.75	-0.147242	0.171521	0.0660915	0.207961	-0.431519	0.234802	37.5393	28.8161	26.1445	42.8195	18.9446	20.689	36.7142	31.1887
ENSMUSG00000006360.11	Crip1	protein_coding	6162.09	-0.0515608	0.0826346	0.41782	0.650678	-0.0852615	0.105234	201.046	152.214	164.675	139.358	155.256	169.035	175.618	162.77
ENSMUSG00000006362.16	Cbfa2t3	protein_coding	4197.49	0.0552067	0.0675136	0.330321	0.570782	0.0765614	0.0786481	28.415	28.9263	28.4448	29.1607	32.6323	29.291	35.4598	32.5913
ENSMUSG00000006369.14	Fbln1	protein_coding	33.5058	0.0748748	0.151764	0.27125	0.507979	0.310464	0.282192	0.375311	0.392916	0.415322	0.42508	0.630253	0.691476	0.428771	0.406242
ENSMUSG00000006373.10	Pgrmc1	protein_coding	2213.31	0.0410777	0.0671976	0.467211	0.691146	0.0573325	0.0788591	72.418	69.6237	65.5577	67.6783	73.9176	74.5288	74.0985	84.3618
ENSMUSG00000006378.15	Gcat	protein_coding	26.327	0.0183845	0.155507	0.760132	0.886118	0.12025	0.393865	1.08693	0.610829	0.407656	0.389419	0.930223	0.844622	0.600753	0.558242
ENSMUSG00000006386.15	Tek	protein_coding	92.5347	-0.855491	0.466523	0.000648468	0.00771025	-1.21763	0.357025	1.41409	1.40174	1.30625	2.31502	0.470639	0.455818	0.724795	1.3046
ENSMUSG00000006389.13	Mpl	protein_coding	48.4823	-1.18323	0.511116	0.00018483	0.0029332	-1.55212	0.415127	1.50853	1.07147	0.595536	2.18852	0.290855	0.638218	0.57616	0.461996
ENSMUSG00000006390.15	Elovl1	protein_coding	2773.63	0.0369921	0.0533379	0.435857	0.666011	0.0459538	0.0589749	61.9808	59.1049	56.9944	57.8957	64.857	67.6117	68.1988	60.6537
ENSMUSG00000006392.16	Med8	protein_coding	2338.46	0.0159849	0.061409	0.76304	0.887436	0.0213877	0.0709399	48.6181	46.5488	45.6187	41.6082	52.0082	48.1532	46.1454	52.0759
ENSMUSG00000006395.16	Hyi	polymorphic_pseudogene	758.566	0.0165346	0.0981655	0.803938	0.909519	0.035819	0.144283	20.5162	20.8361	23.6107	15.1559	24.3363	23.4872	17.5053	22.6068
ENSMUSG00000006398.15	Cdc20	protein_coding	908.338	-0.20926	0.149934	0.0131587	0.068522	-0.406611	0.163993	35.1323	30.6812	23.724	40.6598	27.6736	26.9124	28.3384	22.8661
ENSMUSG00000006403.13	Adamts4	protein_coding	5.71871	-0.136925	0.332166	0.122178	0.309053	-1.03801	0.671548	0.0549714	0.108124	0.0942892	0.120631	0.0317966	0.0279082	0.0801644	0.0527017
ENSMUSG00000006411.12	Nectin4	protein_coding	257.617	0.0273896	0.108985	0.681687	0.841666	0.0722027	0.176034	4.02336	3.84574	2.97488	4.91015	3.73576	4.55107	4.88201	4.61853
ENSMUSG00000006412.10	Pfdn2	protein_coding	2086.6	0.0994009	0.0517861	0.0335954	0.131811	0.117695	0.0553888	62.6564	58.1295	62.5826	60.1801	71.8122	69.7874	71.7491	69.9172
ENSMUSG00000006418.17	Rnf114	protein_coding	10369	0.0883473	0.0596995	0.0900507	0.253787	0.111586	0.0658276	182.741	180.555	169.621	167.241	207.515	218.298	206.583	179.414
ENSMUSG00000006423.15	C330007P06Rik	protein_coding	2206.11	-0.00326249	0.0734602	0.956435	0.98	-0.00493569	0.0903509	17.2666	17.3523	16.6601	18.781	19.8284	17.9461	20.5379	16.6971
ENSMUSG00000006435.16	Neurl1a	protein_coding	11.6524	-0.0291277	0.179958	0.632804	0.810433	-0.239278	0.500809	0.145202	0.08568	0.0711589	0.103556	0.157477	0.0921462	0.0831862	0.043502
ENSMUSG00000006442.10	Srm	protein_coding	1353.27	0.105367	0.0714552	0.0749074	0.226162	0.145926	0.0819337	51.4604	47.2265	46.1919	44.5608	56.8628	53.687	52.673	61.3524
ENSMUSG00000006445.3	Epha2	protein_coding	277.093	0.756533	0.263801	5.42643e-05	0.00109824	0.879844	0.217974	2.80592	2.20315	2.06541	2.74351	5.20276	3.93468	3.54737	6.68448
ENSMUSG00000006456.10	Rbm14	protein_coding	2712.15	0.110697	0.0585079	0.0317512	0.126819	0.136892	0.0637437	40.94	37.5759	37.7307	39.3847	48.9139	47.3268	43.6308	43.8754
ENSMUSG00000006457.4	Actn3	protein_coding	5.83218	-0.0282465	0.230645	0.650587	0.822301	-0.363652	0.802857	0.273436	0.0537826	0.0446675	0.160009	0.158161	0.0231366	0.132917	0.131073
ENSMUSG00000006462.6	A530013C23Rik	lincRNA	3.79926	-0.0227564	0.225721	0.712153	NA	-0.292733	0.793388	0.0620687	0.0436014	0.0325906	0.0291868	0.0128221	0.0225081	0.0646531	0.0425042
ENSMUSG00000006463.13	Zdhhc24	protein_coding	443.116	-0.232948	0.0980598	0.00117809	0.0121397	-0.327749	0.101028	10.4822	9.84509	8.99864	10.4864	8.28695	8.93082	7.93397	8.91057
ENSMUSG00000006464.9	Bbs1	protein_coding	62.077	0.0166729	0.118934	0.798113	0.906544	0.0551992	0.215799	0.461706	0.454068	0.439026	0.51415	0.428491	0.682213	0.509642	0.462461
ENSMUSG00000006471.18	Ndor1	protein_coding	899.296	0.186785	0.0980555	0.00849094	0.0508058	0.287887	0.109384	8.02981	8.58328	9.43816	6.71221	11.2576	11.4799	9.47811	10.6329
ENSMUSG00000006476.19	Nsmf	protein_coding	832.987	-0.163525	0.0807209	0.0106907	0.0593956	-0.23098	0.0904864	10.8012	11.5679	11.2218	9.72982	9.71503	10.9946	8.85446	10.0186
ENSMUSG00000006494.11	Pdk1	protein_coding	10531.5	0.440471	0.148261	1.53836e-05	0.0003947	0.527975	0.122128	68.2123	72.3121	73.9519	47.6628	108.331	103.254	101.594	91.2438
ENSMUSG00000006498.16	Ptbp1	protein_coding	19188.7	0.140268	0.0498935	0.00214855	0.0188502	0.1621	0.0528203	232.293	219.179	231.864	217.343	270.906	277.171	283.685	249.176
ENSMUSG00000006517.5	Mvd	protein_coding	981.553	0.0849302	0.0680062	0.13719	0.332727	0.115709	0.0778485	33.8232	29.0113	29.6243	27.1233	34.3892	35.8523	35.7649	32.8289
ENSMUSG00000006519.11	Cyba	protein_coding	9661.9	-0.136174	0.0770473	0.0285048	0.11776	-0.192763	0.088009	644.108	577.391	522.562	593.022	503.5	547.096	571.998	569.083
ENSMUSG00000006522.17	Itih3	protein_coding	15.4156	-0.256957	0.427278	0.0372271	0.141304	-1.18108	0.566939	0.247115	0.385984	0.24933	0.494427	0.18918	0.0184495	0.181697	0.261299
ENSMUSG00000006526.13	Stimate	protein_coding	1057.42	-0.145396	0.0677898	0.011398	0.0620659	-0.189183	0.0747683	14.6694	16.239	15.5811	14.3928	13.7093	15.495	13.9542	14.0927
ENSMUSG00000006527.16	Sfmbt1	protein_coding	1576.02	-0.0225257	0.0626745	0.675497	0.83828	-0.0304096	0.0726433	10.7577	10.1161	11.6348	10.9436	11.8199	11.1671	11.8817	10.7567
ENSMUSG00000006538.12	Ihh	protein_coding	4.12582	-0.0647883	0.273181	0.350282	0.590124	-0.784644	0.840051	0.173499	0.0341258	0.0425132	0.152292	0.0752665	0.0440415	0.0903616	0.0415838
ENSMUSG00000006567.11	Atp7b	protein_coding	58.6432	-0.343055	0.445658	0.0180734	0.0853575	-1.10569	0.467697	0.471512	0.599628	0.298802	1.48961	0.352671	0.340497	0.508081	0.243558
ENSMUSG00000006574.15	Slc4a1	protein_coding	6803.97	-2.68174	0.657474	5.50392e-07	2.68999e-05	-3.21575	0.642141	115.204	132.332	33.1833	302.49	16.4324	8.70039	23.6848	19.3063
ENSMUSG00000006575.14	Rundc3a	protein_coding	251.443	0.00198862	0.100175	0.976191	0.989285	0.00449441	0.150595	4.51327	5.69415	5.48547	4.41932	6.21438	6.25321	4.62627	4.61135
ENSMUSG00000006576.16	Slc4a3	protein_coding	13.1087	-0.498702	0.575838	0.00875814	0.0519837	-1.4038	0.535524	0.0922477	0.145155	0.105485	0.17544	0.0444649	0.0234164	0.0384355	0.103179
ENSMUSG00000006585.3	Cdt1	protein_coding	2032.2	0.00796112	0.0725346	0.893168	0.953394	0.011913	0.0887067	42.1713	36.5876	33.7363	39.3228	38.9173	41.7679	42.015	41.4755
ENSMUSG00000006586.15	Runx1t1	protein_coding	2.9177	-0.04851	0.278663	0.461668	NA	-0.744643	1.0116	0.0465106	0.0326723	0.00814049	0.0218708	0.00960808	0	0.0346051	0.0238876
ENSMUSG00000006587.6	Snai3	protein_coding	194.859	0.123451	0.110164	0.0850559	0.244788	0.249536	0.144904	8.02333	6.51694	5.61143	5.63126	8.50197	8.94649	8.28973	7.20156
ENSMUSG00000006589.8	Aprt	protein_coding	2113.31	-0.00653271	0.0648146	0.905645	0.958869	-0.0090315	0.0761935	87.4608	76.0955	75.6621	70.4544	79.5485	85.655	79.4034	84.9954
ENSMUSG00000006599.13	Gtf2h1	protein_coding	3080.06	0.0611317	0.0558726	0.215286	0.443038	0.076165	0.0614649	58.8548	57.4978	64.5079	56.0983	66.6044	69.8184	68.191	63.1614
ENSMUSG00000006611.15	Hfe	protein_coding	1955.45	-0.260635	0.164137	0.00447206	0.032279	-0.453213	0.159425	36.5973	38.1322	30.9622	43.0627	24.1701	24.9348	35.1448	32.2723
ENSMUSG00000006638.15	Abhd1	polymorphic_pseudogene	295.068	-0.0267465	0.108891	0.688711	0.844991	-0.0704466	0.175851	13.1033	14.3098	15.6704	9.74209	12.5566	16.7302	10.6339	13.9216
ENSMUSG00000006641.12	Slc5a6	protein_coding	464.616	0.0890946	0.0862293	0.172364	0.385422	0.147347	0.107975	6.51922	6.33319	7.25663	5.93173	8.94809	7.53431	6.80446	7.66964
ENSMUSG00000006649.17	Nphs1	protein_coding	4.2981	-0.499292	0.756874	0.0104692	0.0586531	-2.20462	0.861204	0.0319532	0.0628492	0.0587222	0.0964134	0.0115515	0.0101389	0.0166418	0.0191461
ENSMUSG00000006651.8	Aplp1	protein_coding	312.537	-0.674223	0.17467	1.89332e-06	7.29012e-05	-0.732413	0.153723	7.5897	8.51569	7.40889	7.0005	4.58774	5.47277	5.98863	3.63396
ENSMUSG00000006673.14	Qrich1	protein_coding	6073.71	0.109093	0.0545396	0.0255034	0.108667	0.131164	0.0587205	44.2869	41.9977	47.0011	39.4248	52.9925	51.0218	50.1033	48.6148
ENSMUSG00000006675.10	P4htm	protein_coding	190.251	-0.0360526	0.109094	0.590839	0.78203	-0.0937358	0.174353	3.00438	3.35577	3.36443	2.19266	3.45986	3.31283	2.33649	2.88359
ENSMUSG00000006676.16	Usp19	protein_coding	9816.06	0.105726	0.0704481	0.0713647	0.218669	0.145005	0.0804178	84.0958	77.5984	84.8487	65.7785	97.7693	92.4318	86.8471	92.6688
ENSMUSG00000006678.6	Pola1	protein_coding	1489.54	-0.0745618	0.110179	0.279429	0.516982	-0.177641	0.164239	10.0689	10.1147	8.89551	13.0558	9.96124	9.00966	12.7257	8.39902
ENSMUSG00000006699.17	Cdc42	protein_coding	29954.3	-0.0285005	0.0547241	0.556673	0.757834	-0.0359495	0.0611604	634.769	590.584	577.388	606.233	625.534	633.424	671.005	591.068
ENSMUSG00000006705.13	Pknox1	protein_coding	3640.69	0.277384	0.0923033	7.40559e-05	0.00140514	0.354148	0.0893668	30.8844	27.7555	27.7459	22.4796	40.3145	37.9597	35.0783	35.6769
ENSMUSG00000006711.15	D130043K22Rik	protein_coding	4.60274	-0.284102	0.56395	0.0331191	0.1305	-1.86984	0.877599	0.0300697	0.118289	0.122802	0.054988	0	0.0254432	0.0417623	0.0240234
ENSMUSG00000006715.11	Gmnn	protein_coding	849.691	-0.113872	0.122968	0.116028	0.298462	-0.273387	0.173947	36.8914	37.8787	26.7121	47.5277	31.6323	31.0627	38.6155	31.3624
ENSMUSG00000006717.7	Acot13	protein_coding	737.19	-0.121919	0.0810219	0.055931	0.186293	-0.182112	0.0952681	64.9659	60.8854	62.0035	60.519	53.6528	54.2187	61.8959	64.3959
ENSMUSG00000006720.16	Zfp184	protein_coding	13.7318	-0.0787239	0.201222	0.258313	0.493238	-0.486467	0.430355	0.240854	0.296087	0.258202	0.280785	0.130608	0.171954	0.188162	0.324716
ENSMUSG00000006724.12	Cyp27b1	protein_coding	10.7638	-0.006307	0.175905	0.915285	0.962833	-0.0553495	0.520326	0.390353	0.32328	0.201368	0.0901684	0.326798	0.234683	0.214003	0.270828
ENSMUSG00000006728.12	Cdk4	protein_coding	5002.84	-0.0363102	0.0424428	0.351168	0.590989	-0.042071	0.0451247	94.3063	92.9865	90.2954	90.5443	94.9706	96.9501	96.1985	95.3044
ENSMUSG00000006731.10	B4galnt1	protein_coding	25304.6	0.204227	0.0787547	0.00125868	0.0126498	0.270288	0.0838041	419.569	395.614	428.245	325.025	511.539	484.584	505.632	521.833
ENSMUSG00000006732.14	Mettl1	protein_coding	616.067	0.0895058	0.0818193	0.160133	0.367155	0.14043	0.0999766	12.5885	12.416	12.2136	10.3392	14.1262	13.8764	12.601	15.5437
ENSMUSG00000006736.9	Tspan31	protein_coding	2178.94	-0.142114	0.0652594	0.0111355	0.0609967	-0.18182	0.0716274	66.0489	58.7192	59.7972	64.2146	57.4315	57.8762	60.309	59.5592
ENSMUSG00000006740.14	Kif5b	protein_coding	10449.7	0.144748	0.0624813	0.00770085	0.0475198	0.181188	0.0679904	73.1052	72.717	72.8108	70.5644	93.3056	85.9574	94.598	78.04
ENSMUSG00000006763.14	Saal1	protein_coding	832.48	-0.0592276	0.0702479	0.309019	0.54974	-0.0841947	0.0827644	6.53832	6.12765	6.47902	5.8526	6.90886	6.63717	6.31289	5.45893
ENSMUSG00000006782.16	Cnp	protein_coding	10200.5	0.0491203	0.0699715	0.397373	0.632492	0.0701483	0.0828861	185.474	157.324	167.575	135.563	180.575	184.942	183.13	177.042
ENSMUSG00000006784.14	Ttc25	protein_coding	4.45543	-0.0771152	0.297994	0.287077	0.525354	-0.953151	0.89535	0.00860298	0.076146	0.084321	0.0566358	0.0124403	0.0655142	0.0358447	0.0103097
ENSMUSG00000006800.14	Sulf2	protein_coding	1805.49	-0.00372232	0.0682402	0.947988	0.976389	-0.00532291	0.0815983	19.3029	17.1765	19.6655	16.5442	20.6449	19.2635	20.5382	17.1846
ENSMUSG00000006818.5	Sod2	protein_coding	3147.48	-0.00730284	0.08784	0.910429	0.961008	-0.0133654	0.118807	16.539	19.5497	17.0909	21.092	18.7662	22.581	20.4475	17.3822
ENSMUSG00000006850.8	Tmco6	protein_coding	1122.35	-0.0557437	0.0699441	0.336892	0.577026	-0.0792022	0.0824744	21.8732	20.9083	21.2114	16.9429	21.6929	20.497	19.9175	19.9751
ENSMUSG00000006906.10	Stambp	protein_coding	1095.16	0.0151419	0.0533487	0.750016	0.880584	0.0190206	0.059697	6.29964	6.10066	6.45665	5.74891	6.78452	6.80463	6.55666	6.57686
ENSMUSG00000006920.14	Ezh1	protein_coding	4535.64	-0.0139122	0.0549561	0.775038	0.89545	-0.0176863	0.0618854	35.4114	37.9153	38.6477	32.6771	40.1369	38.8191	37.8335	36.4058
ENSMUSG00000006930.15	Hap1	protein_coding	1463.43	-0.0925379	0.0918681	0.167243	0.377941	-0.163193	0.11816	23.9137	23.0762	25.7716	23.9735	21.7066	21.0839	21.4282	28.2372
ENSMUSG00000006931.15	P3h4	protein_coding	25.8634	-0.610546	0.460182	0.00257679	0.0214511	-1.07354	0.356163	0.898372	0.644724	1.10066	1.14555	0.561768	0.277352	0.531117	0.552847
ENSMUSG00000006932.17	Ctnnb1	protein_coding	12071.5	0.0545965	0.0481859	0.210644	0.437583	0.0646109	0.0516145	138.603	127.946	134.709	134.274	148.685	155.491	152.999	143.665
ENSMUSG00000006941.5	Eif1b	protein_coding	2221.67	0.00313465	0.0471706	0.941708	0.974064	0.00379473	0.0518949	120.431	116.682	117.083	110.734	123.645	125.886	122.655	127.423
ENSMUSG00000006998.16	Psmd2	protein_coding	8072.78	-0.0292852	0.0538171	0.540387	0.7467	-0.0366771	0.0599076	128.094	120.926	113.311	114.94	122.755	124.598	132.05	119.434
ENSMUSG00000007021.5	Syngr3	protein_coding	25.74	-0.501147	0.466147	0.0056824	0.0383507	-1.07588	0.389026	1.27674	0.778484	0.62569	1.28879	0.480019	0.388909	0.744743	0.397807
ENSMUSG00000007029.16	Vars	protein_coding	11436.6	0.000625488	0.060736	0.990512	0.996223	0.000834056	0.0701347	126.86	117.305	127.016	109.725	126.951	133.305	119.097	135.991
ENSMUSG00000007030.8	Vwa7	protein_coding	46.6745	-0.0709183	0.142373	0.294844	0.534883	-0.271674	0.259341	0.72341	0.687327	0.87128	0.511219	0.673751	0.731418	0.434238	0.646521
ENSMUSG00000007033.4	Hspa1l	protein_coding	10.3143	-0.416973	0.508019	0.0123926	0.0655318	-1.24386	0.497392	0.49203	0.273504	0.314515	0.305139	0.185609	0.162911	0.178267	0.102547
ENSMUSG00000007035.15	Msh5	protein_coding	140.791	0.0478088	0.100957	0.478012	0.700367	0.104782	0.147683	1.47374	1.46819	1.67662	1.17601	1.74363	1.79762	1.4753	1.6629
ENSMUSG00000007036.15	Abhd16a	protein_coding	2679.11	-0.0609122	0.0626441	0.257815	0.492711	-0.0803532	0.0710103	53.8351	50.5218	47.4658	49.6803	50.3472	53.2368	47.5916	53.2182
ENSMUSG00000007038.5	Neu1	protein_coding	3338.1	-0.0100781	0.0705566	0.862737	0.938268	-0.0147528	0.0853296	53.8317	55.5464	53.5782	48.9616	53.9576	59.5497	49.9198	61.2856
ENSMUSG00000007039.12	Ddah2	protein_coding	121.366	-0.436797	0.250784	0.000986114	0.0106273	-0.647386	0.196508	5.90903	4.66862	6.10077	5.24505	3.4563	3.83418	2.83548	4.85348
ENSMUSG00000007041.9	Clic1	protein_coding	13466.8	-0.00918288	0.053598	0.847384	0.930978	-0.0115737	0.0601365	479.94	431.846	430.734	429.225	448.495	481.811	489.299	464.224
ENSMUSG00000007050.17	Lsm2	protein_coding	1052.15	0.0507585	0.0720246	0.390469	0.626199	0.0740004	0.0861704	21.4751	18.7934	17.3281	19.0343	21.6893	21.1238	21.0761	22.6191
ENSMUSG00000007080.14	Pole	protein_coding	951.614	-0.00502576	0.100081	0.93988	0.973301	-0.0113334	0.15027	4.75753	5.07029	4.33096	5.95831	5.564	5.46096	6.3278	4.13974
ENSMUSG00000007097.14	Atp1a2	protein_coding	10.643	0.0590737	0.196852	0.369486	0.607226	0.431166	0.480442	0.0826524	0.0665061	0.0828519	0.0741987	0.054327	0.133514	0.148708	0.0990496
ENSMUSG00000007207.10	Stx1a	protein_coding	619.553	0.100206	0.113892	0.156613	0.362276	0.229431	0.161964	13.4289	12.4265	15.6507	9.07567	18.0707	17.3966	12.7277	15.2848
ENSMUSG00000007216.6	Zfp775	protein_coding	315.927	-0.0516831	0.0893097	0.430976	0.662282	-0.0936892	0.118967	5.1462	4.20326	5.05315	3.74609	4.88303	4.69708	4.38702	4.25578
ENSMUSG00000007338.10	Mrpl49	protein_coding	1377.62	-0.0469964	0.059758	0.365567	0.603521	-0.0610268	0.0674472	46.9628	44.5781	45.1735	40.2081	43.0046	45.903	46.4224	46.2128
ENSMUSG00000007379.15	Dennd2c	protein_coding	157.5	0.0205682	0.113358	0.755837	0.884034	0.0599934	0.192934	1.28004	1.18303	1.05811	1.75136	1.60568	1.5072	1.25301	1.5617
ENSMUSG00000007411.16	Mark3	protein_coding	4224.23	0.0779019	0.0504981	0.0874265	0.249255	0.0923085	0.054009	25.4545	25.2157	24.0726	24.5672	29.7526	28.1486	27.1674	28.5312
ENSMUSG00000007415.15	Gatad1	protein_coding	2419.73	0.0421933	0.0592098	0.413292	0.647188	0.0547063	0.0668687	33.7748	33.2036	31.7578	35.3458	37.2813	38.5517	37.2956	36.3852
ENSMUSG00000007458.14	M6pr	protein_coding	14431.9	-0.0283148	0.0558672	0.565718	0.764139	-0.0360289	0.0627278	215.132	205.449	192.957	211.75	219.124	214.508	225.12	205.152
ENSMUSG00000007476.18	Lrrc8a	protein_coding	717.259	0.258539	0.0917908	0.000201696	0.00312585	0.338623	0.0911039	8.70327	8.2575	9.61024	8.09472	12.9936	12.3706	10.7663	10.9153
ENSMUSG00000007480.5	Mc5r	protein_coding	2.30545	-0.0267428	0.257992	0.668499	NA	-0.432903	1.01096	0.0406372	0.0266433	0.0663834	0.0297251	0	0.0343849	0.0564389	0.0324661
ENSMUSG00000007564.15	Ppp2r1a	protein_coding	8081.01	-0.0429162	0.0501306	0.341072	0.580994	-0.0519045	0.0545187	153.438	137.681	143.123	134.469	144.198	145.494	151.204	146.887
ENSMUSG00000007570.16	Fance	protein_coding	855.123	-0.0562591	0.0648814	0.307973	0.548814	-0.0760064	0.0745537	17.0642	16.7657	16.1367	14.833	17.5844	16.5065	15.2552	16.6376
ENSMUSG00000007589.9	Tinf2	protein_coding	2984.4	0.135451	0.0652392	0.0154558	0.0767755	0.174004	0.0718575	34.409	35.0615	35.5047	29.0352	43.0206	41.6199	38.0616	39.3359
ENSMUSG00000007591.15	Tssk4	protein_coding	88.8195	0.0719828	0.119993	0.295092	0.535154	0.20116	0.192127	3.23393	2.75638	3.20743	2.16278	4.23105	2.93183	3.33651	3.50641
ENSMUSG00000007594.10	Hapln4	protein_coding	2.02447	0.0314532	0.289855	0.613793	NA	0.635545	1.25934	0.0673834	0.0132538	0	0.0147868	0	0.0684192	0.0421135	0.0484509
ENSMUSG00000007603.9	Dus3l	protein_coding	3362.91	0.0550764	0.0801074	0.379987	0.616461	0.0878981	0.100121	69.1928	63.9674	74.0333	54.3181	76.0551	79.2254	65.5063	76.7201
ENSMUSG00000007610.15	Gtpbp3	protein_coding	1097.24	-0.00624423	0.0743044	0.917273	0.963733	-0.00953643	0.0918121	17.8399	16.7615	17.092	13.53	18.6762	17.9928	15.9142	16.8615
ENSMUSG00000007613.15	Tgfbr1	protein_coding	3106.46	0.0518188	0.066204	0.354376	0.594048	0.0711177	0.0767899	26.8217	27.0705	25.9002	29.3403	31.8335	29.8	32.2632	29.233
ENSMUSG00000007617.18	Homer1	protein_coding	789.804	0.0328069	0.0625392	0.541411	0.747517	0.0440244	0.0720907	3.7401	4.07342	3.787	3.70156	4.39311	4.09127	4.33279	4.10638
ENSMUSG00000007646.13	Rad51c	protein_coding	227.112	-0.0834916	0.101707	0.224002	0.453409	-0.171192	0.140788	3.5826	3.29794	2.66018	3.36176	3.6805	2.8936	2.91505	2.86223
ENSMUSG00000007655.16	Cav1	protein_coding	309.842	-0.213746	0.350462	0.0485591	0.169488	-0.94108	0.477114	5.11321	5.64776	5.75662	11.1195	2.81991	2.20223	3.35881	7.06606
ENSMUSG00000007656.13	Arpp19	protein_coding	3247.61	0.00103371	0.0497933	0.981631	0.991909	0.00127144	0.0552225	41.4568	38.2845	36.9632	37.6444	41.4364	41.5146	42.3829	40.3229
ENSMUSG00000007659.18	Bcl2l1	protein_coding	1781.84	-0.215715	0.131963	0.00790294	0.0483743	-0.375422	0.141338	28.7591	24.2347	19.7648	30.4161	20.9269	20.49	23.3502	20.7008
ENSMUSG00000007670.10	Khsrp	protein_coding	9345.31	0.0990757	0.036814	0.00468273	0.0333814	0.107658	0.0380673	127.388	123.547	122.92	117.162	146.922	141.729	139.873	138.838
ENSMUSG00000007682.6	Dio2	protein_coding	12.8526	0.038469	0.197849	0.538833	0.745559	0.346479	0.563767	0.0545649	0.0715498	0.0891352	0.239477	0.144657	0.103882	0.208402	0.163475
ENSMUSG00000007721.6	Ccdc124	protein_coding	2328.69	0.00507124	0.0613244	0.923731	0.966696	0.00679481	0.0709751	87.649	77.0917	80.4147	77.832	83.6399	83.5825	90.0318	90.2777
ENSMUSG00000007739.10	Cct4	protein_coding	11559.4	0.00763202	0.0562087	0.877629	0.946264	0.00980739	0.0636943	171.487	167.995	150.987	155.866	175.459	176.402	165.489	180.27
ENSMUSG00000007777.9	0610009B22Rik	protein_coding	288.77	-0.161308	0.126634	0.0352415	0.135943	-0.328054	0.155803	19.2348	18.3955	15.3211	22.7326	15.0183	16.2082	15.1234	18.4152
ENSMUSG00000007783.10	Cpt1c	protein_coding	24.6433	-0.334347	0.3533	0.012523	0.0661172	-0.832736	0.333487	0.254742	0.361874	0.323662	0.383027	0.16372	0.215548	0.157244	0.260053
ENSMUSG00000007812.16	Zfp655	protein_coding	2208.95	0.00624377	0.0643661	0.909363	0.960703	0.00859618	0.0755101	23.5411	23.7463	23.5411	21.922	26.1596	25.7063	26.7648	21.4868
ENSMUSG00000007815.13	Rhoa	protein_coding	25645.2	0.0480447	0.0521029	0.302205	0.542747	0.0587063	0.0569016	198.341	189.029	201.814	200.473	221.83	217.533	231.944	211.187
ENSMUSG00000007817.15	Zmiz1	protein_coding	8274.97	0.138449	0.0802352	0.0295522	0.120688	0.201073	0.0924033	39.0105	32.8833	38.6682	34.4211	46.2012	40.8086	50.435	41.1881
ENSMUSG00000007827.10	Ankrd26	protein_coding	1002.29	0.113111	0.0888423	0.0890934	0.252135	0.185674	0.109207	6.83907	7.6366	8.66489	7.32792	10.7753	9.33729	9.11365	7.99489
ENSMUSG00000007833.15	Aldh16a1	protein_coding	2013.96	-0.114958	0.0545486	0.0187342	0.0873827	-0.137916	0.0586683	23.102	22.1186	21.8272	21.4156	20.92	22.9939	20.86	21.4402
ENSMUSG00000007836.6	Hnrnpa0	protein_coding	15185.8	0.057273	0.0476742	0.185256	0.404361	0.067418	0.0508914	352.583	324.184	331.015	298.61	364.878	378.705	369.259	353.998
ENSMUSG00000007837.11	Prrg2	protein_coding	182.365	-0.146754	0.110596	0.0442067	0.159011	-0.276365	0.13735	4.5281	4.11065	4.41808	5.17062	4.02945	3.79675	4.41785	3.87952
ENSMUSG00000007850.16	Hnrnph1	protein_coding	23617.6	0.075765	0.0745577	0.210286	0.437145	0.111191	0.0887552	224.71	240.721	248.414	203.052	299.456	273.946	233.887	254.688
ENSMUSG00000007867.9	Ift43	protein_coding	49.4502	-0.0643778	0.144728	0.334125	0.574408	-0.266062	0.275472	1.79371	1.60654	2.47231	1.86265	1.2969	1.34157	1.83504	2.34149
ENSMUSG00000007872.3	Id3	protein_coding	839.686	-0.0354377	0.107855	0.597385	0.785768	-0.0900718	0.170537	30.0878	24.3051	37.9842	21.9005	29.4184	32.9413	23.0364	29.4399
ENSMUSG00000007877.2	Tcap	protein_coding	3.72861	0.0896018	0.310978	0.236528	NA	1.03085	0.870862	0.16735	0.109721	0.34172	0	0.483992	0.354005	0.232424	0.2674
ENSMUSG00000007880.16	Arid1a	protein_coding	22471.3	0.395218	0.095467	1.27212e-07	8.25446e-06	0.446529	0.0845247	101.254	95.2735	108.358	86.2261	157.446	136.718	149.241	127.896
ENSMUSG00000007888.15	Crlf1	protein_coding	4.35303	-0.0399532	0.236434	0.532785	0.741367	-0.48582	0.778856	0.257336	0.0632698	0.15764	0.247058	0.0930301	0.204134	0.0670127	0.192743
ENSMUSG00000007891.16	Ctsd	protein_coding	13121.2	-0.14848	0.130505	0.0512476	0.175553	-0.327438	0.167969	368.423	343.592	274.566	471.295	265.582	306.076	352.999	324.956
ENSMUSG00000007892.8	Rplp1	protein_coding	74421.2	0.0120785	0.0546066	0.803066	0.909135	0.0153236	0.0614463	8821.1	8993.9	9301.61	7875.01	9369.89	9885.9	8986.05	9645.38
ENSMUSG00000007908.14	Hmgcll1	protein_coding	9.58037	-0.101578	0.255633	0.186868	0.406121	-0.71336	0.540465	0.11646	0.133622	0.083232	0.181024	0.0280678	0.0985418	0.101091	0.104673
ENSMUSG00000007950.9	Abhd8	protein_coding	4373.71	0.0527965	0.075851	0.38627	0.621879	0.0802186	0.0925883	66.988	65.5484	62.8523	50.7544	73.8836	73.5531	62.1472	69.0912
ENSMUSG00000007987.12	Ift22	protein_coding	355.973	-0.207298	0.123039	0.00840081	0.0504314	-0.353175	0.134006	6.28786	6.02529	6.44669	7.30117	4.49329	6.12036	5.93898	5.30456
ENSMUSG00000007989.7	Fzd3	protein_coding	6.13269	0.0307739	0.207941	0.619472	0.801729	0.322714	0.649848	0.0289111	0.024371	0.0101203	0.0362533	0.0418069	0.0157262	0.0473234	0.0296972
ENSMUSG00000008028.15	1700008O03Rik	protein_coding	5.6895	0.0491434	0.221665	0.449916	0.677529	0.485322	0.642339	0.129508	0.0566071	0.0881499	0.0315773	0.104042	0.127846	0.104923	0.120712
ENSMUSG00000008035.12	Mid1ip1	protein_coding	1196.5	-0.267337	0.11033	0.000524321	0.00657113	-0.372266	0.107343	39.6867	34.9977	35.4702	39.2912	28.964	29.7747	36.5763	28.4705
ENSMUSG00000008036.11	Ap2s1	protein_coding	3491.41	-0.0931652	0.0679347	0.103128	0.277441	-0.126051	0.0773377	161.809	143.057	133.41	145.098	137.097	143.951	143.96	147.973
ENSMUSG00000008090.14	Fgfrl1	protein_coding	119.498	-0.169871	0.17047	0.0410275	0.150786	-0.436079	0.213424	3.04141	2.3368	2.3522	3.85849	2.25399	2.48501	1.98003	2.50579
ENSMUSG00000008129.14	4930432K21Rik	protein_coding	103.469	0.0646336	0.140346	0.334021	0.574282	0.251949	0.260805	2.37378	3.30723	2.31586	1.27815	3.71865	2.84546	2.47262	2.81837
ENSMUSG00000008136.14	Fhl2	protein_coding	85.1383	-0.0426209	0.12599	0.516288	0.729141	-0.150382	0.231686	4.01428	2.44	2.1517	2.53871	2.74118	2.68902	3.13607	2.20488
ENSMUSG00000008140.18	Emc10	protein_coding	4582.53	0.0340099	0.0442121	0.399958	0.634937	0.0398821	0.047383	93.8905	92.2126	92.2877	86.7864	106.225	98.1593	98.6685	99.547
ENSMUSG00000008153.12	Clstn3	protein_coding	16.7715	-0.182104	0.289533	0.0598192	0.194807	-0.760645	0.404142	0.207312	0.195018	0.17669	0.267024	0.0912383	0.205922	0.140833	0.0972156
ENSMUSG00000008167.14	Fbxw9	protein_coding	209.259	0.0173413	0.0922977	0.792392	0.904476	0.0339412	0.128953	3.31395	3.42824	3.65797	3.97914	4.20442	3.84899	3.59848	4.15873
ENSMUSG00000008193.13	Spib	protein_coding	7198.77	-0.00879174	0.0924389	0.893816	0.953818	-0.0173042	0.129641	167.074	114.714	170.899	142.873	143.769	153.312	161.105	171.582
ENSMUSG00000008200.15	Fnbp4	protein_coding	9477.71	0.153886	0.0921857	0.0244174	0.105123	0.242379	0.1077	74.3633	78.8609	92.9483	65.1716	108.207	104.844	89.1576	92.5143
ENSMUSG00000008206.16	Cers4	protein_coding	1591.37	-0.039846	0.0743364	0.507972	0.722696	-0.0600619	0.0907282	8.78357	7.61203	8.35235	6.52905	8.49259	8.02323	7.51886	8.08708
ENSMUSG00000008226.14	Scrn3	protein_coding	699.857	-0.384393	0.164787	0.00017676	0.00282876	-0.511531	0.136405	10.9499	9.63466	8.06009	11.5444	7.36914	7.37406	8.59157	6.94939
ENSMUSG00000008301.11	Phax	protein_coding	1976.68	0.0383776	0.0570378	0.443677	0.67239	0.0489993	0.0639678	55.5707	49.6448	52.4617	48.4703	54.8677	58.5444	56.5216	58.4988
ENSMUSG00000008305.18	Tle1	protein_coding	773.477	0.109978	0.0832796	0.0883402	0.250862	0.170776	0.100208	5.60333	4.69867	4.87172	4.52943	5.78512	6.1795	5.30546	6.48942
ENSMUSG00000008307.11	1700109H08Rik	protein_coding	264.736	0.190009	0.136477	0.0181153	0.0854186	0.369354	0.156291	4.24856	4.17828	5.62841	3.752	7.01772	6.7733	5.03711	5.83651
ENSMUSG00000008318.10	Relt	protein_coding	2975.12	0.162858	0.0662438	0.00403028	0.0298961	0.206924	0.0719541	50.1578	52.1187	50.3704	45.8703	65.3498	65.8096	55.1852	59.5095
ENSMUSG00000008333.12	Snrpb2	protein_coding	3107.63	-0.03381	0.0545031	0.484118	0.705028	-0.0424482	0.0606667	65.9319	65.9153	62.7038	65.4768	65.6305	67.5891	71.3764	66.1687
ENSMUSG00000008348.9	Ubc	protein_coding	6861.26	-0.115686	0.0710571	0.0500543	0.172804	-0.158258	0.0807643	168.665	142.774	134.149	144.166	136.156	147.927	145.622	136.868
ENSMUSG00000008373.16	Prpf31	protein_coding	2626.09	0.0110615	0.0480534	0.799479	0.907264	0.01344	0.052909	29.0616	28.0454	28.6487	27.5342	30.4533	30.5548	32.2566	29.3041
ENSMUSG00000008384.8	Sertad1	protein_coding	993.474	-0.0113331	0.0729186	0.848857	0.931974	-0.0170221	0.0893188	47.6494	44.6168	45.1217	38.0778	44.3234	51.6878	43.1167	46.6344
ENSMUSG00000008393.9	Carhsp1	protein_coding	1540.3	-0.588086	0.269048	0.000256602	0.00380836	-0.754439	0.20638	38.5794	38.9603	25.8662	55.2014	22.3954	23.9309	29.3539	25.589
ENSMUSG00000008398.16	Elk3	protein_coding	3501.23	-0.0111726	0.0617907	0.833856	0.923474	-0.0150167	0.0715906	48.4195	42.3034	46.7486	44.8629	47.6303	45.9509	51.9488	47.8298
ENSMUSG00000008429.8	Herpud2	protein_coding	3959.08	0.11277	0.0474242	0.00984502	0.0561745	0.129326	0.0501024	38.6348	38.2266	37.456	37.8138	45.4359	43.6384	46.0463	43.3564
ENSMUSG00000008435.15	Rdh13	protein_coding	536.9	-0.0130879	0.0873495	0.83996	0.927315	-0.0237411	0.117562	4.57059	4.96025	5.43275	4.39024	5.04394	6.10638	4.46021	4.81429
ENSMUSG00000008450.8	Nutf2	protein_coding	963.412	0.0394223	0.0785125	0.524942	0.735623	0.062473	0.0982672	28.6772	25.9783	24.3043	30.0957	29.7386	29.8308	31.8753	30.7833
ENSMUSG00000008461.6	Fut1	protein_coding	35.245	-1.12915	0.587078	0.000403908	0.00535502	-1.61427	0.45633	0.740279	1.21339	1.23255	1.29126	0.247034	0.361374	0.158175	0.796152
ENSMUSG00000008475.13	Arpc5	protein_coding	21283.5	0.0251821	0.0581051	0.620398	0.802327	0.0326616	0.065945	565.374	546.081	535.003	532.408	603.198	564.291	656.245	566.271
ENSMUSG00000008482.9	Rnf151	protein_coding	1.8811	-0.0316057	0.294276	0.610931	NA	-0.662437	1.3021	0.265519	0.0435211	0.0542177	0.0971102	0	0.1685	0.138287	0
ENSMUSG00000008496.19	Pou2f2	protein_coding	6557.86	0.0398216	0.0738456	0.5066	0.721892	0.0596914	0.0898777	49.091	41.1746	49.1723	44.2619	49.5951	46.9745	56.3341	52.149
ENSMUSG00000008540.11	Mgst1	protein_coding	538.983	-0.791563	0.34768	0.00024629	0.00368697	-1.00153	0.273187	20.1757	19.8678	12.1663	31.3897	8.09154	9.90284	14.4757	12.467
ENSMUSG00000008575.17	Nfib	protein_coding	89.6863	-0.556598	0.425394	0.00290395	0.0235236	-0.987134	0.331506	0.406598	0.382487	0.424513	0.655609	0.209621	0.134624	0.261482	0.402521
ENSMUSG00000008601.12	Rab25	protein_coding	16.9445	0.0800899	0.205553	0.253162	0.487853	0.504019	0.441076	0.53736	0.559557	0.425996	0.450869	0.502796	0.561668	0.59266	1.32581
ENSMUSG00000008604.11	Ubqln4	protein_coding	3227.59	0.178883	0.0490148	7.0137e-05	0.00134691	0.203364	0.0511502	41.7245	42.7901	44.9953	41.0235	53.7711	53.1192	51.6043	52.0346
ENSMUSG00000008658.16	Rbfox1	protein_coding	3.32067	-0.035226	0.246334	0.579346	NA	-0.483841	0.872824	0.0120188	0.0709197	0.0589002	0.0659356	0.0173797	0.0610175	0.0500767	0.0288062
ENSMUSG00000008668.15	Rps18	protein_coding	47890.4	-0.0127915	0.0706801	0.826496	0.919985	-0.0187392	0.0854899	1205.51	1248.86	1230.43	958.581	1233.42	1237.17	1152.05	1281.72
ENSMUSG00000008682.13	Rpl10	protein_coding	43814.8	-0.0889384	0.0736288	0.139089	0.335791	-0.127688	0.0863226	1486.92	1383.21	1254.24	1136.53	1254.93	1273.57	1245.96	1377.06
ENSMUSG00000008683.16	Rps15a	protein_coding	42667.6	-0.0973051	0.0697955	0.0946358	0.262181	-0.133543	0.0798974	441.438	446.661	445.006	347.992	433.444	400.125	399.674	407.189
ENSMUSG00000008690.15	Ncaph2	protein_coding	5972.79	-0.0176745	0.0520381	0.704218	0.854687	-0.0219809	0.0579005	86.8694	84.4909	79.5755	86.6757	90.4424	90.91	87.744	87.7843
ENSMUSG00000008730.17	Hipk1	protein_coding	14107.1	0.0275069	0.0673427	0.626796	0.806095	0.038731	0.0796537	70.2532	77.9163	78.3074	73.9194	86.7075	84.7508	88.3147	71.5901
ENSMUSG00000008734.9	Gprc5b	protein_coding	395.15	0.123477	0.118661	0.0898618	0.253555	0.272352	0.160573	5.98498	3.83038	5.06567	3.40872	6.2597	5.88562	5.91295	5.55718
ENSMUSG00000008763.16	Man1a2	protein_coding	3672.2	0.134892	0.0609447	0.0113874	0.0620338	0.167878	0.0663398	25.4094	26.96	24.7486	25.1418	31.5517	31.2813	32.6401	27.8259
ENSMUSG00000008822.15	Acyp1	protein_coding	645.72	-0.0423367	0.0717524	0.472593	0.695805	-0.061903	0.0861839	28.6639	30.3002	29.2964	24.4707	29.8125	28.3555	27.5821	29.9877
ENSMUSG00000008843.4	Cldn13	protein_coding	235.579	-3.03588	0.729163	2.81962e-07	1.54193e-05	-3.71455	0.723363	18.437	20.8616	4.31125	51.5522	1.57672	1.19519	2.52965	2.55396
ENSMUSG00000008845.9	Cd163	protein_coding	929.488	-0.0786793	0.190439	0.255761	0.490822	-0.447892	0.394109	19.9096	10.3711	6.40665	9.78567	5.74126	9.63587	10.2987	10.6184
ENSMUSG00000008855.17	Hdac5	protein_coding	3091.24	0.0938088	0.0589408	0.0694444	0.214609	0.117397	0.064663	20.7555	19.5888	21.6066	17.744	23.0632	24.0116	22.5106	23.0109
ENSMUSG00000008859.8	Rala	protein_coding	3209.27	0.0839096	0.048102	0.0556994	0.185912	0.0975486	0.0509824	63.9552	62.377	63.9409	61.8262	72.3821	70.5459	75.0927	71.1124
ENSMUSG00000008892.12	Vdac3	protein_coding	2564.7	-0.0826664	0.0653475	0.137018	0.332397	-0.110048	0.0740076	30.6465	28.3068	26.442	30.2749	28.4861	29.8941	28.9955	27.6763
ENSMUSG00000008958.14	Vps72	protein_coding	2812.95	0.0320931	0.0542855	0.505228	0.721018	0.0402682	0.0604368	48.1596	42.0035	47.0392	42.5409	49.8877	50.2426	48.636	49.3023
ENSMUSG00000008976.16	Gabpa	protein_coding	4835.05	0.16748	0.0632162	0.00224738	0.0194242	0.207871	0.0680335	47.08	45.0575	47.0973	46.6574	60.8458	57.3942	61.0026	51.2383
ENSMUSG00000008999.7	Bmp7	protein_coding	523.333	0.0188165	0.0908968	0.774357	0.895068	0.0359766	0.125494	7.18434	8.96775	7.33504	6.82883	8.04855	9.71969	8.57996	7.017
ENSMUSG00000009013.5	Dynll1	protein_coding	6157.91	0.00554671	0.0778233	0.9283	0.969184	0.00883903	0.0982294	109.463	88.7474	83.7609	90.1376	103.324	99.0915	91.3212	107.41
ENSMUSG00000009030.14	Pdcl	protein_coding	1850.52	-0.0171475	0.0531772	0.717501	0.862307	-0.0214989	0.059422	30.9456	28.3401	29.4155	28.4471	32.5984	29.7393	31.5146	29.9213
ENSMUSG00000009035.15	Tmem184b	protein_coding	2634.18	0.0769229	0.0584377	0.132919	0.325484	0.0968308	0.0644383	32.3121	30.1406	32.464	32.6397	35.373	36.5859	37.6289	36.6603
ENSMUSG00000009073.16	Nf2	protein_coding	4141.13	0.0858432	0.0587981	0.0955648	0.263859	0.107791	0.0646716	37.1999	33.3764	35.5895	31.6174	41.8712	37.7343	41.2588	38.2285
ENSMUSG00000009076.10	Zmat5	protein_coding	929.257	-0.1076	0.0717236	0.0696877	0.215115	-0.149113	0.0822042	49.874	47.5487	46.6199	40.6814	43.505	47.8117	41.4899	45.7022
ENSMUSG00000009079.16	Ewsr1	protein_coding	20988.4	0.0621268	0.0637239	0.254336	0.489268	0.0826912	0.0725438	194.028	200.442	228.68	190.464	245.077	238.559	226.567	214.143
ENSMUSG00000009090.17	Ap1b1	protein_coding	7308.54	0.0270614	0.0441271	0.502502	0.719178	0.0318851	0.0475501	90.1254	83.609	90.1468	79.9826	96.649	94.5113	94.1558	91.4745
ENSMUSG00000009092.5	Derl3	protein_coding	489.768	-0.88813	0.231202	5.06503e-06	0.000158065	-0.97445	0.213598	12.4976	19.5975	17.6848	26.4934	10.8202	9.1266	11.2214	10.6842
ENSMUSG00000009108.15	Gnat2	protein_coding	4.65962	-0.0379958	0.229779	0.550174	0.753644	-0.446873	0.747904	0.0529708	0.104189	0.0648983	0.193734	0.127664	0.0896418	0.0551764	0.0634795
ENSMUSG00000009112.4	Bcl2l13	protein_coding	2782.78	-0.00375229	0.0614218	0.943594	0.974817	-0.00503238	0.0711261	18.2229	18.1275	17.2793	18.6027	18.9641	20.2045	20.4726	17.6267
ENSMUSG00000009115.5	Spatc1l	protein_coding	5.73012	0.0289759	0.227471	0.642219	0.816877	0.361651	0.778416	0.357314	0.195224	0.291848	0.0435611	0.574105	0.403119	0.124064	0.142734
ENSMUSG00000009145.6	Dqx1	protein_coding	378.44	0.0596777	0.109903	0.380941	0.617166	0.148283	0.169241	7.20774	6.72343	6.65146	4.24271	8.119	7.45988	5.8645	7.98891
ENSMUSG00000009185.2	Ccl8	protein_coding	25.2888	-0.0241337	0.195633	0.691729	0.8464	-0.238486	0.601462	2.48372	3.56217	0.887537	5.56388	1.64614	4.99126	3.8807	0.992152
ENSMUSG00000009207.15	Lnpk	protein_coding	1061.11	0.0256568	0.0780029	0.67778	0.83983	0.0407329	0.0980348	6.60309	6.65863	6.90085	6.75693	8.30368	7.54487	7.84083	6.0646
ENSMUSG00000009210.10	Prr29	protein_coding	10.105	0.012971	0.170948	0.827484	0.920492	0.105728	0.485148	0.398766	0.301669	0.338232	0.302906	0.221783	0.467188	0.543176	0.294078
ENSMUSG00000009246.14	Trpm5	protein_coding	20.7764	-0.791511	0.534032	0.00143675	0.0139507	-1.29616	0.406682	0.272761	0.186961	0.232912	0.389966	0.119523	0.15736	0.129144	0.0693367
ENSMUSG00000009248.6	Ascl2	protein_coding	6.32751	-1.64042	1.16484	0.000385172	0.00516059	-3.16924	0.892734	0.358415	0.480663	0.15968	0.643512	0.0471169	0	0.0678797	0.0780946
ENSMUSG00000009281.6	Rarres2	protein_coding	12.1922	-0.551642	0.576011	0.00642011	0.0417154	-1.37055	0.50286	0.238927	0.352462	0.561059	0.415077	0.0863751	0.176896	0.228136	0.143164
ENSMUSG00000009291.13	Pttg1ip	protein_coding	3642.9	-0.0736262	0.0557108	0.135321	0.329542	-0.0908766	0.0608505	56.6472	57.1052	55.0474	59.4002	56.9438	58.9652	57.4429	56.6228
ENSMUSG00000009292.18	Trpm2	protein_coding	4318.85	-0.120419	0.116654	0.0960888	0.264763	-0.263345	0.158249	18.9094	23.109	18.3258	28.3806	18.1679	19.0815	19.9575	22.3098
ENSMUSG00000009293.17	Ube2g2	protein_coding	2703.32	-0.115424	0.0759438	0.0604136	0.196104	-0.165304	0.0880322	76.0716	67.2186	62.3649	71.294	62.1895	64.8277	69.0878	68.6397
ENSMUSG00000009350.13	Mpo	protein_coding	211.936	-2.41348	0.643168	1.93713e-06	7.41019e-05	-2.90993	0.611345	2.30125	5.62	4.4846	12.9468	0.558343	0.646886	1.4479	0.999469
ENSMUSG00000009356.12	Lpo	protein_coding	1.82256	-0.00356651	0.280533	0.952582	NA	-0.0779542	1.31092	0	0.082947	0	0.0555248	0.0243926	0.064229	0.0351416	0.0202149
ENSMUSG00000009376.15	Met	protein_coding	228.73	-0.68357	0.316886	0.000307925	0.00434616	-0.879453	0.243714	1.83185	1.84895	2.1937	3.17357	1.06555	1.03139	1.47772	1.70009
ENSMUSG00000009378.4	Slc16a12	protein_coding	9.29014	-0.0599109	0.254577	0.378329	0.615493	-0.672346	0.763181	0.0887716	0.137191	0.0466116	0.361776	0.0733532	0.0482872	0.0792582	0.227963
ENSMUSG00000009394.13	Syn2	protein_coding	3.98634	-0.0646164	0.297203	0.351305	NA	-0.934017	1.0021	0.045128	0.0443815	0.0368597	0.049515	0	0	0.0235035	0.0721078
ENSMUSG00000009406.13	Elk1	protein_coding	1221.16	0.105965	0.075282	0.0827125	0.239971	0.152215	0.087724	13.0216	12.323	13.7262	11.6349	16.3571	15.704	15.6009	12.7902
ENSMUSG00000009418.16	Nav1	protein_coding	3535.74	0.0443819	0.0768602	0.46936	0.693125	0.0686868	0.0949341	10.7654	10.9135	11.7775	9.81346	13.5878	11.5374	13.2046	10.3478
ENSMUSG00000009470.17	Tnpo1	protein_coding	9091.08	0.0993581	0.0804738	0.116491	0.29923	0.151731	0.0966642	42.9588	46.4646	48.6446	42.9897	58.4716	59.2232	54.5538	43.8111
ENSMUSG00000009487.10	Otog	protein_coding	4.39032	3.25181	1.61021	1.18013e-05	0.000319157	5.63012	1.28506	0	0	0	0	0.0517243	0.0259423	0.0372588	0.0979785
ENSMUSG00000009535.13	Rnmt	protein_coding	1946.88	0.0735881	0.0657425	0.186999	0.406121	0.0989726	0.0750072	15.413	15.3635	16.0055	13.6302	18.8494	17.1388	15.792	17.5899
ENSMUSG00000009545.14	Kcnq1	protein_coding	20.3333	-0.0394121	0.170618	0.5262	0.736558	-0.270573	0.426895	0.426368	0.368489	0.158295	0.326054	0.16815	0.262377	0.269164	0.433536
ENSMUSG00000009549.14	Srp14	protein_coding	3537.04	-0.0292608	0.0608732	0.578495	0.773171	-0.0387642	0.0697719	190.466	174.389	174.906	167.564	170.411	190.068	183.83	193.144
ENSMUSG00000009551.2	6330409D20Rik	protein_coding	1.22	-0.0185973	0.299728	0.755655	NA	-0.456602	1.46727	0.0369549	0.109031	0.0452762	0.0405474	0	0.0469038	0	0.132859
ENSMUSG00000009555.16	Cdk9	protein_coding	5138.3	-0.000650131	0.0554939	0.989429	0.995556	-0.000831475	0.0627579	66.5418	64.5839	71.4645	60.301	70.2847	72.083	67.1263	71.9912
ENSMUSG00000009563.16	Tor2a	protein_coding	1660.21	-0.116094	0.0611917	0.0294752	0.120512	-0.146147	0.0671301	34.8851	36.1326	32.6925	31.1043	32.7445	33.1855	31.1543	33.5361
ENSMUSG00000009566.12	Fpgs	protein_coding	782.7	0.0674336	0.0778411	0.275988	0.513334	0.103497	0.0950059	11.8367	11.381	12.2525	11.2933	14.1396	13.9994	11.4312	14.3349
ENSMUSG00000009569.14	Mrtfb	protein_coding	1361.28	0.185225	0.0752619	0.00262498	0.0218026	0.245212	0.0815052	8.25885	8.06438	8.90054	7.46752	10.99	10.4972	10.9985	9.05843
ENSMUSG00000009575.14	Cbx5	protein_coding	4936.41	0.0316204	0.0785055	0.609894	0.794798	0.0503566	0.098695	29.1717	32.206	30.9059	34.4107	37.4287	37.5916	36.4477	29.6603
ENSMUSG00000009585.18	Apobec3	protein_coding	17239.2	-0.0160218	0.0426575	0.682707	0.841987	-0.018859	0.0461358	106.94	108.416	108.514	108.467	113.905	118.35	112.936	112.657
ENSMUSG00000009588.9	St6galnac1	protein_coding	32.4159	-1.95254	0.444685	2.40332e-07	1.34393e-05	-2.20649	0.427194	0.773783	1.54371	1.65226	1.28563	0.223786	0.11224	0.437543	0.423905
ENSMUSG00000009614.16	Sardh	protein_coding	52.0797	-0.125479	0.186959	0.106564	0.283559	-0.467422	0.289635	0.593857	0.612757	0.81107	0.608861	0.492724	0.296551	0.496895	0.735005
ENSMUSG00000009621.18	Vav2	protein_coding	4897.94	-0.104204	0.0920991	0.121631	0.308162	-0.180362	0.116516	43.4531	42.1628	40.0078	51.2938	37.3009	41.3296	46.8715	42.185
ENSMUSG00000009628.14	Tex15	protein_coding	61.1087	-0.00823404	0.127812	0.896415	0.954788	-0.0335627	0.257796	0.362736	0.524293	0.282809	0.343726	0.397374	0.397609	0.498061	0.296385
ENSMUSG00000009630.10	Ppp2cb	protein_coding	3426.44	0.032689	0.0631497	0.545694	0.750333	0.0441118	0.0730055	141.584	134.25	124.729	140.338	146.955	144.976	155.354	150.949
ENSMUSG00000009633.3	G0s2	protein_coding	98.5396	0.00747637	0.127746	0.905894	0.959046	0.0304568	0.257631	5.95004	5.97104	7.88491	6.59508	4.65321	10.9425	6.13454	7.13045
ENSMUSG00000009640.11	Dmap1	protein_coding	994.792	-0.0335377	0.0698317	0.562653	0.762775	-0.0482956	0.0834256	24.2345	22.6301	24.4069	19.2824	25.2968	23.7056	22.5269	22.3347
ENSMUSG00000009647.13	Mcu	protein_coding	1188.4	0.0903853	0.0594125	0.081878	0.238752	0.113759	0.065383	10.4987	9.67272	9.79886	8.84237	11.8741	11.0124	11.19	10.9552
ENSMUSG00000009654.4	Oit3	protein_coding	42.8183	-0.363769	0.370325	0.0102877	0.0579011	-0.864929	0.337072	0.986331	0.839436	1.16195	1.66495	0.575999	0.481487	0.671761	1.00016
ENSMUSG00000009670.11	Tex11	protein_coding	15.3006	0.200638	0.521251	0.0594323	0.193979	2.15462	1.14305	0.262662	0.0717546	0.0178781	0.0160109	0.0211012	0.0555623	0.197599	1.43395
ENSMUSG00000009681.10	Bcr	protein_coding	1859.14	0.17866	0.0759287	0.00389104	0.0290965	0.239306	0.0828948	13.2868	12.1019	13.0276	10.7178	16.0672	14.5039	15.0505	16.4566
ENSMUSG00000009687.14	Fxyd5	protein_coding	22002.5	0.280315	0.0668842	7.22817e-07	3.2425e-05	0.324513	0.0654903	282.932	275.634	300.118	241.132	387.06	376.217	365.42	347.119
ENSMUSG00000009731.4	Kcnd1	protein_coding	121.026	0.00355248	0.101877	0.957509	0.980179	0.00829254	0.15564	1.2703	1.42635	1.47055	1.20722	1.67781	1.39647	1.23984	1.49834
ENSMUSG00000009733.9	Tfcp2	protein_coding	489.929	0.0184367	0.0766694	0.763135	0.887493	0.0288796	0.095829	3.52856	3.46374	3.89721	3.29588	4.34374	3.74596	3.98291	3.45046
ENSMUSG00000009739.17	Pou6f1	protein_coding	3142.92	-0.100054	0.0843356	0.122533	0.309642	-0.159342	0.103186	25.5166	28.5522	32.7168	25.7344	28.887	28.7157	27.5937	22.9364
ENSMUSG00000009741.15	Ubp1	protein_coding	7579.02	0.0965241	0.063083	0.0756497	0.227535	0.124784	0.0702415	87.7225	89.8246	96.2387	85.4921	115.55	106.245	95.8795	102.621
ENSMUSG00000009772.15	Nuak2	protein_coding	1399.41	0.0700604	0.0629709	0.195104	0.41703	0.0920978	0.0710836	20.5324	19.8877	20.6932	20.3378	21.5367	24.091	23.3125	24.0723
ENSMUSG00000009828.15	Cilk1	protein_coding	613.02	0.0597185	0.0727214	0.315467	0.55606	0.0871161	0.086785	2.86806	2.92442	3.22152	3.13681	3.64304	3.63437	3.39378	3.18408
ENSMUSG00000009863.14	Sdhb	protein_coding	3705.29	-0.048839	0.069363	0.397424	0.632498	-0.0693212	0.0819176	107.088	103.783	89.1263	99.3057	97.0314	99.1351	107.118	104.642
ENSMUSG00000009876.13	Cox4i2	protein_coding	130.28	-0.08385	0.182029	0.230534	0.461748	-0.425431	0.354826	8.85849	10.2299	6.33102	18.8502	6.69604	7.06967	13.9109	7.88151
ENSMUSG00000009894.15	Snap47	protein_coding	854.568	-0.0486691	0.0672639	0.389459	0.625213	-0.0676378	0.0785939	20.6862	19.1081	20.3584	17.685	20.6537	18.3306	20.7995	19.746
ENSMUSG00000009905.5	Kdsr	protein_coding	1293.13	0.126924	0.0728911	0.0346272	0.134553	0.174796	0.0827362	8.69151	9.66487	9.10578	7.70606	11.2918	11.3033	10.2096	9.78571
ENSMUSG00000009907.17	Vps4b	protein_coding	6296.67	0.0476375	0.0558419	0.333622	0.574011	0.0598874	0.0619412	40.8451	40.1928	41.9808	40.144	46.8614	46.7461	48.1316	40.7855
ENSMUSG00000009927.9	Rps25	protein_coding	35176.1	-0.0329468	0.0620811	0.53751	0.744672	-0.0440283	0.0714069	824.779	813.145	817.257	677.004	804.548	800.044	791.386	855.416
ENSMUSG00000009941.10	Nxf2	protein_coding	12.6125	-0.0181849	0.167388	0.76131	0.886599	-0.139041	0.457733	0.185336	0.303784	0.428907	0.293732	0.387118	0.365915	0.235953	0.197426
ENSMUSG00000009995.17	Taz	protein_coding	2931.02	-0.013152	0.0749447	0.827662	0.920633	-0.0202121	0.0928433	32.5537	33.4211	36.1395	27.7353	37.4228	35.1988	30.2225	34.357
ENSMUSG00000010021.13	Kif19a	protein_coding	143.158	-0.170148	0.147256	0.034218	0.133487	-0.38207	0.180435	2.32693	2.00718	2.21382	2.82415	1.52265	2.02942	1.97697	2.16543
ENSMUSG00000010025.19	Aldh3a2	protein_coding	2982.23	0.0103962	0.0531086	0.826239	0.919828	0.0130545	0.0594665	33.6645	29.7478	32.2048	28.9962	34.9079	33.267	34.429	32.1662
ENSMUSG00000010044.12	Zmynd10	protein_coding	46.3972	0.0453009	0.150618	0.476022	0.698636	0.233057	0.326998	1.29164	1.2947	1.52161	0.626838	1.93961	1.67089	0.879695	1.48835
ENSMUSG00000010045.2	Tmem115	protein_coding	1146.25	0.0157677	0.0672597	0.780265	0.897603	0.0222799	0.0798638	34.5641	30.2233	30.0917	27.4513	31.4736	34.5386	33.593	33.42
ENSMUSG00000010047.12	Hyal2	protein_coding	310.611	-0.267595	0.128098	0.00125354	0.0126365	-0.399096	0.123697	6.05427	6.22261	6.27636	6.7133	4.43544	5.40134	4.86777	5.81199
ENSMUSG00000010048.10	Ifrd2	protein_coding	1304.46	-0.158839	0.121517	0.03563	0.136876	-0.313908	0.1494	31.0637	32.4235	25.5524	39.6944	29.4921	26.8783	24.4611	30.5934
ENSMUSG00000010051.15	Hyal1	protein_coding	40.187	0.000923754	0.127856	0.988327	0.995109	0.00378774	0.258898	0.476041	0.633401	0.600386	0.783477	0.769364	0.657509	0.612535	0.654375
ENSMUSG00000010054.4	Tusc2	protein_coding	1677.77	0.0266945	0.0566578	0.592313	0.782888	0.0342035	0.0638736	53.2677	55.5623	54.3003	55.6179	60.3626	58.9597	59.4048	61.5276
ENSMUSG00000010057.8	Nprl2	protein_coding	1148.71	0.0678516	0.0841448	0.291444	0.530792	0.112435	0.106578	34.2567	31.184	37.3678	26.6913	39.318	39.2113	33.1929	38.1565
ENSMUSG00000010066.15	Cacna2d2	protein_coding	102.953	-0.0124906	0.116239	0.848814	0.931974	-0.0391983	0.205623	0.638822	0.641344	1.0354	0.781238	0.808298	0.819249	0.693147	0.901124
ENSMUSG00000010067.13	Rassf1	protein_coding	2579.13	-0.0172082	0.0654713	0.756504	0.884427	-0.0238848	0.0770292	28.8886	26.8803	27.08	22.1869	27.5268	28.9836	26.8401	27.2686
ENSMUSG00000010095.13	Slc3a2	protein_coding	6336.36	-0.144909	0.0757338	0.01869	0.0872414	-0.200961	0.0854552	108.747	113.919	105.291	123.807	104.749	101.487	106.032	109.705
ENSMUSG00000010097.15	Nxf1	protein_coding	15076.9	0.163303	0.0945055	0.0184927	0.0866393	0.257397	0.10927	188.392	195.214	199.917	149.128	262.232	235.956	197.729	241.656
ENSMUSG00000010110.17	Stx5a	protein_coding	3568.56	0.024789	0.0547289	0.609257	0.794567	0.031328	0.0612912	37.6952	36.4896	36.7568	32.3984	40.5132	41.025	36.4953	38.9975
ENSMUSG00000010136.14	Pifo	protein_coding	12.4454	-0.0368774	0.169713	0.550936	0.754088	-0.255926	0.429149	0.844619	0.830647	0.689869	0.463363	0.81424	0.536001	0.537647	0.674787
ENSMUSG00000010142.12	Tnfrsf13b	protein_coding	3753.76	-0.127524	0.0617161	0.0176528	0.0840588	-0.16022	0.0675229	83.1091	79.1486	91.1769	76.0687	79.3829	76.3967	81.4612	78.5915
ENSMUSG00000010154.7	Spire2	protein_coding	11.6745	-0.890581	0.685037	0.00171681	0.016	-1.659	0.529135	0.421375	0.248643	0.413005	0.577922	0.0913993	0.106963	0.131676	0.227237
ENSMUSG00000010175.13	Prox1	protein_coding	112.668	-0.451023	0.402438	0.00567068	0.0383083	-0.925886	0.334709	0.655516	0.86163	1.05023	1.54913	0.528641	0.359996	0.53837	0.898865
ENSMUSG00000010277.7	2610507B11Rik	protein_coding	13054.7	0.129554	0.0514207	0.00562243	0.0381571	0.151554	0.054732	81.2352	84.6323	83.8782	81.5018	101.99	100.702	102.092	90.1264
ENSMUSG00000010290.7	AI597479	protein_coding	1093.46	0.0401525	0.0596423	0.438785	0.668127	0.0523169	0.0675713	19.2995	18.89	17.3873	17.6017	20.544	19.701	21.2341	19.8845
ENSMUSG00000010307.7	Tmem86a	protein_coding	766.925	-0.202316	0.181221	0.022443	0.0990682	-0.467982	0.205005	25.9789	25.2735	20.704	38.6207	18.8036	18.2471	24.9004	24.0464
ENSMUSG00000010342.16	Tex14	protein_coding	53.0004	0.0264514	0.126699	0.680771	0.841207	0.100871	0.245182	0.495708	0.611978	0.568562	0.717481	0.686315	0.816569	0.505362	0.758361
ENSMUSG00000010358.13	Ifi35	protein_coding	3032.44	0.0767119	0.072318	0.196438	0.418545	0.109839	0.0850303	115.135	98.896	93.9026	90.546	117.164	118.887	105.703	118.931
ENSMUSG00000010362.9	Rdm1	protein_coding	727.625	-0.171714	0.0942961	0.013378	0.0693227	-0.2657	0.107417	34.5163	30.7754	27.7261	25.9724	28.4034	25.1857	24.1672	28.3271
ENSMUSG00000010376.15	Nedd8	protein_coding	3706.94	-0.0893444	0.0543069	0.0652589	0.206381	-0.108165	0.0586744	188.297	179.862	172.174	178.349	172.105	184.591	185.347	172.984
ENSMUSG00000010392.8	Gosr1	protein_coding	3865.12	0.131442	0.0508879	0.00462126	0.0330192	0.153177	0.0540818	51.6989	50.4314	52.0104	47.0789	62.0467	61.6577	61.4675	54.8037
ENSMUSG00000010406.12	Mrpl52	protein_coding	1799.84	-0.240018	0.0699557	4.13685e-05	0.0008847	-0.291648	0.0711389	109.246	111.566	102.297	98.1008	86.8139	94.899	90.3504	96.5749
ENSMUSG00000010453.12	Kansl3	protein_coding	4158.64	0.150866	0.0614776	0.00497062	0.0347815	0.186898	0.0665369	35.3831	34.9444	35.4414	30.3284	41.8309	43.4951	38.4251	42.2335
ENSMUSG00000010461.15	Eya4	protein_coding	2.45666	-0.02657	0.270593	0.669524	NA	-0.476995	1.11761	0.0168434	0.0220863	0.0137573	0.0184807	0.0324751	0	0.0233929	0
ENSMUSG00000010476.14	Ebf3	protein_coding	8.82877	-0.102199	0.346132	0.195889	0.417996	-1.26028	0.974429	0.0229251	0.0507283	0.0561744	0.182365	0.0165754	0.00727422	0.00596992	0.109893
ENSMUSG00000010492.10	Uckl1os	antisense	1.89309	-0.12613	0.425667	0.132396	NA	-1.90235	1.26425	0.0838739	0.0206216	0.12845	0.0460138	0.0303215	0.0266135	0	0.0251284
ENSMUSG00000010505.16	Myt1	protein_coding	1.34521	0.00284226	0.303241	0.961099	NA	0.0769223	1.5771	0	0	0.0180198	0.0242067	0.0212685	0.0186676	0	0.00881292
ENSMUSG00000010517.7	Faf1	protein_coding	2164.54	-0.0689989	0.0652172	0.213245	0.440524	-0.0926564	0.0744412	28.4816	26.009	24.2852	24.6539	25.3451	24.9342	27.7423	25.8945
ENSMUSG00000010529.6	Gm266	protein_coding	3.95089	-0.512781	0.789605	0.00976181	NA	-2.35418	0.911004	0.174099	0.299633	0.319951	0.477559	0.0629389	0.0552422	0.045337	0.104319
ENSMUSG00000010538.14	Tsacc	protein_coding	49.0294	0.0288019	0.124525	0.656755	0.826301	0.104244	0.234575	2.75826	2.85294	2.38885	2.03499	2.4069	2.6558	2.92264	3.53343
ENSMUSG00000010554.14	Mettl16	protein_coding	2312.9	0.0508694	0.0606767	0.333014	0.573356	0.0664074	0.0685985	9.79419	8.90196	10.3349	9.51588	10.9695	10.4295	10.8997	10.9575
ENSMUSG00000010592.9	Dazl	protein_coding	8.06982	0.0185895	0.180437	0.756659	0.884427	0.163917	0.528984	0.0969051	0.136146	0.0848039	0.151894	0.100093	0.140564	0.18746	0.13272
ENSMUSG00000010607.8	Pigyl	protein_coding	357.661	-0.149291	0.0820209	0.0206273	0.0935571	-0.217152	0.093813	30.0825	28.5139	29.3515	28.7503	24.8013	27.3833	26.9396	28.302
ENSMUSG00000010608.15	Rbm25	protein_coding	12879.1	0.144579	0.0719426	0.0154706	0.0767755	0.194455	0.0803145	38.2467	41.3284	45.6693	37.7339	54.5849	51.815	47.736	45.9729
ENSMUSG00000010609.15	Psen2	protein_coding	3401.12	0.0487698	0.0661592	0.383124	0.619417	0.0670439	0.0768716	48.1949	43.9641	48.4281	40.3431	52.6928	53.3143	45.7002	51.3778
ENSMUSG00000010651.4	Acaa1b	protein_coding	2.81256	-0.00741347	0.25582	0.903065	NA	-0.130384	1.07056	0.0539067	0.0795225	0.198135	0.0295736	0.0779518	0	0.19653	0.0646012
ENSMUSG00000010660.3	Plcd1	protein_coding	114.855	-0.339134	0.193518	0.00139983	0.0136971	-0.527726	0.165189	2.59882	2.65672	2.30421	2.77642	1.60705	1.82283	2.13713	2.08992
ENSMUSG00000010663.5	Fads1	protein_coding	1130.11	-0.0818701	0.0864507	0.209602	0.436467	-0.137177	0.109333	15.6603	14.2881	12.1044	15.8322	14.9541	13.1672	13.9772	14.4343
ENSMUSG00000010721.15	Lmbr1	protein_coding	133.824	-0.0367863	0.0977088	0.582134	0.775581	-0.0775474	0.140926	1.25652	1.4491	1.47301	1.35884	1.4902	1.43417	1.47833	1.22414
ENSMUSG00000010751.15	Tnfrsf22	protein_coding	1008.83	0.309446	0.148986	0.000727957	0.00842869	0.452027	0.133782	13.1046	12.1479	14.0274	8.50331	19.1313	17.7627	16.733	16.2905
ENSMUSG00000010755.17	Cars	protein_coding	1460.76	-0.0442721	0.0828326	0.486706	0.707238	-0.0738861	0.106226	12.9977	15.0185	13.1194	12.4984	14.2301	12.5409	12.3005	15.5282
ENSMUSG00000010760.5	Phlda2	protein_coding	2.35592	-0.196156	0.54284	0.0571406	NA	-2.48623	1.307	0.283046	0.139182	0.115594	0.310562	0	0	0.147416	0
ENSMUSG00000010797.6	Wnt2	protein_coding	11.4319	-0.36243	0.57998	0.0203017	0.0926269	-1.65006	0.711011	0.539378	0.20757	0.201122	0.849122	0.0678233	0.0595293	0.170994	0.30914
ENSMUSG00000010830.8	Kdelr3	protein_coding	10.2082	-0.230735	0.399921	0.0455676	0.162464	-1.11869	0.55952	0.562181	0.516023	0.505097	0.740199	0.379373	0.0475686	0.273275	0.449141
ENSMUSG00000010911.12	Apip	protein_coding	520.989	-0.0695389	0.0922324	0.296514	0.536326	-0.128208	0.122812	32.0997	32.2968	27.3415	36.2646	28.2942	31.0762	33.3261	32.9543
ENSMUSG00000010914.10	Pdhx	protein_coding	776.53	-0.0237519	0.0651085	0.667457	0.833533	-0.0327776	0.0762908	12.4334	11.1426	11.4578	12.0476	12.4338	12.7749	12.6568	11.5137
ENSMUSG00000010936.11	Vac14	protein_coding	3172.33	0.0427103	0.0504653	0.34611	0.585535	0.0517824	0.0549613	28.204	26.3102	26.577	24.4849	28.8853	29.2875	30.5972	28.4727
ENSMUSG00000011008.13	Mcoln2	protein_coding	547.722	-0.150268	0.0955963	0.0303277	0.122836	-0.245582	0.113392	9.47318	10.2339	12.0004	10.8706	8.90763	9.73719	9.24775	10.5623
ENSMUSG00000011096.17	Akt1s1	protein_coding	1417.33	0.18706	0.0686127	0.00125671	0.0126471	0.236866	0.0734312	25.3395	25.1574	24.9079	24.4031	30.3692	33.5378	29.1381	33.069
ENSMUSG00000011114.18	Tbrg1	protein_coding	4962.44	0.0181032	0.0544997	0.708077	0.857014	0.0229055	0.0611727	79.5203	76.1252	75.9844	66.1148	83.5278	79.8687	78.3551	82.2835
ENSMUSG00000011148.14	Adssl1	protein_coding	651.645	-0.231641	0.142857	0.00624318	0.041071	-0.403961	0.147715	19.5842	21.3754	18.073	24.4587	13.5745	17.5024	17.8168	18.7999
ENSMUSG00000011158.8	Brf1	protein_coding	5536.84	0.106348	0.0972322	0.121278	0.307646	0.194797	0.125721	40.8434	41.1027	43.9255	30.7551	52.7479	51.4857	38.4841	49.174
ENSMUSG00000011171.11	Vipr2	protein_coding	21.3137	-0.398172	0.447334	0.0114611	0.0622922	-1.06144	0.41982	0.26068	0.536042	0.290344	0.429032	0.119941	0.300781	0.14811	0.212997
ENSMUSG00000011179.8	Odc1	protein_coding	11156.1	-0.387961	0.215171	0.00093422	0.010196	-0.577524	0.174498	224.281	259.84	151.634	285.414	163.587	168.656	178.551	153.865
ENSMUSG00000011254.16	Thg1l	protein_coding	626.058	0.154102	0.0765049	0.0130151	0.0680447	0.21296	0.0857549	10.5414	12.2128	11.6257	10.9311	14.305	15.0712	13.2276	13.7678
ENSMUSG00000011256.16	Adam19	protein_coding	6034.16	-0.0923812	0.0636794	0.0910328	0.255695	-0.120361	0.0712204	50.1994	54.4199	54.1178	49.4932	50.4073	54.0916	54.9141	46.0851
ENSMUSG00000011257.19	Pabpc4	protein_coding	4476.08	-0.142247	0.0858221	0.030973	0.124652	-0.216109	0.10017	68.8116	67.7638	63.2617	81.0195	63.8047	64.0025	67.7099	64.318
ENSMUSG00000011263.16	Exoc3l2	protein_coding	69.1911	-0.664309	0.459824	0.00182506	0.0166978	-1.09245	0.350447	0.961261	1.34681	1.27451	1.92159	0.399872	0.45125	0.905272	0.99416
ENSMUSG00000011267.8	Zfp296	protein_coding	241.569	-0.121486	0.120909	0.0955676	0.263859	-0.276317	0.165784	8.41136	5.82119	9.09671	7.32057	6.38195	7.38081	5.78697	7.52894
ENSMUSG00000011305.11	Plin5	protein_coding	2.00987	-0.0460288	0.299461	0.47767	NA	-0.858319	1.20881	0.076017	0.0747596	0.0620893	0.0834068	0.0366415	0	0.13197	0
ENSMUSG00000011306.7	Sugp1	protein_coding	3211.94	0.0639763	0.0624468	0.233669	0.465299	0.0840652	0.0705861	30.6959	31.2523	32.2837	26.2145	35.9133	35.5208	33.9127	31.5053
ENSMUSG00000011382.8	Dhdh	protein_coding	329.674	-0.075581	0.110917	0.273487	0.510359	-0.181487	0.165732	2.45567	2.39399	2.78997	3.47764	2.29164	2.54597	3.07842	2.60065
ENSMUSG00000011427.16	Zfp790	protein_coding	982.863	0.00162654	0.0774917	0.978902	0.990482	0.002582	0.0976331	14.9482	15.2696	18.4912	14.5931	18.2083	18.2202	16.0374	15.5576
ENSMUSG00000011463.5	Cpb1	protein_coding	927.35	0.000938239	0.322827	NA	NA	0.0313541	1.86615	65.3624	0.554285	1.3613	0.070674	0.768433	10.9754	1.32511	57.7002
ENSMUSG00000011632.7	Pinlyp	protein_coding	3.06172	-0.170181	0.431129	0.0857995	NA	-1.56068	0.908437	0.250925	0.370162	0.307427	0.344148	0.0907126	0.238859	0.0653433	0.0751764
ENSMUSG00000011658.16	Fuz	protein_coding	1206.98	0.0430556	0.0608316	0.413385	0.64723	0.0565717	0.0691628	14.3754	14.3039	14.6597	12.4443	15.9728	16.4344	14.6877	15.1119
ENSMUSG00000011751.16	Sptbn4	protein_coding	20.1752	0.0289032	0.152615	0.63761	0.813901	0.171339	0.363743	0.132718	0.10333	0.135502	0.0970798	0.111951	0.161429	0.0979227	0.192182
ENSMUSG00000011752.7	Pgam1	protein_coding	1185.77	-0.150918	0.0982722	0.0315124	0.126209	-0.252152	0.117251	42.29	40.882	30.9568	39.0823	32.1779	36.9461	37.3807	31.559
ENSMUSG00000011831.16	Evi5	protein_coding	614.225	-0.163866	0.157704	0.0429476	0.155973	-0.403579	0.199375	4.59934	4.34258	4.10766	7.28532	3.7761	3.72237	4.5243	4.52894
ENSMUSG00000011832.16	Evi5l	protein_coding	848.106	-0.0344562	0.0753996	0.570025	0.767006	-0.0527582	0.0928816	5.39744	5.89389	6.44557	6.12635	5.92998	6.81114	6.0293	5.91062
ENSMUSG00000011837.4	Snapc2	protein_coding	707.832	-0.0869317	0.0634529	0.110582	0.289427	-0.113444	0.071099	25.679	23.696	25.9307	22.7961	24.0781	24.7761	24.2571	24.0025
ENSMUSG00000011877.13	Git1	protein_coding	3952.46	0.146738	0.0555101	0.0031857	0.0252046	0.175102	0.0593722	45.2966	43.8271	48.7065	43.1038	53.3145	57.6299	53.627	54.3746
ENSMUSG00000011884.13	Gltp	protein_coding	11711.7	0.0688908	0.0591983	0.182216	0.399981	0.0877221	0.0657606	393.618	376.894	355.169	392.069	424.755	438.104	455.119	413.008
ENSMUSG00000011958.17	Bnip2	protein_coding	5899.29	0.0608389	0.0501622	0.177993	0.39381	0.0726651	0.0539476	98.1732	99.3641	94.6443	99.8069	114.474	112.85	110.504	104.755
ENSMUSG00000011960.12	Ccnt1	protein_coding	4214.17	0.203166	0.0672597	0.00037864	0.00510087	0.251728	0.0708186	24.5615	24.8481	26.8514	22.8114	35.1496	31.3204	30.7335	29.3303
ENSMUSG00000012017.4	Scarf2	protein_coding	23.7756	-0.0535129	0.171614	0.405607	0.640274	-0.327821	0.394182	0.303052	0.33868	0.388167	0.589453	0.239033	0.262253	0.344367	0.528252
ENSMUSG00000012076.8	Brms1l	protein_coding	1130.54	0.00481578	0.0671363	0.932016	0.970208	0.00681001	0.0798275	17.8622	19.343	20.2903	19.3803	21.5357	22.0493	19.148	20.1952
ENSMUSG00000012114.17	Med15	protein_coding	5246.86	0.152481	0.055166	0.00207837	0.0184129	0.181157	0.0588402	25.7508	24.3063	26.24	23.31	32.3959	30.1927	30.7549	27.7784
ENSMUSG00000012117.13	Dhdds	protein_coding	1637.69	-0.0720405	0.0555216	0.142763	0.341452	-0.0888761	0.0606423	27.3357	26.1963	25.7517	25.8682	25.6452	26.1808	27.353	26.763
ENSMUSG00000012123.17	Crybg2	protein_coding	423.144	-0.193652	0.11822	0.0117199	0.0633164	-0.334031	0.132527	4.2504	3.36007	3.87861	2.8041	3.47015	2.89953	3.01513	2.76209
ENSMUSG00000012126.16	Ubxn11	protein_coding	1118.59	0.0769278	0.0989979	0.258319	0.493238	0.154106	0.136332	13.0255	14.2358	15.4939	9.99686	17.0293	17.2681	13.0683	15.4893
ENSMUSG00000012187.13	Mogat1	protein_coding	14.6939	-0.0829161	0.218933	0.244501	0.47717	-0.557622	0.479135	0.984334	0.701003	0.249513	0.707602	0.392661	0.387724	0.494982	0.650821
ENSMUSG00000012211.13	Tex22	protein_coding	3.13732	0.0816044	0.298838	0.267365	NA	0.95784	0.863579	0.0832796	0.163804	0.0510159	0.0913754	0.301066	0.1057	0.173494	0.249503
ENSMUSG00000012296.16	Tjap1	protein_coding	1510.37	0.0611905	0.0698097	0.291391	0.530746	0.0864614	0.0819481	20.5298	18.221	18.73	16.0579	21.8302	21.6164	19.088	21.1381
ENSMUSG00000012350.15	Ehf	protein_coding	459.26	0.142336	0.0901416	0.0349252	0.135261	0.224919	0.106636	3.95481	4.74748	4.69427	4.50576	5.4857	5.28432	6.19403	5.44405
ENSMUSG00000012405.16	Rpl15	protein_coding	21649.7	0.0207631	0.0440286	0.606417	0.792494	0.0245518	0.0476554	523.094	533.011	522.435	468.457	558.549	569.306	544.541	558.806
ENSMUSG00000012422.14	Tmem167	protein_coding	3029.03	-0.0367784	0.0537312	0.441264	0.670735	-0.0458268	0.0595107	17.5329	17.0456	16.289	16.2414	18.1925	17.2099	18.2935	16.0501
ENSMUSG00000012428.9	Steap4	protein_coding	17.9829	-0.121925	0.239054	0.12943	0.31995	-0.635905	0.419365	0.251422	0.593432	0.328571	0.459773	0.193904	0.255287	0.349188	0.321388
ENSMUSG00000012429.9	Mplkip	protein_coding	1218.07	0.00645308	0.0550881	0.89476	0.954146	0.00822476	0.0621751	15.9364	15.8576	17.0069	14.8183	17.3897	17.3798	17.5296	16.2551
ENSMUSG00000012443.4	Kif11	protein_coding	2590.36	-0.0908033	0.131018	0.197644	0.420172	-0.267665	0.207767	23.6238	21.3998	14.311	29.6533	19.4021	19.8632	24.6075	15.8243
ENSMUSG00000012483.4	Rpa3	protein_coding	857.314	-0.161772	0.0652362	0.00388944	0.0290965	-0.20428	0.0707587	50.0894	48.0705	45.798	46.48	44.563	42.245	45.6289	44.741
ENSMUSG00000012519.14	Mlkl	protein_coding	325.741	-0.0298201	0.116326	0.651946	0.823082	-0.0908784	0.201477	8.03686	8.37815	6.21738	11.5896	7.86954	8.33526	10.5481	7.8426
ENSMUSG00000012535.14	Tnpo3	protein_coding	4987.88	0.0988523	0.0493914	0.0280949	0.116681	0.115222	0.0524702	21.7828	21.7758	22.2018	20.4056	26.9749	25.3567	24.2792	23.5305
ENSMUSG00000012609.19	Ttll5	protein_coding	786.016	-0.041089	0.0779476	0.506037	0.721606	-0.0645867	0.0971198	3.21126	2.80105	3.13033	2.79974	3.15035	3.09489	3.40396	2.59084
ENSMUSG00000012640.16	Zfp715	protein_coding	1892.85	0.0692018	0.0801774	0.271069	0.507749	0.108995	0.0990323	20.8679	21.5387	23.6556	17.8978	26.9941	24.8862	21.2418	23.9307
ENSMUSG00000012705.16	Retn	protein_coding	1.2531	-0.0935044	0.397934	0.20028	NA	-1.91256	1.49331	0.0669823	0.0329371	0.123097	0.0734938	0	0.0425075	0	0.0401354
ENSMUSG00000012819.15	Cdh23	protein_coding	85.6766	-0.143269	0.157341	0.0674782	0.210691	-0.392895	0.214876	0.246633	0.346943	0.332767	0.421328	0.306984	0.293218	0.266658	0.239443
ENSMUSG00000012848.15	Rps5	protein_coding	44938.6	-0.040256	0.0690969	0.484248	0.705102	-0.0573047	0.081924	1698.43	1611.25	1632.31	1299.34	1617.48	1634.36	1502.81	1663.51
ENSMUSG00000012889.8	Podnl1	protein_coding	3756.99	-0.0749078	0.084654	0.246022	0.479207	-0.123855	0.106766	76.6342	67.7317	57.9807	58.2032	65.0292	66.6086	69.8916	54.7846
ENSMUSG00000013033.16	Adgrl1	protein_coding	4221.58	0.11575	0.116149	0.107867	0.28538	0.256356	0.15944	32.8368	25.91	29.0111	18.2915	39.5311	35.8537	27.9046	32.1408
ENSMUSG00000013076.17	Amotl1	protein_coding	131.573	-0.63301	0.403755	0.00139328	0.0136683	-0.97574	0.305296	0.84074	0.790658	0.888419	1.53937	0.364725	0.44017	0.613022	0.793431
ENSMUSG00000013083.8	2200002J24Rik	protein_coding	1.82974	-0.0536354	0.301825	0.420099	NA	-0.926361	1.14898	0.0858482	0.337713	0.210358	0.282581	0.124141	0	0.178846	0.205759
ENSMUSG00000013089.15	Etv5	protein_coding	789.048	0.00485286	0.104991	0.941944	0.974064	0.0120437	0.165374	11.9736	11.5601	9.07978	12.4588	9.93393	10.5186	15.1573	13.0825
ENSMUSG00000013150.15	Gfod2	protein_coding	253.849	0.042386	0.118536	0.524219	0.735098	0.13009	0.204269	3.51173	3.17148	3.90878	1.8636	3.93306	3.90364	2.92875	3.79582
ENSMUSG00000013155.10	Enkd1	protein_coding	132.859	-0.168701	0.125285	0.0282369	0.117035	-0.330572	0.150672	2.31244	2.33104	2.14256	2.72753	1.94364	2.09117	1.95708	2.13036
ENSMUSG00000013160.7	Atp6v0d1	protein_coding	3700.41	-0.101475	0.0742835	0.0937616	0.260368	-0.144952	0.0864928	130.923	123.943	119.065	136.305	113.021	124.431	131.121	126.429
ENSMUSG00000013236.17	Ptprs	protein_coding	2108.43	0.199916	0.0921588	0.00381141	0.028664	0.289062	0.0999051	8.30104	7.87229	7.2138	6.48747	10.6824	9.49252	8.51806	10.4087
ENSMUSG00000013275.9	Slc41a1	protein_coding	2586.23	0.0172987	0.062918	0.748541	0.87983	0.0234475	0.0731444	29.5849	32.1237	31.1024	30.2048	34.39	36.9621	30.8056	32.0868
ENSMUSG00000013367.5	Iglon5	protein_coding	4.87835	-0.843978	0.996701	0.00306025	0.0243987	-2.70962	0.91491	0.3227	0.138846	0.0741306	0.221294	0.0583301	0.0255985	0.0210085	0.02417
ENSMUSG00000013418.8	B4galnt2	protein_coding	14.2203	0.00962693	0.156664	0.871773	0.943023	0.0660459	0.409189	0.460649	0.543635	0.639624	0.269563	0.532897	0.584663	0.575795	0.441629
ENSMUSG00000013419.7	Zfp651	protein_coding	62.1043	-0.173556	0.204645	0.0468106	0.16539	-0.519163	0.261147	0.419287	0.537529	0.678815	0.796866	0.422251	0.437135	0.421147	0.538358
ENSMUSG00000013465.19	Nelfb	protein_coding	4257.79	0.0202556	0.0650727	0.713966	0.860634	0.0279802	0.0763372	79.2776	70.8136	77.7218	62.2162	80.3477	82.4714	75.0028	78.8109
ENSMUSG00000013495.15	Tmem175	protein_coding	1006.36	0.0661777	0.0726691	0.266026	0.502077	0.0959703	0.0862841	10.4284	9.88744	9.65076	8.73091	12.6161	10.2015	10.8533	10.7013
ENSMUSG00000013523.13	Bcas1	protein_coding	119.727	-0.0255427	0.115495	0.698909	0.851501	-0.0772468	0.199711	2.25539	2.05276	1.54467	1.82908	1.45851	2.43585	2.1596	1.74593
ENSMUSG00000013539.14	Tango2	protein_coding	877.915	-0.149673	0.0584407	0.0038207	0.0287225	-0.181789	0.0628461	7.26717	7.03518	6.89675	6.60924	6.73832	6.47434	6.64356	6.43352
ENSMUSG00000013562.12	4833413E03Rik	lincRNA	2.45281	0.115538	0.397052	0.156982	NA	1.66782	1.17843	0.0770321	0.0378789	0	0.0845206	0	0.293311	0.160479	0.230786
ENSMUSG00000013584.5	Aldh1a2	protein_coding	66.5166	-0.0485827	0.125299	0.46358	0.688423	-0.164778	0.22481	2.12558	1.49316	1.48811	2.20407	1.55373	1.63055	1.92212	1.87546
ENSMUSG00000013593.12	Ndufs2	protein_coding	5677.83	-0.0653521	0.0525337	0.164064	0.373198	-0.0791603	0.0568872	158.282	154.449	139.608	142.161	152.247	149.531	151.155	150.42
ENSMUSG00000013611.14	Snx31	protein_coding	39.269	-0.286919	0.283531	0.0132819	0.069012	-0.681465	0.275215	1.09909	0.903712	0.794701	1.08732	0.468986	0.594583	0.675652	0.842104
ENSMUSG00000013622.15	Atraid	protein_coding	1271.7	-0.0947554	0.061144	0.0743772	0.225276	-0.120653	0.0676195	37.414	36.5953	37.6542	38.2085	37.7211	36.2999	35.6117	38.2312
ENSMUSG00000013629.16	Cad	protein_coding	2792.06	0.0642932	0.0660201	0.249966	0.48375	0.0872954	0.0758806	21.3714	18.1897	21.0214	17.4999	23.372	21.3833	22.6046	21.4912
ENSMUSG00000013646.17	Sh3bp5l	protein_coding	1178.74	0.0230405	0.0554283	0.638185	0.814236	0.0292948	0.0622977	11.6471	10.5866	10.9446	10.1303	12.3037	12.1516	11.7679	11.1842
ENSMUSG00000013653.2	1810065E05Rik	protein_coding	2.33522	0.125921	0.390814	0.140782	NA	1.5197	1.03179	0.114217	0.0561639	0.0699678	0.0626602	0.412909	0.217449	0.118973	0.205314
ENSMUSG00000013662.6	Atad1	protein_coding	4454.72	0.0407428	0.0519604	0.380476	0.616992	0.0499873	0.0569969	42.9676	44.4603	41.349	43.2247	47.8468	46.8883	49.4887	46.7983
ENSMUSG00000013663.7	Pten	protein_coding	9115.89	0.131034	0.0484206	0.0032816	0.0256869	0.150494	0.0511875	45.1066	45.3141	43.9179	42.654	52.4071	51.7437	55.8743	50.6076
ENSMUSG00000013698.12	Pea15a	protein_coding	5052.15	0.0215858	0.0705298	0.711119	0.859	0.0314881	0.0850217	81.1112	74.0716	72.9959	76.7784	75.1437	83.7035	92.9915	82.2496
ENSMUSG00000013701.13	Timm23	protein_coding	2066.76	-0.0276865	0.0539214	0.563361	0.763191	-0.0347315	0.060104	71.0923	68.8972	67.0031	68.9718	69.0206	74.6354	74.145	71.0382
ENSMUSG00000013707.3	Tnfaip8l2	protein_coding	3242.6	-0.00896131	0.0730371	0.880329	0.947563	-0.0134836	0.0895609	183.109	165.804	194.14	142.628	178.159	191.966	177.183	179.672
ENSMUSG00000013736.16	Trnt1	protein_coding	2484.52	0.0571303	0.0521059	0.220208	0.449349	0.0693659	0.0565802	32.5947	33.2105	33.1365	30.5566	38.6253	36.8373	34.2265	36.0884
ENSMUSG00000013766.11	Ly6g6e	protein_coding	4.27135	-0.0610058	0.258567	0.371857	0.609472	-0.695793	0.779163	0.456958	0.285981	0.101791	0.13674	0.180214	0.105451	0.216357	0.149349
ENSMUSG00000013787.15	Ehmt2	protein_coding	10470.5	0.0388267	0.0470181	0.362729	0.600873	0.0461416	0.0506952	117.239	108.27	113.622	103.52	119.088	124.676	122.272	123.619
ENSMUSG00000013822.7	Elof1	protein_coding	1210.14	-0.112974	0.0783722	0.0708993	0.21776	-0.166131	0.0919823	46.1712	43.0851	41.4931	46.3641	38.0107	42.3932	46.0547	42.7084
ENSMUSG00000013833.15	Med16	protein_coding	1657.38	-0.0445605	0.0577573	0.378472	0.615493	-0.0569994	0.0647194	21.094	21.1912	21.4809	21.6266	21.8113	22.9728	22.9174	20.359
ENSMUSG00000013846.10	St3gal1	protein_coding	7837.83	8.99267e-05	0.0630592	0.998673	0.999409	0.000122379	0.0735625	73.2142	65.0495	71.5709	60.1238	76.4707	70.3817	76.1501	66.2876
ENSMUSG00000013858.14	Tmem259	protein_coding	7756.26	0.0872004	0.068689	0.129627	0.320311	0.119369	0.0787619	97.5429	94.7694	100.582	83.3207	113.074	116.879	96.8082	111.105
ENSMUSG00000013878.18	Rnf170	protein_coding	805.307	0.0472873	0.0668258	0.400957	0.636207	0.0654952	0.0779784	7.68183	7.82159	7.50016	6.73544	9.19561	8.25405	7.82504	8.13891
ENSMUSG00000013921.15	Clip3	protein_coding	89.0084	-1.86857	0.226383	3.43949e-18	1.52073e-15	-1.93846	0.222916	1.70675	2.15432	2.02521	2.55096	0.466403	0.631109	0.671932	0.579785
ENSMUSG00000013928.13	Thap8	protein_coding	3.62661	-0.115825	0.333996	0.162699	NA	-1.11784	0.800715	0.130467	0.149693	0.106563	0.0954332	0.0314436	0.0551968	0.0452997	0.104233
ENSMUSG00000013973.12	Dedd	protein_coding	1928.79	0.0303652	0.0510955	0.507536	0.722494	0.037282	0.0562594	19.7599	18.874	20.2518	17.7208	21.3064	21.8959	20.4699	20.5875
ENSMUSG00000013974.3	Mcemp1	protein_coding	501.43	-0.272959	0.0964495	0.000142453	0.00239802	-0.356433	0.0937028	23.9635	21.7221	23.4615	19.8072	17.6589	20.7558	18.7302	17.2645
ENSMUSG00000013997.10	Nit1	protein_coding	1765.53	0.0397536	0.0486953	0.365972	0.603823	0.0477258	0.0527915	21.4018	20.9423	21.0581	19.5882	23.0715	23.7204	22.237	22.9492
ENSMUSG00000014030.15	Pax5	protein_coding	7167.06	-0.0249967	0.101157	0.708564	0.857275	-0.0568057	0.151974	49.5016	38.1378	59.6819	47.2878	41.6948	49.4846	60.9892	48.2265
ENSMUSG00000014039.18	Prdm15	protein_coding	1614.29	0.209209	0.0888792	0.00205877	0.0182904	0.291907	0.0947252	7.4974	7.77664	8.68893	6.23231	10.4912	9.99485	9.37731	9.72189
ENSMUSG00000014074.17	Rnf168	protein_coding	1558.5	0.00905388	0.0617102	0.8649	0.939466	0.0121653	0.0715019	21.4754	20.8987	18.804	20.7412	22.8795	22.3229	22.9004	20.5943
ENSMUSG00000014075.15	Tctex1d2	protein_coding	555.833	-0.0739775	0.0783298	0.234004	0.46551	-0.113444	0.095322	13.2373	15.9185	13.5828	14.3051	13.4986	14.6903	14.3196	14.0565
ENSMUSG00000014077.13	Chp1	protein_coding	4855.77	-0.00458228	0.0580432	0.92816	0.969111	-0.00597511	0.0662719	85.3617	79.9513	78.7333	83.5444	85.0597	87.9322	93.8277	83.152
ENSMUSG00000014158.12	Trpv4	protein_coding	67.443	-0.0571009	0.157037	0.38032	0.616843	-0.289732	0.330251	0.778447	0.969722	0.858359	1.6513	0.694165	0.922149	0.743288	1.38377
ENSMUSG00000014164.15	Klhl3	protein_coding	886.234	0.159594	0.114103	0.0316287	0.126488	0.297106	0.138248	5.70571	7.26631	7.32672	5.32528	10.1724	8.75429	7.64351	7.22713
ENSMUSG00000014177.10	Tvp23b	protein_coding	1132.97	0.00412589	0.0582161	0.935446	0.97134	0.00538763	0.066518	30.6411	29.1104	29.8006	29.6477	33.2229	31.1121	30.9064	33.0904
ENSMUSG00000014195.16	Dnajc7	protein_coding	15005.3	0.120267	0.0689914	0.0380046	0.142993	0.16097	0.0775832	98.6017	91.7139	106.645	86.1108	117.835	113.87	106.47	120.487
ENSMUSG00000014198.15	Zfp385c	protein_coding	7.13144	-0.0409461	0.214913	0.519279	0.731461	-0.415992	0.645492	0.0682135	0.100628	0.167147	0.280668	0.0986401	0.0865776	0.142107	0.163492
ENSMUSG00000014226.10	Cacybp	protein_coding	5797.63	0.0326704	0.0902636	0.618575	0.80084	0.0612621	0.123048	149.797	139.311	111.363	157.974	157.805	164.99	139.532	163.685
ENSMUSG00000014232.14	Cluap1	protein_coding	778.913	0.0304801	0.0743433	0.612445	0.796549	0.0462024	0.0912035	18.0529	20.5384	22.2885	18.4076	23.2197	21.2049	21.2942	22.0237
ENSMUSG00000014243.5	Zswim7	protein_coding	126.008	-0.0751422	0.102005	0.271859	0.508618	-0.157967	0.143764	10.5476	11.581	10.0903	10.5425	9.71554	10.1779	9.858	11.3415
ENSMUSG00000014245.8	Pigl	protein_coding	588.064	0.0393245	0.0806761	0.531513	0.740687	0.0640516	0.102368	15.086	15.7766	16.4546	12.5103	17.2632	18.5259	15.2527	16.0111
ENSMUSG00000014294.4	Ndufa2	protein_coding	1812.05	-0.160391	0.0760382	0.00952704	0.0550709	-0.219345	0.0846063	229.188	199.939	182.024	192.431	179.813	182.935	184.032	192.78
ENSMUSG00000014301.13	Pam16	protein_coding	496.452	-0.170291	0.0924165	0.0132518	0.0688743	-0.260473	0.10516	13.5518	13.7335	14.2086	10.9613	11.3371	12.3213	10.7002	12.5186
ENSMUSG00000014303.13	Glis2	protein_coding	86.6903	-0.114278	0.124278	0.115393	0.297795	-0.277635	0.176343	1.34232	1.11793	1.25936	1.3932	1.11917	1.16649	0.995122	1.24632
ENSMUSG00000014313.15	Cox6c	protein_coding	3833.64	-0.100739	0.061441	0.058978	0.193109	-0.128139	0.0678572	67.8266	69.679	62.1383	64.8228	62.7716	67.2322	62.1109	67.3712
ENSMUSG00000014329.14	Bicc1	protein_coding	8.76589	-0.11705	0.28477	0.152748	0.356849	-0.832628	0.582301	0.0852829	0.0559148	0.139315	0.0779779	0.0616617	0.0360808	0.0888339	0.0255505
ENSMUSG00000014349.7	Ube2z	protein_coding	5475.25	-0.0769452	0.0448363	0.0620241	0.199594	-0.0878923	0.0470989	84.5829	83.5221	82.4912	82.0195	83.32	87.4213	85.3898	79.5937
ENSMUSG00000014353.15	Tmem87b	protein_coding	1608.64	0.0751318	0.0842989	0.243753	0.476459	0.123638	0.106067	11.0552	11.1326	12.0242	9.07501	14.4561	12.9042	10.866	12.3275
ENSMUSG00000014355.10	Anapc1	protein_coding	6172.81	0.0845213	0.06849	0.140937	0.338664	0.115723	0.0785997	20.705	20.767	22.4056	19.701	25.2279	25.243	25.9636	20.7404
ENSMUSG00000014361.5	Mertk	protein_coding	2008.55	-0.0969587	0.190254	0.182334	0.400015	-0.465188	0.34882	27.1364	31.1975	21.1734	46.234	18.5004	18.6528	25.192	35.5308
ENSMUSG00000014402.15	Tsg101	protein_coding	2764.03	-0.00405787	0.051617	0.930111	0.969956	-0.00504929	0.0575709	60.3209	59.1136	57.8602	61.5515	65.4063	64.0952	64.4064	61.5631
ENSMUSG00000014418.16	Hps5	protein_coding	3203.78	-0.00499102	0.0609041	0.924553	0.967184	-0.00666326	0.070362	29.0093	30.6667	30.9441	25.9529	33.9922	30.6825	29.9119	29.8287
ENSMUSG00000014426.9	Map3k4	protein_coding	2550.7	0.178079	0.0591067	0.000641405	0.00766793	0.214109	0.0627245	14.814	13.0875	14.4395	12.39	17.4784	17.1803	16.9565	16.4083
ENSMUSG00000014444.17	Piezo1	protein_coding	5901.86	0.0890903	0.0672545	0.116419	0.299103	0.120142	0.0765247	37.1003	33.6179	34.8308	28.8452	42.4495	39.6162	38.024	36.4168
ENSMUSG00000014453.4	Blk	protein_coding	3960.36	-0.187527	0.12055	0.0149572	0.07511	-0.334284	0.137372	95.7883	80.5754	116.228	93.3578	66.0403	84.9813	86.4854	90.1279
ENSMUSG00000014470.4	Rnf166	protein_coding	5655.04	0.10094	0.0622274	0.060829	0.197049	0.129212	0.068923	180.094	156.495	164.766	140.981	188.731	193.682	187.981	181.98
ENSMUSG00000014496.8	Ankrd28	protein_coding	1916.96	0.07045	0.0689467	0.221078	0.450497	0.0979669	0.0800601	8.61994	8.94076	9.91476	8.21994	11.2959	10.2712	10.1496	9.26801
ENSMUSG00000014498.9	Ankrd52	protein_coding	6001.98	0.152183	0.081494	0.0179449	0.0850017	0.219532	0.0927568	37.6869	39.5398	43.2963	35.169	55.5257	50.4213	46.5277	42.0857
ENSMUSG00000014503.15	Pkd2l2	protein_coding	63.8591	-1.18342	0.332297	1.22427e-05	0.000326907	-1.3557	0.310001	0.646909	0.958792	0.680944	1.4096	0.461143	0.346929	0.341668	0.414921
ENSMUSG00000014504.16	Srp19	protein_coding	2292.03	-0.0266208	0.0541625	0.579866	0.77396	-0.0334723	0.0604651	41.024	37.1648	37.3034	35.1177	39.9207	40.3455	37.6638	39.8225
ENSMUSG00000014543.14	Klra17	protein_coding	269.154	0.242975	0.234137	0.0169402	0.0817469	0.581146	0.243361	14.7734	9.33696	8.37054	10.1736	19.5668	14.5275	11.3681	22.8613
ENSMUSG00000014547.10	Wdfy2	protein_coding	3780.52	-0.247462	0.0670133	1.30741e-05	0.00034475	-0.294736	0.0676177	25.3157	27.2637	26.6567	27.5429	23.3533	23.7639	24.4986	21.8306
ENSMUSG00000014550.14	Rbsn	protein_coding	1655.84	0.0820196	0.0646751	0.137231	0.332786	0.108571	0.0730536	10.9883	10.925	11.4709	9.42062	13.3822	12.357	12.3615	11.3788
ENSMUSG00000014551.8	Mrps25	protein_coding	1026.83	0.0435787	0.0604087	0.405283	0.640274	0.0570311	0.0685286	9.23997	9.03176	8.86727	8.92939	10.2682	9.4412	10.3283	10.1864
ENSMUSG00000014554.13	Dguok	protein_coding	1975.42	-0.0209142	0.0552167	0.668568	0.83437	-0.0265734	0.0620709	25.2313	25.6599	27.2875	23.758	28.1935	26.0413	26.1266	26.9108
ENSMUSG00000014592.21	Camta1	protein_coding	491.427	0.0712775	0.0828295	0.264628	0.500098	0.115701	0.103719	1.73492	1.93824	2.05888	1.89163	2.45105	2.37704	1.9962	2.05301
ENSMUSG00000014599.10	Csf1	protein_coding	2686.82	-0.178443	0.308006	0.0668358	0.209558	-0.832774	0.454378	30.3416	34.9312	19.8628	66.7911	24.1822	26.6266	28.3923	13.5484
ENSMUSG00000014601.13	Strip1	protein_coding	2917.2	0.0953572	0.0725432	0.109825	0.288191	0.134626	0.0841949	31.1205	30.291	33.5892	25.3992	36.1248	37.9108	33.2143	34.3192
ENSMUSG00000014602.15	Kif1a	protein_coding	88.7344	0.0288039	0.147198	0.640876	0.816036	0.157571	0.33779	0.481781	0.585296	0.326381	0.715186	0.418007	0.999955	0.714385	0.407548
ENSMUSG00000014606.14	Slc25a11	protein_coding	4163.5	-0.056771	0.0512801	0.216986	0.445308	-0.0685367	0.0555141	124.648	124.303	114.147	110.956	119.251	122.936	124.719	117.66
ENSMUSG00000014609.16	Chrne	protein_coding	34.9258	-0.127557	0.220339	0.112309	0.292457	-0.56987	0.358883	0.970034	1.04631	1.91687	1.88833	0.814481	1.0326	1.49934	0.824984
ENSMUSG00000014633.15	Cmc2	protein_coding	516.538	-0.187726	0.102752	0.00958812	0.0552392	-0.298012	0.115047	17.7828	15.5285	13.9855	18.3187	13.9242	14.2583	14.7215	14.3933
ENSMUSG00000014668.15	Chfr	protein_coding	4759.32	0.113266	0.0471785	0.00922909	0.0538066	0.129689	0.0498143	60.0217	61.9944	60.8476	58.5334	74.2474	73.3365	69.6097	66.2589
ENSMUSG00000014686.8	Ceacam16	protein_coding	387.727	0.00440692	0.117584	0.946088	0.975594	0.0143398	0.212065	11.5145	14.5049	16.0093	13.521	17.8198	14.6965	9.1302	18.5664
ENSMUSG00000014704.10	Hoxa2	protein_coding	11.2305	-0.229272	0.412412	0.0473384	0.166728	-1.18249	0.596233	0.655445	0.322302	0.401517	0.686474	0.172328	0.0756274	0.217234	0.499849
ENSMUSG00000014725.16	Adam28	protein_coding	23.6922	-0.0379443	0.169046	0.540432	0.746708	-0.259142	0.423325	0.195776	0.0906058	0.268078	0.113722	0.108245	0.116933	0.155945	0.207014
ENSMUSG00000014748.13	Tex261	protein_coding	4412.14	0.0761676	0.0417154	0.049244	0.170907	0.0854309	0.0434437	63.8135	61.9182	60.7487	60.3227	72.0561	71.5359	70.2434	67.1098
ENSMUSG00000014763.8	Fam120b	protein_coding	3991.88	0.108032	0.0677188	0.0587562	0.192698	0.144288	0.0763421	26.869	28.0387	29.2623	23.0703	34.1438	32.0596	31.2024	29.6174
ENSMUSG00000014767.17	Tbp	protein_coding	1892.82	0.13926	0.0509237	0.0027261	0.02241	0.16196	0.05404	7.98925	7.7958	7.99855	7.24437	9.42365	9.75939	8.96298	9.0794
ENSMUSG00000014769.10	Psmb1	protein_coding	8220.53	-0.108018	0.0495781	0.0170019	0.0819366	-0.125688	0.0526628	114.512	112.516	105.934	107.018	104.596	111.656	107.208	108.901
ENSMUSG00000014771.13	Pdcd2	protein_coding	1467.76	0.0465085	0.0747036	0.441184	0.670701	0.0700759	0.0909846	34.7976	33.5573	35.9834	26.6521	36.5176	38.9666	35.3718	36.3258
ENSMUSG00000014773.13	Dll1	protein_coding	188.717	-0.175979	0.184614	0.0396751	0.147368	-0.470798	0.228863	2.97065	2.601	2.90243	3.74078	1.93941	1.78179	2.32402	3.37973
ENSMUSG00000014776.7	Nol3	protein_coding	4.17051	-0.0892377	0.304267	0.237607	0.469988	-0.986372	0.835208	0.0333013	0.163752	0.1428	0.0730773	0.0240777	0.105666	0.0520319	0.0399079
ENSMUSG00000014778.10	Fhod1	protein_coding	2890.96	0.0684602	0.0717108	0.246125	0.479207	0.0980888	0.084573	39.1462	34.0625	36.047	31.9589	39.3334	40.0759	37.9074	44.454
ENSMUSG00000014782.16	Plekhg4	protein_coding	25.4569	-0.0231174	0.179317	0.701658	0.853173	-0.196427	0.512752	0.250994	0.389251	0.165583	0.36013	0.153556	0.490101	0.362001	0.0925502
ENSMUSG00000014786.8	Slc9a5	protein_coding	143.519	-0.0908928	0.109488	0.192994	0.414506	-0.203162	0.156065	1.75602	1.66742	1.48374	1.9821	1.57611	1.85731	1.46121	1.54806
ENSMUSG00000014791.10	Elmo3	protein_coding	411.195	-0.0461323	0.0961738	0.490143	0.70966	-0.0936068	0.135646	7.70856	7.71535	7.93842	5.41107	7.57027	7.54971	6.13278	7.6194
ENSMUSG00000014813.9	Stc1	protein_coding	14.4366	-0.10989	0.227881	0.154787	0.359757	-0.599107	0.421069	0.302402	0.22305	0.231559	0.221199	0.127542	0.14393	0.144372	0.271796
ENSMUSG00000014837.15	4931428F04Rik	protein_coding	292.473	-0.0264282	0.0935752	0.68961	0.845426	-0.0525158	0.131492	4.47115	4.25576	4.72512	3.90169	4.87749	4.29762	3.67683	5.09183
ENSMUSG00000014846.12	Tppp3	protein_coding	209.675	-0.887469	0.206153	1.12109e-06	4.73775e-05	-0.955541	0.196246	11.7898	8.16139	7.01192	8.38325	4.80011	4.24943	6.22978	4.21806
ENSMUSG00000014850.15	Msh3	protein_coding	1598.97	0.00889853	0.070292	0.878386	0.946731	0.0129919	0.084906	7.80504	8.55859	9.34374	7.64089	9.77118	9.35757	8.75164	8.22158
ENSMUSG00000014852.16	Adamts13	protein_coding	37.4383	0.0535211	0.139361	0.413621	0.647287	0.221748	0.271239	0.429503	0.443518	0.289418	0.483037	0.481339	0.599644	0.425017	0.566182
ENSMUSG00000014856.12	Tmem208	protein_coding	1110.19	-0.0469338	0.0803703	0.454708	0.680755	-0.0756926	0.101249	50.0127	48.4625	41.6355	37.8246	45.2448	46.0196	41.4136	48.1489
ENSMUSG00000014859.9	E2f4	protein_coding	5672.27	0.0164877	0.0640196	0.762823	0.887238	0.0225794	0.0748218	140.035	131.907	124.216	144.112	153.191	143.244	146.315	146.468
ENSMUSG00000014867.9	Surf4	protein_coding	9146.64	-0.0285986	0.059339	0.579897	0.77396	-0.0374092	0.0675822	183.388	161.825	158.293	162.186	165.481	176.728	182.311	170.729
ENSMUSG00000014873.15	Surf2	protein_coding	2091.29	0.1081	0.102439	0.121064	0.307382	0.209811	0.135334	34.4016	35.2365	39.2391	25.5895	45.0791	42.9343	33.7489	44.5922
ENSMUSG00000014905.4	Dnajb9	protein_coding	4841.32	0.101216	0.116206	0.153866	0.358355	0.237492	0.166543	108.275	115.89	68.5012	117.23	129.031	115.016	140.79	134.181
ENSMUSG00000014907.10	Naf1	protein_coding	664.785	0.0493846	0.0706454	0.397722	0.632676	0.0710132	0.08397	11.7935	11.8505	12.9203	12.7899	15.0519	13.8621	13.78	12.9656
ENSMUSG00000014932.15	Yes1	protein_coding	161.061	-0.730121	0.260352	6.04414e-05	0.00119575	-0.853741	0.212846	1.50731	1.34383	1.63097	2.00933	0.845374	0.768814	0.946442	1.28301
ENSMUSG00000014956.15	Ppp1cb	protein_coding	13312.7	-0.0139298	0.0628151	0.796075	0.906014	-0.0188814	0.0730621	74.8438	70.0839	68.008	76.154	79.9534	74.2291	80.6555	71.5444
ENSMUSG00000014959.12	Gorasp2	protein_coding	4415.25	0.0120836	0.0552281	0.804725	0.909976	0.0154002	0.062289	64.4414	58.5071	63.3678	63.3008	68.962	65.7105	70.7393	65.2084
ENSMUSG00000014980.14	Tsen15	protein_coding	491.227	-0.0459729	0.0771157	0.454444	0.680598	-0.0712817	0.095293	7.41238	6.71948	6.95008	7.16474	8.31243	7.08792	6.88063	6.63196
ENSMUSG00000015002.18	Efr3a	protein_coding	7252.39	0.138429	0.0628838	0.0111372	0.0609967	0.174401	0.068706	34.9148	35.7334	35.1148	35.0716	44.0282	43.9729	45.2843	37.3549
ENSMUSG00000015013.9	Trappc2l	protein_coding	862.565	-0.103053	0.0609122	0.0519934	0.177263	-0.130352	0.0670817	28.5294	27.5241	26.6803	26.2444	26.2746	26.2281	26.8925	27.2995
ENSMUSG00000015016.8	Acsf3	protein_coding	618.262	-0.0330074	0.0716274	0.574942	0.77131	-0.0484677	0.0864278	10.1757	9.9796	10.3229	9.10535	9.28588	11.2851	10.1877	10.2156
ENSMUSG00000015023.7	Ddx19a	protein_coding	2906.52	0.0732029	0.0586978	0.153893	0.358355	0.0925637	0.0649153	56.2805	51.955	58.2389	57.6309	65.5833	64.7132	64.9389	61.1663
ENSMUSG00000015027.11	Galns	protein_coding	1011.53	-0.151088	0.0716449	0.0112365	0.061458	-0.201574	0.0795085	22.1707	25.16	25.476	23.4283	22.0755	23.5551	23.1978	20.9014
ENSMUSG00000015053.14	Gata2	protein_coding	214.645	-0.449314	0.323597	0.00273609	0.0224508	-0.766464	0.255835	1.94954	2.35085	4.02088	3.45044	1.88414	1.30558	2.04092	2.18368
ENSMUSG00000015083.11	C8g	protein_coding	23.571	-0.0157596	0.148847	0.794441	0.90538	-0.0942241	0.361639	1.27513	0.975363	0.607544	0.97159	1.07561	0.629384	0.885483	1.27342
ENSMUSG00000015085.8	Entpd2	protein_coding	2.24323	-0.263575	0.647878	0.0303459	NA	-2.90758	1.34265	0.0994032	0.0488795	0.0913395	0.190866	0.0359355	0.031541	0	0
ENSMUSG00000015087.14	Rabl6	protein_coding	3962.03	0.0821312	0.0495577	0.0675445	0.210828	0.0964886	0.0527827	36.178	35.5795	37.1231	32.691	40.8907	40.6672	39.2991	41.3285
ENSMUSG00000015092.9	Edf1	protein_coding	5957.93	-0.0413949	0.0722138	0.484193	0.705076	-0.0608688	0.0870083	304.125	261.618	268.36	255.444	251.244	274.236	294.662	297.765
ENSMUSG00000015093.15	Clic3	protein_coding	4.49564	0.0349328	0.238099	0.581435	0.775029	0.451096	0.818256	0.418044	0.154173	0.32011	0	0.453384	0.331617	0.272156	0.250489
ENSMUSG00000015094.16	Npdc1	protein_coding	78.2327	-1.15035	0.285485	3.24542e-06	0.000111175	-1.28126	0.275265	1.23203	1.67767	1.69191	2.06484	0.606911	0.532693	0.719228	1.07083
ENSMUSG00000015095.12	Fbxw5	protein_coding	2945.03	-0.0309283	0.0552058	0.52645	0.736705	-0.0391014	0.0617292	61.2169	57.8186	59.9076	51.7876	59.3826	64.0184	58.1166	59.0962
ENSMUSG00000015112.15	Slc25a13	protein_coding	331.733	-0.0245089	0.100331	0.713828	0.860558	-0.054882	0.149657	4.41384	5.71017	4.89594	5.91233	5.27523	5.83185	6.13499	4.42181
ENSMUSG00000015120.15	Ube2i	protein_coding	10126.3	0.0810629	0.0649207	0.142889	0.341612	0.107617	0.0734527	102.799	112.034	109.649	95.4725	128.075	131.345	117.152	108.895
ENSMUSG00000015126.9	Tsr3	protein_coding	878.696	-0.0372446	0.0775845	0.54555	0.750235	-0.058438	0.0966811	47.3813	44.8523	48.81	36.508	48.4357	47.6367	41.7292	44.872
ENSMUSG00000015127.14	Unkl	protein_coding	1722.65	0.024744	0.078202	0.689005	0.845144	0.0393985	0.0984454	17.2919	17.9593	19.6209	15.7716	21.4059	21.3319	18.8081	16.3769
ENSMUSG00000015133.17	Lrrk1	protein_coding	3461.9	-0.110656	0.0726228	0.0642717	0.204444	-0.154241	0.0833602	20.7384	20.4257	19.7633	22.3492	20.3066	20.4803	21.6768	17.9294
ENSMUSG00000015134.15	Aldh1a3	protein_coding	16.9178	-1.26682	0.60815	0.000255174	0.00379606	-1.75773	0.480646	0.251985	0.439312	0.252593	0.389587	0.0828143	0.0436123	0.178962	0.109809
ENSMUSG00000015143.15	Actn1	protein_coding	17582.5	0.267588	0.0780947	2.14954e-05	0.000520598	0.327237	0.0770194	174.332	162.293	184.253	144.434	233.835	210.043	228.999	220.84
ENSMUSG00000015149.14	Sirt2	protein_coding	4196.73	-0.0829344	0.0607577	0.115963	0.298462	-0.106023	0.0674473	55.8339	52.7928	47.4699	47.6748	49.6338	52.8423	52.054	48.4334
ENSMUSG00000015165.16	Hnrnpl	protein_coding	20295.3	0.0973171	0.0560792	0.0505976	0.174079	0.118917	0.0608312	192.413	191.676	210.631	176.185	228.667	237.291	215.97	215.532
ENSMUSG00000015176.11	Nolc1	protein_coding	4310.86	0.159867	0.0721791	0.00762477	0.0471868	0.212468	0.0796282	64.2687	54.47	64.8065	53.7713	76.2204	69.6039	73.0898	75.5027
ENSMUSG00000015189.12	Casd1	protein_coding	2021.58	0.197375	0.051177	2.20826e-05	0.000532785	0.225262	0.0530938	26.8015	28.3292	27.6365	26.0581	34.9488	34.7151	34.3305	32.4639
ENSMUSG00000015202.13	Cnksr3	protein_coding	711.746	-0.0115015	0.0900726	0.860469	0.936848	-0.02177	0.12385	10.2678	11.2229	10.047	12.4152	10.7621	10.8279	11.571	13.2793
ENSMUSG00000015214.14	Mtmr1	protein_coding	3825.6	0.14742	0.0598988	0.00514506	0.035713	0.180997	0.0646925	35.3814	35.6838	36.2931	36.8006	43.6584	44.3796	46.7921	40.551
ENSMUSG00000015217.11	Hmgb3	protein_coding	552.703	-0.294116	0.257364	0.0092976	0.0540403	-0.625971	0.240674	14.3687	15.6908	12.2388	27.8689	12.7337	12.859	13.241	10.3826
ENSMUSG00000015222.18	Map2	protein_coding	117.729	-0.394686	0.26554	0.00233881	0.0199822	-0.654566	0.215074	0.459541	0.407693	0.496084	0.69109	0.362465	0.297746	0.398338	0.342748
ENSMUSG00000015224.10	Cyp2j9	protein_coding	4.22662	0.00531955	0.220234	0.929957	0.969956	0.0702846	0.799606	0.047542	0.0623407	0.0582471	0.121715	0.068748	0.0201137	0.0825358	0.15193
ENSMUSG00000015243.4	Abca1	protein_coding	2075.31	-0.0410746	0.0908285	0.532703	0.741363	-0.0770761	0.123542	10.3387	11.1965	12.5792	14.2049	11.4083	12.1246	13.2568	12.4265
ENSMUSG00000015247.10	Nipsnap3b	protein_coding	1477.8	0.00377203	0.0597465	0.942123	0.974064	0.00498746	0.0686959	54.6066	53.7033	47.7381	50.0439	54.6673	55.7006	57.9252	53.4939
ENSMUSG00000015289.4	Lage3	protein_coding	623.242	-0.0693209	0.0768949	0.259701	0.494722	-0.105048	0.0932018	20.279	18.451	17.8886	18.7191	17.1785	18.3324	19.161	20.3197
ENSMUSG00000015290.15	Ubl4a	protein_coding	1390.12	0.115946	0.0576494	0.0230655	0.100872	0.142135	0.0625497	25.9195	26.0204	24.2293	22.9914	29.5953	29.1377	28.6818	29.9119
ENSMUSG00000015291.10	Gdi1	protein_coding	10775.4	0.0770883	0.0840756	0.231309	0.462583	0.126194	0.105425	153.268	146.423	151.524	115.29	184.858	171.032	140.801	165.323
ENSMUSG00000015305.6	Sash1	protein_coding	3474.01	0.0167957	0.0946278	0.799829	0.907463	0.0341886	0.13483	21.5962	25.0812	21.3245	26.2216	23.4732	23.7048	32.2676	24.172
ENSMUSG00000015312.9	Gadd45b	protein_coding	1760.21	-0.0734542	0.0968421	0.277282	0.51446	-0.143663	0.132232	71.2533	74.5259	52.6395	75.1492	61.9851	75.8207	66.5936	61.7784
ENSMUSG00000015314.10	Slamf6	protein_coding	7990.16	-0.0906884	0.0914155	0.174877	0.389361	-0.159546	0.117599	40.1062	51.9693	53.1684	38.4126	46.4811	47.6564	42.9915	39.1873
ENSMUSG00000015316.11	Slamf1	protein_coding	2287.09	-0.130745	0.096583	0.0587355	0.192664	-0.225049	0.119063	25.8657	23.3004	21.8493	23.3658	20.5586	23.845	25.1262	17.1509
ENSMUSG00000015335.16	Zdhhc12	protein_coding	657.906	0.0889167	0.078676	0.154444	0.359273	0.134734	0.0946159	20.7679	21.648	22.2501	18.2034	25.2332	24.178	21.9103	26.1661
ENSMUSG00000015337.5	Endog	protein_coding	285.547	-0.0188351	0.0899248	0.773473	0.894744	-0.0354622	0.123203	16.7155	18.2492	15.3595	13.8099	15.8265	16.2905	16.1159	18.7796
ENSMUSG00000015340.10	Cybb	protein_coding	10828.3	-0.147674	0.10816	0.0416096	0.152131	-0.271457	0.133237	114.588	111.215	109.702	143.63	94.0348	107.393	126.368	99.0433
ENSMUSG00000015341.17	Golga7	protein_coding	3984.97	-0.00603383	0.0494931	0.892539	0.953067	-0.00740425	0.054809	35.7032	35.9941	33.0886	35.128	37.9625	37.3517	37.4764	36.577
ENSMUSG00000015342.6	Xk	protein_coding	386.656	-0.437176	0.275159	0.00156071	0.0148484	-0.683247	0.216002	5.00071	5.58397	3.61222	7.79589	3.51018	3.62307	4.10203	3.53325
ENSMUSG00000015354.8	Pcolce2	protein_coding	174.495	-0.105517	0.166553	0.149918	0.352971	-0.395779	0.274881	3.16723	2.48513	1.79311	2.65967	1.12433	1.95916	2.21529	2.89121
ENSMUSG00000015355.13	Cd48	protein_coding	7967.8	-0.102483	0.0605865	0.0523508	0.177959	-0.129334	0.0666588	454.461	396.772	390.648	408.262	405.25	410.224	422.932	379.763
ENSMUSG00000015357.10	Clpx	protein_coding	1596.84	0.00774476	0.0562583	0.875921	0.945656	0.00995583	0.0637613	26.1083	26.0336	28.3897	26.803	28.5616	28.9877	29.3079	28.9662
ENSMUSG00000015363.13	Trabd	protein_coding	4664.92	-0.0112457	0.0581835	0.825187	0.919528	-0.014665	0.0663942	52.4853	50.0171	51.1276	44.2103	52.6035	54.3581	48.7494	54.0677
ENSMUSG00000015377.10	Dennd6b	protein_coding	1377.45	0.079422	0.108385	0.250528	0.484383	0.18137	0.157841	12.3237	13.9546	15.725	9.72305	18.3135	16.074	12.0894	16.3164
ENSMUSG00000015396.4	Cd83	protein_coding	3965.41	-0.103864	0.103581	0.13645	0.331482	-0.206784	0.138861	98.8772	93.6625	80.5847	115.167	85.6579	79.4106	106.057	90.3051
ENSMUSG00000015401.12	Cltrn	protein_coding	7.64753	-0.19675	0.391653	0.0641853	0.204317	-1.17439	0.634503	0.308253	0.437889	0.251775	0.601278	0.198111	0.173884	0.0713529	0.328361
ENSMUSG00000015405.15	Ace2	protein_coding	1.40237	-0.0338132	0.296002	0.588113	NA	-0.70357	1.29912	0.028114	0.0138245	0.0516668	0.0154235	0.0203271	0.0178414	0	0.0336915
ENSMUSG00000015437.5	Gzmb	protein_coding	2501.48	1.76122	0.253269	9.30664e-14	2.35917e-11	1.85221	0.248606	50.2679	48.7482	35.1022	43.962	136.38	211.968	248.762	94.0456
ENSMUSG00000015451.16	C4a	processed_transcript	77.602	-0.0208715	0.1086	0.754113	0.883268	-0.0551055	0.175932	0.775429	0.754221	0.709915	0.757314	0.788612	0.876033	0.665699	0.776088
ENSMUSG00000015452.14	Ager	protein_coding	406.5	0.300478	0.229979	0.00596973	0.039698	0.575313	0.209247	9.87997	9.18212	10.6824	6.31455	15.1084	14.7343	9.44231	18.0856
ENSMUSG00000015461.15	Atf6b	protein_coding	4212.39	-0.0720603	0.0493619	0.106654	0.283639	-0.0849918	0.0526781	100.97	91.6408	90.8989	87.3613	94.6384	95.9681	92.4867	91.762
ENSMUSG00000015467.14	Egfl8	protein_coding	108.649	-0.0497194	0.122873	0.455628	0.681543	-0.16071	0.215411	4.65462	4.07556	3.86313	2.76772	4.86356	3.50652	2.75266	3.67071
ENSMUSG00000015468.14	Notch4	protein_coding	297.775	-0.485127	0.155341	9.11721e-06	0.000259875	-0.565414	0.127428	2.59788	2.49038	2.5077	2.78564	1.82141	1.61533	1.9202	2.15413
ENSMUSG00000015474.16	Ppt2	protein_coding	1035.44	-0.189354	0.124061	0.0151009	0.0755641	-0.342926	0.141125	27.0077	23.3378	21.4397	32.2747	21.0338	21.5942	22.9273	22.6439
ENSMUSG00000015476.6	Prrt1	protein_coding	598.99	-0.32783	0.138182	0.000245396	0.00367791	-0.447558	0.122049	20.6393	15.4715	18.6279	15.9778	14.16	14.6696	11.7765	14.9503
ENSMUSG00000015478.13	Rnf5	protein_coding	1943.44	0.0381735	0.0525509	0.415633	0.648777	0.0471152	0.0578796	80.4827	73.9962	75.3191	73.9866	89.6713	83.141	84.2052	79.7834
ENSMUSG00000015488.14	Cacfd1	protein_coding	1799.88	0.0456209	0.0673885	0.420366	0.653088	0.0636098	0.0789413	22.672	23.0949	23.1246	19.5843	27.0002	25.4003	25.0597	21.7278
ENSMUSG00000015501.10	Hivep2	protein_coding	6963.04	0.248548	0.109773	0.00113444	0.0117978	0.358362	0.1101	26.5954	26.8037	29.2075	22.3804	38.6534	37.1015	39.8198	28.7491
ENSMUSG00000015522.18	Arnt	protein_coding	3534.24	0.118628	0.0590297	0.0224221	0.0990243	0.146727	0.0642655	25.6454	24.3573	26.6055	22.2325	30.9245	29.3725	29.8709	27.1161
ENSMUSG00000015533.9	Itga2	protein_coding	531.428	0.718284	0.137094	9.78958e-09	9.1235e-07	0.749633	0.130727	3.58086	3.13519	3.59693	2.81454	5.74629	6.03161	7.05062	4.79768
ENSMUSG00000015536.14	Mocs2	protein_coding	1152.42	-0.0423099	0.0669801	0.452984	0.679671	-0.0588803	0.07846	7.3886	8.13949	7.47799	7.59418	7.49166	7.66527	8.04911	8.27344
ENSMUSG00000015542.17	Nat9	protein_coding	429.758	-0.0873673	0.0932463	0.193758	0.415396	-0.158318	0.121826	15.5627	12.6369	12.0423	11.5429	11.4743	11.9229	12.3713	13.8649
ENSMUSG00000015568.16	Lpl	protein_coding	769.858	-0.403895	0.459046	0.011504	0.0624898	-1.09348	0.432718	4.15873	5.75272	3.15974	10.2502	2.18217	2.52386	4.00595	3.10881
ENSMUSG00000015575.15	Atp6v0e	protein_coding	3713.96	-0.0811375	0.0615976	0.127811	0.317516	-0.10459	0.0686834	62.8122	58.929	57.8434	64.5104	59.8458	62.1287	60.9164	60.7616
ENSMUSG00000015579.5	Nkx2-5	protein_coding	4.07423	0.0146971	0.219764	0.809302	0.911986	0.188087	0.77939	0.184581	0.090764	0.0753812	0.168771	0.222428	0.0390455	0.192267	0.184333
ENSMUSG00000015597.17	Zfp318	protein_coding	3660.33	0.167542	0.0811172	0.0091342	0.053443	0.236128	0.0905751	13.5271	13.8007	16.9204	13.1818	17.7549	18.5837	19.1503	17.0004
ENSMUSG00000015599.9	Ttbk1	protein_coding	269.499	-1.53062	0.140097	3.72677e-29	6.44121e-26	-1.56222	0.139385	1.58306	1.75241	1.65457	1.73696	0.678076	0.485647	0.71117	0.566439
ENSMUSG00000015605.6	Srf	protein_coding	4882.55	0.123024	0.0525164	0.00965115	0.0555014	0.145204	0.0561047	101.305	94.8831	93.658	88.1482	113.001	114.425	116.947	103.79
ENSMUSG00000015619.10	Gata3	protein_coding	3597.65	0.828428	0.0957733	1.57805e-18	7.69278e-16	0.84201	0.0958575	42.8457	37.718	41.5485	30.9079	76.7206	70.6288	77.3508	68.8222
ENSMUSG00000015647.9	Lama5	protein_coding	51.7705	-0.690722	0.355353	0.000533094	0.00665038	-0.935247	0.270025	0.232185	0.356217	0.386875	0.427991	0.167876	0.200391	0.188645	0.228163
ENSMUSG00000015653.13	Steap2	protein_coding	1.19114	0.00069299	0.301685	0.990532	NA	0.0184949	1.55851	0.00435462	0.00856518	0.0106703	0	0	0.0110539	0.0136078	0
ENSMUSG00000015656.17	Hspa8	protein_coding	107826	-0.00196785	0.0829067	0.975279	0.989103	-0.00335409	0.108237	1811.1	1431.85	1255.04	1421.86	1637.2	1585.64	1471.56	1633.16
ENSMUSG00000015659.12	Serac1	protein_coding	254.291	0.0480447	0.0995765	0.475156	0.69794	0.102824	0.143988	2.80823	3.26185	3.39809	3.14462	4.34493	4.01894	3.28629	2.93602
ENSMUSG00000015668.13	Pdzd11	protein_coding	1026.77	-0.0678384	0.0674447	0.231707	0.462915	-0.0931364	0.077875	28.8902	29.317	27.9326	31.1804	28.5462	30.1989	30.2744	28.9904
ENSMUSG00000015671.11	Psma2	protein_coding	6646.14	-0.0417527	0.0574096	0.407026	0.641444	-0.0533544	0.0643492	114.274	110.67	100.828	108.432	109.616	115.599	117.397	106.302
ENSMUSG00000015672.4	Mrpl32	protein_coding	1589.63	-0.00167429	0.0601733	0.974429	0.988572	-0.00222193	0.0693182	19.8814	18.9992	19.8584	16.5964	20.6756	20.4241	19.0617	20.4292
ENSMUSG00000015697.14	Setdb1	protein_coding	3442.81	0.119142	0.0650643	0.0324917	0.128936	0.154412	0.0722122	27.7955	28.4589	30.7737	25.1296	35.9757	34.6615	31.5411	31.673
ENSMUSG00000015702.13	Anxa9	protein_coding	117.286	-0.209765	0.184033	0.0197039	0.0905295	-0.47533	0.203835	3.39285	3.46217	3.6255	4.98223	2.54534	2.81687	2.9761	3.57681
ENSMUSG00000015709.9	Arnt2	protein_coding	888.808	-1.15651	0.158892	5.87036e-14	1.5501e-11	-1.1987	0.159594	8.36326	10.802	9.70715	9.07063	4.62464	4.60032	5.45901	3.07431
ENSMUSG00000015711.8	Prune1	protein_coding	972.302	-0.0384198	0.0784274	0.535277	0.743366	-0.0608625	0.0981699	17.6275	15.6109	14.7202	16.6949	15.9578	16.2882	18.7878	15.4318
ENSMUSG00000015714.11	Cers2	protein_coding	6970.27	0.087572	0.043774	0.0308217	0.124333	0.0989713	0.0458335	113.85	106.916	108.501	102.425	126.397	125.602	119.34	124.334
ENSMUSG00000015733.13	Capza2	protein_coding	13267.6	-0.113549	0.0758373	0.0644158	0.204727	-0.162761	0.0880128	138.572	144.023	127.732	149.679	131.376	129.737	148.971	127.07
ENSMUSG00000015745.9	Plekho1	protein_coding	4386.01	-0.149437	0.0799494	0.0187983	0.0875318	-0.213559	0.090895	124.245	122.429	130.028	133.865	104.39	118.695	121.936	127.01
ENSMUSG00000015747.5	Vps45	protein_coding	808.877	-0.0753119	0.0622174	0.160264	0.36735	-0.0979851	0.0697809	12.7867	12.51	12.1106	11.9798	12.5886	12.9832	12.6704	11.2742
ENSMUSG00000015748.13	Prpf3	protein_coding	2576.51	0.138448	0.0631118	0.0113347	0.061764	0.174715	0.0689972	25.4557	24.4007	27.6511	23.3282	31.6636	31.7871	28.3255	30.2371
ENSMUSG00000015749.12	Anp32e	protein_coding	9135.14	-0.0128145	0.071466	0.827349	0.920492	-0.0189333	0.0868094	163.527	151.677	134.195	157.848	166.58	159.404	172.343	145.212
ENSMUSG00000015750.15	Aph1a	protein_coding	1785.24	-0.0114017	0.0571808	0.820442	0.917249	-0.0147507	0.0649878	31.9901	31.4308	28.3011	30.7776	33.4698	32.2173	32.4759	31.9808
ENSMUSG00000015755.16	Tab2	protein_coding	12456	0.078059	0.0646489	0.156924	0.362861	0.103594	0.0731856	112.204	114.536	115.302	118.865	137.834	133.046	143.004	117.998
ENSMUSG00000015757.10	Ppil4	protein_coding	4541.5	0.112281	0.0590142	0.0304879	0.123274	0.139276	0.0643695	39.3216	39.4453	43.4245	35.8665	49.5933	45.9949	46.0574	44.9413
ENSMUSG00000015759.11	Cnih1	protein_coding	2130.31	-0.0916982	0.0818313	0.150332	0.353553	-0.143501	0.099767	81.6535	80.6873	73.852	88.0539	74.7274	72.5368	82.406	85.1621
ENSMUSG00000015766.14	Eps8	protein_coding	902.129	-0.0764225	0.088331	0.245016	0.477866	-0.132206	0.113722	4.13044	4.4999	4.54659	4.79967	4.44403	4.24826	5.16291	3.75472
ENSMUSG00000015776.12	Med22	protein_coding	1747.33	0.0259952	0.055458	0.595854	0.784876	0.033013	0.0622451	29.4117	28.292	26.9272	27.9681	30.4486	32.5196	29.7218	30.9153
ENSMUSG00000015790.16	Surf1	protein_coding	1823.48	-0.034198	0.0630986	0.527068	0.737135	-0.0460893	0.0728699	66.2464	62.7178	57.3613	62.6242	65.6959	61.6441	64.7941	66.4828
ENSMUSG00000015804.14	Med28	protein_coding	2600.91	-0.109467	0.0635189	0.0454141	0.162235	-0.140916	0.0704297	36.2928	31.2607	30.669	30.1638	30.7348	31.0348	31.692	31.2885
ENSMUSG00000015806.12	Qdpr	protein_coding	2026.78	-0.0452289	0.054972	0.352561	0.59239	-0.0565695	0.0608514	70.2438	69.6054	69.211	63.4428	69.4994	70.5728	67.2535	73.4398
ENSMUSG00000015812.8	Gnrh1	protein_coding	75.8521	0.0479628	0.114447	0.47593	0.698609	0.133852	0.187766	6.67209	6.64273	6.66067	6.59767	6.55123	7.84104	7.37891	9.37773
ENSMUSG00000015829.13	Tnr	protein_coding	3.57795	-0.055994	0.286132	0.406292	NA	-0.831505	1.00129	0.0328795	0.0323356	0.00503538	0.0135284	0.0118863	0.0312983	0.00856212	0
ENSMUSG00000015837.15	Sqstm1	protein_coding	11317.3	-0.0739223	0.0636525	0.175112	0.389702	-0.0975063	0.0719094	208.646	207.039	194.1	211.208	192.065	207.278	219.845	203.925
ENSMUSG00000015839.6	Nfe2l2	protein_coding	4101.26	0.0101795	0.0536365	0.831151	0.922304	0.0128306	0.0601735	67.2594	62.0092	60.3696	63.786	66.9824	70.7263	70.3502	66.2119
ENSMUSG00000015843.10	Rxrg	protein_coding	37.5227	0.0561613	0.169266	0.385975	0.621614	0.327931	0.378263	1.63459	0.679248	0.479509	0.631512	1.03204	1.22726	1.27099	1.076
ENSMUSG00000015846.15	Rxra	protein_coding	3983.57	0.118044	0.118017	0.102736	0.276816	0.264315	0.161984	36.0605	32.1964	26.0065	40.6983	36.8462	41.6687	53.3802	42.2592
ENSMUSG00000015850.11	Adamtsl4	protein_coding	294.604	-0.114865	0.093575	0.0909998	0.255695	-0.19806	0.117185	4.84987	4.42276	4.66094	3.75949	4.04395	4.70059	3.68717	4.10616
ENSMUSG00000015852.13	Fcrls	protein_coding	13.1135	-0.0661681	0.187558	0.322	0.562724	-0.415951	0.420002	0.339862	0.33424	0.471908	0.372901	0.294874	0.2013	0.330412	0.380134
ENSMUSG00000015854.7	Cd5l	protein_coding	6343.39	-0.27718	0.330188	0.0209141	0.0943789	-0.801374	0.346985	228.361	240.089	131.935	327.251	108.621	109.909	159.707	193.483
ENSMUSG00000015869.16	Prpsap1	protein_coding	2791.8	0.0525366	0.0758064	0.388446	0.62419	0.0797993	0.0925275	53.8138	45.2301	49.7289	39.3919	54.5418	54.0579	49.2639	54.9475
ENSMUSG00000015879.8	Fam184b	protein_coding	55.3731	0.427599	0.460424	0.00960097	0.0552965	1.08319	0.418241	0.21527	0.235904	0.406917	0.121472	0.649263	0.374706	0.301113	0.87712
ENSMUSG00000015880.13	Ncapg	protein_coding	1072.93	-0.209834	0.182971	0.0194655	0.0897159	-0.473152	0.202505	10.126	10.7239	7.0145	13.5492	8.17087	8.51102	9.53414	5.97324
ENSMUSG00000015882.18	Lcorl	protein_coding	985.339	0.140161	0.0736341	0.0206286	0.0935571	0.191908	0.0829081	2.94456	2.87124	3.02166	2.57183	3.65889	3.74787	3.55374	3.01891
ENSMUSG00000015889.8	Lta4h	protein_coding	5762.22	0.00326879	0.0647689	0.952682	0.978783	0.00451848	0.076146	60.197	56.0477	54.3847	51.719	63.0489	53.5898	60.1758	62.1067
ENSMUSG00000015890.2	Amdhd1	protein_coding	13.9133	0.104884	0.233061	0.170283	0.382356	0.61925	0.45158	0.174746	0.343711	0.187332	0.3595	0.284278	0.554476	0.523313	0.39265
ENSMUSG00000015932.8	Dstn	protein_coding	2565.36	-0.288235	0.193901	0.00422292	0.030915	-0.511372	0.178738	82.0772	84.6385	78.3517	124.882	58.7036	64.169	78.1443	78.1643
ENSMUSG00000015937.15	Macroh2a1	protein_coding	14029.3	0.0886402	0.0528446	0.0615706	0.198492	0.106217	0.0568196	122.751	119.322	122.434	103.759	136.106	137.048	138.726	128.134
ENSMUSG00000015942.9	Gtf2ird2	protein_coding	867.212	0.134229	0.0848588	0.0403066	0.148885	0.204587	0.0997695	7.9665	7.44046	8.61082	6.65397	9.52184	10.0571	8.32485	9.94559
ENSMUSG00000015943.11	Bola1	protein_coding	221.703	-0.0820573	0.0989234	0.228952	0.459689	-0.162347	0.134944	14.7113	13.5066	11.0179	11.7441	11.9441	12.9028	10.8438	13.237
ENSMUSG00000015944.9	Castor2	protein_coding	1012.85	0.184399	0.0644821	0.000904335	0.00996131	0.22809	0.0687284	7.63159	6.96188	7.3446	7.16082	8.79009	9.30436	9.58877	8.82706
ENSMUSG00000015947.10	Fcgr1	protein_coding	660.438	-0.288706	0.254398	0.0097977	0.0559742	-0.620214	0.240124	17.7705	18.2399	10.5856	25.818	10.9581	10.9921	14.3615	14.3931
ENSMUSG00000015950.13	Ncf1	protein_coding	8156.12	-0.0474551	0.090746	0.47149	0.694774	-0.0883078	0.12264	126.222	122.147	134.975	156.107	122.984	142.411	157.945	122.215
ENSMUSG00000015957.12	Wnt11	protein_coding	18.8909	-0.00572928	0.146479	0.924261	0.966988	-0.0337908	0.355439	0.255656	0.289141	0.281901	0.266484	0.221815	0.210914	0.346192	0.352332
ENSMUSG00000015961.8	Adss	protein_coding	5221.63	0.104769	0.0594661	0.0444089	0.159614	0.130895	0.065115	63.9469	64.8978	70.61	59.9827	78.766	76.4072	79.6177	69.7936
ENSMUSG00000015966.17	Il17rb	protein_coding	185.283	-0.00850017	0.119065	0.895887	0.954698	-0.0285173	0.217924	3.95157	3.08651	2.79645	2.09742	3.25934	2.87887	2.36267	4.00039
ENSMUSG00000015968.18	Cacna1d	protein_coding	150.261	-0.129592	0.109727	0.0716156	0.219253	-0.255615	0.141886	0.609527	0.640549	0.669964	0.622921	0.468404	0.583531	0.605881	0.613577
ENSMUSG00000015970.19	Chdh	protein_coding	438.459	0.182153	0.197367	0.038169	0.143384	0.501507	0.241919	4.60181	3.20395	3.20981	2.78124	5.65812	4.30764	3.34919	7.52289
ENSMUSG00000015971.5	Actr8	protein_coding	2159.57	0.0711643	0.0645596	0.196125	0.418203	0.094834	0.0733629	13.724	13.4104	15.3327	12.2307	16.1277	15.206	15.4938	15.7291
ENSMUSG00000015980.14	Lrrc27	protein_coding	65.791	-0.0397426	0.115556	0.551357	0.754401	-0.116126	0.19493	1.30861	1.02957	1.01541	1.08485	0.94616	1.16264	1.10563	1.16746
ENSMUSG00000015981.12	Stk32c	protein_coding	710.83	-0.140892	0.0920834	0.0385353	0.144361	-0.227297	0.109852	18.7455	19.8813	19.6453	20.1645	18.935	19.1561	19.6457	14.2605
ENSMUSG00000015994.10	Fnta	protein_coding	2102.1	0.0278088	0.0614885	0.600218	0.787533	0.0370643	0.0707217	41.9443	42.062	37.3641	40.8976	44.0494	44.3896	43.8371	46.31
ENSMUSG00000016018.4	Mtrex	protein_coding	4085.39	0.114843	0.0510863	0.0133893	0.0693227	0.134646	0.0544411	36.6808	34.3849	37.5751	34.7198	44.2895	41.9757	42.9648	39.574
ENSMUSG00000016024.9	Lbp	protein_coding	155.743	0.0729534	0.152219	0.281523	0.51944	0.30855	0.286515	2.68189	1.27032	1.23384	1.60942	2.42186	1.88951	1.60772	3.08276
ENSMUSG00000016028.11	Celsr1	protein_coding	3760.21	0.149666	0.0917169	0.0280685	0.116642	0.236664	0.107754	19.1097	18.5611	18.6165	13.8386	24.5566	22.8636	22.1645	18.9342
ENSMUSG00000016087.13	Fli1	protein_coding	6249.97	0.0654323	0.0844349	0.309514	0.550369	0.109143	0.107399	100.182	94.0794	121.31	91.396	119.686	123.399	128.072	99.5328
ENSMUSG00000016128.14	Stard13	protein_coding	19.182	-0.176317	0.288707	0.0647413	0.205383	-0.764352	0.413825	0.21537	0.163394	0.098007	0.182294	0.106778	0.0937202	0.0640964	0.154858
ENSMUSG00000016181.9	Utp25	protein_coding	1408.36	0.117697	0.0956804	0.0861537	0.247089	0.206514	0.120343	12.2367	11.3493	14.4166	9.31217	15.9734	15.3151	13.7585	13.4123
ENSMUSG00000016194.14	Hsd11b1	protein_coding	2851.48	0.00273818	0.0829636	0.965617	0.983814	0.00467058	0.10835	48.1304	39.9203	38.362	31.8303	45.8177	41.32	42.8002	39.9682
ENSMUSG00000016200.14	Syt14	protein_coding	11.78	0.0422724	0.203977	0.504523	0.720505	0.387461	0.580562	0.017728	0.0479455	0.103169	0.0340399	0.0897243	0.0956275	0.0553983	0.0424899
ENSMUSG00000016206.6	H2-M3	protein_coding	3474.08	-0.122446	0.0451596	0.00356303	0.0273147	-0.138319	0.0474595	156.368	152.985	146.792	140.66	149.751	143.9	145.372	142.437
ENSMUSG00000016239.11	Lonrf3	protein_coding	15.065	-0.437136	0.451972	0.00856208	0.0511411	-1.0546	0.401133	0.305198	0.341079	0.254946	0.350089	0.160484	0.193681	0.115602	0.182873
ENSMUSG00000016252.7	Atp5e	protein_coding	2686.13	-0.269629	0.108179	0.000414159	0.00546047	-0.370699	0.104987	120.13	108.34	91.3187	87.4976	83.8304	79.8857	83.5991	89.6832
ENSMUSG00000016253.12	Nelfcd	protein_coding	2079.86	-0.0854332	0.0522281	0.0687261	0.213013	-0.102082	0.0560824	47.1962	42.4468	44.0025	42.4257	44.9329	43.6287	43.3529	43.9637
ENSMUSG00000016255.5	Tubb1	protein_coding	202.023	-1.29203	0.303707	1.23505e-06	5.15883e-05	-1.43892	0.296689	10.8699	10.6161	8.75543	18.9009	2.77383	4.96473	6.22932	5.499
ENSMUSG00000016256.10	Ctsz	protein_coding	10755.9	-0.107453	0.0934691	0.112775	0.293267	-0.187819	0.118435	466.364	450.421	408.255	543.712	385.219	452.787	475.003	449.377
ENSMUSG00000016257.15	Prelid3b	protein_coding	2623.27	0.0124371	0.0716694	0.832643	0.923034	0.0184182	0.0871607	81.115	83.0167	76.0065	89.6243	87.0368	92.1988	96.2793	83.2377
ENSMUSG00000016262.14	Sertad4	protein_coding	2.6866	0.0613595	0.301781	0.369924	NA	0.95784	1.06828	0.0824143	0.0135085	0	0.015071	0.0397251	0.0523007	0.0429229	0.0987643
ENSMUSG00000016283.13	H2-M2	protein_coding	624.282	-0.145387	0.160637	0.0654445	0.20682	-0.402523	0.2185	21.719	25.6518	22.098	37.8592	21.0036	19.6468	18.1484	28.6019
ENSMUSG00000016308.12	Ube2a	protein_coding	1734.04	-0.0180952	0.0645273	0.741879	0.876555	-0.0248859	0.075557	47.692	44.6369	41.3494	47.5781	47.4576	49.0396	48.7565	45.9962
ENSMUSG00000016319.3	Slc25a5	protein_coding	15139.6	-0.111658	0.0624884	0.0390189	0.145456	-0.142354	0.0689703	604.197	582.133	513.165	574.1	539.987	558.77	565.502	545.415
ENSMUSG00000016344.14	Ppdpf	protein_coding	2503.31	-0.0243772	0.069954	0.674199	0.837168	-0.0353044	0.0839796	123.854	112.502	114.595	96.8069	107.38	118.313	120.064	121.624
ENSMUSG00000016356.18	Col20a1	protein_coding	239.553	0.103455	0.12265	0.148123	0.350125	0.259455	0.179406	2.41684	2.41732	3.37685	1.81676	3.31641	3.41992	2.68887	3.40162
ENSMUSG00000016382.15	Pls3	protein_coding	226.577	-0.384997	0.252605	0.00216226	0.0189267	-0.631326	0.205845	3.65611	3.22747	3.51622	4.86038	2.56226	1.94801	2.70353	3.34963
ENSMUSG00000016386.15	Mpped2	protein_coding	1.36696	-0.0596522	0.342777	0.36376	NA	-1.33274	1.46741	0.0463205	0	0.0189168	0.0677645	0.0223272	0.0195969	0.016083	0
ENSMUSG00000016409.4	Nkap	protein_coding	1528.4	0.017989	0.0612964	0.734038	0.871785	0.0240308	0.070729	20.9892	20.1491	21.2523	20.1995	23.1038	22.5282	24.2697	20.1577
ENSMUSG00000016427.7	Ndufa1	protein_coding	1562.01	-0.111325	0.0796448	0.0776136	0.230915	-0.166141	0.0941468	230.462	216.72	231.482	249.542	197.838	236.119	236.771	216.59
ENSMUSG00000016458.15	Wt1	protein_coding	8.65414	-0.0193075	0.183919	0.7481	0.879747	-0.175697	0.547094	0.102436	0.0503707	0.104585	0.0936616	0.0493758	0.0650066	0.0800258	0.132988
ENSMUSG00000016477.18	E2f3	protein_coding	658.862	0.0141986	0.0699962	0.806616	0.911063	0.0206427	0.0843266	7.43219	6.82069	6.64729	7.47068	7.81751	8.08547	7.82282	7.17901
ENSMUSG00000016481.15	Cr1l	protein_coding	5105.44	0.118743	0.0453736	0.00485233	0.0341297	0.134394	0.0477138	28.0994	27.7803	27.8468	27.1026	34.6331	32.0777	31.7924	32.0145
ENSMUSG00000016487.15	Ppfibp1	protein_coding	624.699	-0.102948	0.100531	0.136795	0.332068	-0.197878	0.132998	2.82103	3.57305	3.59008	4.10098	3.55055	3.1043	3.29468	3.25548
ENSMUSG00000016493.13	Cd46	protein_coding	233.728	0.0783536	0.112459	0.25776	0.492711	0.190699	0.168506	1.46761	1.77851	2.22415	1.31264	2.19264	2.31294	1.89097	1.89213
ENSMUSG00000016494.9	Cd34	protein_coding	210.03	-1.26505	0.236392	9.13854e-09	8.60108e-07	-1.3573	0.236217	2.16898	2.04749	2.54184	2.98474	0.692328	0.819426	1.15609	1.39092
ENSMUSG00000016495.12	Plgrkt	protein_coding	4271.87	0.0863428	0.0860492	0.185333	0.404361	0.143045	0.107998	66.9558	65.8071	68.6786	50.9671	82.8114	78.9566	63.4942	73.2493
ENSMUSG00000016496.7	Cd274	protein_coding	5855.64	0.09589	0.105542	0.168733	0.37991	0.200236	0.14549	97.8954	94.6535	73.5553	88.4288	121.272	125.14	113.423	78.2111
ENSMUSG00000016498.10	Pdcd1lg2	protein_coding	438.324	-0.00799496	0.0850023	0.900826	0.956842	-0.0140275	0.112564	12.8633	13.5788	12.3237	14.1138	12.9076	16.1894	14.4944	12.636
ENSMUSG00000016503.18	Gtf3a	protein_coding	2222.1	0.0517692	0.0654036	0.350783	0.590602	0.0705079	0.0755653	54.3976	51.6608	51.1863	43.5631	53.2414	58.3737	56.2518	57.8273
ENSMUSG00000016510.11	Mtif3	protein_coding	1026.73	-0.0227839	0.0660108	0.683098	0.842098	-0.0317271	0.0777169	12.5115	11.1583	13.1425	10.9551	12.4394	13.327	12.2267	12.0641
ENSMUSG00000016520.7	Lnx2	protein_coding	2413.26	0.00725953	0.0729875	0.902889	0.957588	0.0109197	0.0894964	30.5783	31.191	36.0846	26.6625	33.7632	36.1004	32.9274	31.6104
ENSMUSG00000016526.8	Dyrk3	protein_coding	230.436	-0.0783686	0.233324	0.269544	0.505731	-0.61181	0.554119	4.70917	5.54771	1.85523	8.36208	2.40625	2.2176	3.50127	6.2616
ENSMUSG00000016528.10	Mapkapk2	protein_coding	7867.56	-0.0400816	0.0761415	0.511203	0.725352	-0.0616907	0.0939024	163.76	158.691	137.037	162.717	149.572	172.665	172.1	145.753
ENSMUSG00000016529.5	Il10	protein_coding	685.423	1.84011	0.216951	5.05111e-19	2.66755e-16	1.90518	0.213797	13.5234	13.0615	7.46818	17.6285	53.0041	59.024	50.1226	46.8288
ENSMUSG00000016534.15	Lamp2	protein_coding	4100.71	-0.124031	0.110998	0.084277	0.243359	-0.252414	0.146209	25.5222	27.7081	21.7527	34.5759	23.1606	24.8324	26.954	24.0504
ENSMUSG00000016541.10	Atxn10	protein_coding	4198.44	0.0936471	0.057084	0.0633082	0.202697	0.115516	0.0622049	119.088	123.32	123.56	124.165	138.018	143.179	151.148	137.217
ENSMUSG00000016552.13	Foxred2	protein_coding	772.89	0.178263	0.0978395	0.0117081	0.0632775	0.27935	0.110817	7.13233	7.59231	7.15648	5.85216	9.81153	9.90006	7.5777	8.82473
ENSMUSG00000016554.9	Eif3d	protein_coding	7932.33	0.0272656	0.0486443	0.535066	0.743127	0.0330011	0.0532026	100.049	91.4428	93.2206	87.5139	99.4366	101.679	105.157	101.745
ENSMUSG00000016559.14	H3f3b	protein_coding	38744.9	0.0233686	0.0581251	0.645894	0.819528	0.0303387	0.0660292	841.838	732.407	768.752	696.085	900.33	804.213	826.044	795.621
ENSMUSG00000016619.10	Nup50	protein_coding	4541.27	0.0244753	0.0566886	0.623621	0.804559	0.0314005	0.063988	55.2165	52.8791	53.6432	54.4903	61.2203	56.8745	63.5148	55.4876
ENSMUSG00000016624.15	Phf21b	protein_coding	252.887	-0.0956772	0.0940535	0.157083	0.363052	-0.172406	0.121846	4.32833	3.78105	3.40361	3.29307	3.89169	3.65189	3.2167	3.37379
ENSMUSG00000016637.7	Ift27	protein_coding	771.12	-0.112987	0.0637079	0.0394273	0.146605	-0.145367	0.0705767	17.449	16.1616	17.5096	15.5999	15.8335	16.6626	16.6753	15.423
ENSMUSG00000016664.16	Pacsin2	protein_coding	3667.26	-0.0568558	0.0755252	0.349813	0.589648	-0.0857746	0.0917421	47.2796	42.6086	41.8338	49.3695	43.5796	45.6351	50.1125	43.8503
ENSMUSG00000016756.17	Cmah	protein_coding	12331.9	0.256882	0.142169	0.00289193	0.023453	0.415413	0.139447	55.988	60.5651	72.0836	45.5532	93.2642	90.5166	85.0605	65.9836
ENSMUSG00000016757.11	Ttll12	protein_coding	2144.76	-0.143309	0.0719118	0.016357	0.0798926	-0.192914	0.0803523	34.1988	34.0194	31.4567	33.7596	32.4324	31.3744	34.0953	27.4269
ENSMUSG00000016758.4	Bik	protein_coding	96.6995	-2.01297	0.190427	9.16546e-28	1.34041e-24	-2.05983	0.188615	6.61447	5.88397	5.09037	5.5434	1.24968	1.56091	1.55801	1.55347
ENSMUSG00000016763.15	Scube1	protein_coding	3.64265	-0.0390989	0.244743	0.541863	NA	-0.511305	0.838208	0.0161408	0.0370388	0.0263669	0.0236131	0.00778011	0.0068287	0.0224171	0.0386858
ENSMUSG00000016831.12	Tox4	protein_coding	5890.12	0.0889792	0.0538975	0.0647296	0.205383	0.10742	0.0581552	49.8617	46.4478	48.0193	47.9382	56.3023	56.5637	58.3974	50.9817
ENSMUSG00000016833.14	Mrps18c	protein_coding	592.932	-0.0811754	0.0762711	0.185531	0.404587	-0.120753	0.091209	37.4503	35.4774	30.7693	31.6001	34.753	31.5635	32.9687	34.2195
ENSMUSG00000016918.15	Sulf1	protein_coding	42.4886	-0.0650054	0.186578	0.328856	0.569521	-0.409931	0.41983	0.402683	0.179591	0.292571	0.143851	0.155731	0.160459	0.136565	0.359122
ENSMUSG00000016921.14	Srsf6	protein_coding	16934.9	0.151865	0.0838193	0.0199742	0.0915501	0.223484	0.0960466	198.678	211.329	196.122	160.728	258.49	239.732	209.607	250.754
ENSMUSG00000016933.17	Plcg1	protein_coding	13746.4	0.0977799	0.0890771	0.140403	0.337764	0.165129	0.112005	102.38	102.592	109.46	75.3336	129.378	123.535	104.581	110.39
ENSMUSG00000016940.18	Kctd2	protein_coding	2237.56	0.0263924	0.0788108	0.670722	0.835359	0.0423121	0.0995211	47.944	43.867	46.1649	35.0763	51.0821	48.5828	42.5078	48.5886
ENSMUSG00000016942.6	Tmprss6	protein_coding	7.00735	-0.0757068	0.268787	0.291013	0.53021	-0.778206	0.737006	0.110205	0.170314	0.0192885	0.310932	0.11383	0.0999096	0.0819953	0.0943342
ENSMUSG00000016946.6	Kctd5	protein_coding	1386.04	0.00111762	0.0620905	0.983319	0.992665	0.00150785	0.0721198	23.308	23.0479	20.3924	20.7671	24.8069	24.6344	22.8903	21.7476
ENSMUSG00000016984.7	Etaa1	protein_coding	1264.9	0.0522288	0.0557395	0.288509	0.527297	0.0654014	0.0616182	18.7016	17.4229	17.6489	15.9027	19.5699	20.1117	19.7567	18.7017
ENSMUSG00000017002.14	Slpi	protein_coding	1988.6	-0.472115	0.514743	0.00863837	0.0514836	-1.22264	0.465581	85.6428	179.074	103.719	184.15	34.2822	50.1688	61.8066	107.413
ENSMUSG00000017007.9	Rbpjl	protein_coding	7.31564	0.0191285	0.369083	0.688357	0.844972	1.11959	2.7914	0.193743	0	0	0	0	0.0702574	0.00960998	0.353796
ENSMUSG00000017009.3	Sdc4	protein_coding	1855.75	-0.0600528	0.0730197	0.313976	0.554356	-0.0878643	0.087261	46.5291	41.7369	42.1251	46.4278	40.352	46.38	45.1359	46.5039
ENSMUSG00000017057.9	Il13ra1	protein_coding	885.963	-0.357152	0.152815	0.00020782	0.00320524	-0.482178	0.129991	15.0584	16.4346	15.0456	18.867	11.0215	12.0062	12.9252	14.2727
ENSMUSG00000017119.19	Nbr1	protein_coding	6097.53	0.0492585	0.043408	0.215559	0.443289	0.0567753	0.0458449	51.3047	51.5612	54.0594	48.1769	59.1644	57.9174	56.3912	55.2756
ENSMUSG00000017132.17	Cyth1	protein_coding	11576.3	0.14019	0.0674751	0.0143485	0.072803	0.182651	0.0745994	177.295	166.358	174.411	137.651	199.862	205.81	201.562	189.569
ENSMUSG00000017144.8	Rnd3	protein_coding	1667.85	0.265628	0.0885434	9.72361e-05	0.0017623	0.339715	0.0871647	19.5684	21.6621	19.4283	17.6741	29.1424	23.943	27.3433	25.8528
ENSMUSG00000017146.12	Brca1	protein_coding	635.752	-0.167416	0.171524	0.0435129	0.157334	-0.437854	0.216893	4.71003	5.15019	3.32569	6.90868	3.86252	3.92506	4.98361	3.2307
ENSMUSG00000017167.6	Cntnap1	protein_coding	83.3599	0.198447	0.171759	0.0222743	0.0985065	0.447081	0.195603	0.765109	0.708191	0.76094	0.602455	0.80701	1.211	0.946983	1.165
ENSMUSG00000017176.17	Nt5c3b	protein_coding	2212.99	0.111717	0.0682085	0.0518802	0.176955	0.149455	0.076875	37.8218	35.6755	39.9729	31.336	45.3905	43.6275	40.6207	42.4159
ENSMUSG00000017188.3	Coa3	protein_coding	1229.94	-0.118034	0.0717383	0.0469612	0.165706	-0.162145	0.0816175	91.9774	82.7076	84.9731	85.9217	78.5422	78.1038	85.7974	88.2655
ENSMUSG00000017195.15	Zpbp2	protein_coding	87.2973	0.0121117	0.111709	0.854742	0.933952	0.0344527	0.188193	2.89079	2.96657	3.73419	2.51676	3.04429	3.62915	2.88023	3.69021
ENSMUSG00000017210.14	Med24	protein_coding	2969.88	-0.00424088	0.0556281	0.931259	0.970036	-0.00542821	0.062928	28.507	26.8085	28.1869	24.0253	29.4848	30.1872	27.2047	27.9396
ENSMUSG00000017221.14	Psmd3	protein_coding	5428.14	0.0629014	0.0405054	0.0937768	0.260368	0.0705568	0.0421033	65.0305	63.3161	63.6553	59.3668	70.1277	71.1597	71.7972	69.817
ENSMUSG00000017264.16	Exosc10	protein_coding	4642.96	0.142108	0.0578039	0.00560066	0.0380829	0.172455	0.0622517	75.866	70.7184	74.7052	65.2561	91.4287	82.321	89.6003	82.6997
ENSMUSG00000017286.15	Glod4	protein_coding	1659.6	-0.0744763	0.0700742	0.200705	0.424073	-0.104407	0.0815973	16.5032	16.0743	16.6912	18.1462	15.8163	17.4029	17.5023	16.5584
ENSMUSG00000017288.15	Vps53	protein_coding	2369.28	0.0298572	0.0528473	0.526363	0.736637	0.0371206	0.0585899	28.0421	25.779	27.6943	24.523	28.7041	28.8188	30.0778	28.9159
ENSMUSG00000017291.13	Taok1	protein_coding	6480.97	0.23073	0.0930428	0.000948239	0.0103076	0.317779	0.0961379	25.809	28.7694	29.388	25.5338	41.0274	38.8039	36.5293	30.22
ENSMUSG00000017299.13	Dnttip1	protein_coding	1748.83	0.0299307	0.0611189	0.570979	0.767767	0.0397229	0.0701061	50.3406	46.2482	46.0126	48.8632	52.0015	51.747	52.177	55.1011
ENSMUSG00000017300.9	Tnnc2	protein_coding	6.16992	-0.0113952	0.215842	0.850881	0.933023	-0.142978	0.760544	0.132206	0.845126	0.566914	0.362646	0.764707	0.167798	0.688555	0.237652
ENSMUSG00000017307.16	Acot8	protein_coding	950.522	-0.0287923	0.0635865	0.596409	0.785095	-0.0390855	0.073806	30.8503	28.4128	28.7452	25.743	30.7491	31.459	27.6939	28.8784
ENSMUSG00000017309.11	Cd300lg	protein_coding	166.868	-1.02849	0.317912	2.95428e-05	0.000679986	-1.1876	0.284322	4.92694	4.12338	5.58658	5.3211	1.7602	1.42233	2.25409	3.88995
ENSMUSG00000017314.12	Mpp2	protein_coding	303.283	-0.681806	0.217482	2.03799e-05	0.000500598	-0.773061	0.18144	4.20244	4.89026	3.53131	6.04737	2.95893	3.32315	2.85334	2.64991
ENSMUSG00000017344.4	Vtn	protein_coding	2.71841	0.0528771	0.342765	0.404779	NA	1.31274	1.5757	0.156303	0.0256196	0	0	0.0753406	0	0.0271352	0.374623
ENSMUSG00000017376.15	Nlk	protein_coding	3898.89	0.244548	0.0706357	3.31316e-05	0.000746324	0.296788	0.0715014	39.708	39.7291	39.2048	32.9477	53.559	50.1269	50.4426	45.4797
ENSMUSG00000017386.10	Traf4	protein_coding	2131.21	0.0505349	0.0758662	0.406907	0.641362	0.0769352	0.0927657	37.1399	37.268	34.56	39.3403	40.8138	45.4258	37.3476	44.3539
ENSMUSG00000017390.15	Aldoc	protein_coding	220.831	-0.0988946	0.0894037	0.136632	0.331799	-0.167353	0.112434	4.21375	4.30343	4.11019	4.24995	3.98407	4.17567	4.35543	3.59306
ENSMUSG00000017400.10	Stac2	protein_coding	256.018	-0.230681	0.123718	0.00391427	0.0292103	-0.369609	0.128115	5.13831	4.93734	6.35724	5.26813	4.21454	4.19095	4.72052	4.80502
ENSMUSG00000017404.12	Rpl19	protein_coding	59107.6	0.0378888	0.0661155	0.497726	0.715359	0.0524234	0.0773125	3461.58	3490.68	3596.62	2854.44	3619.41	3838.61	3541.41	3876.84
ENSMUSG00000017405.14	Nek8	protein_coding	539.167	-0.158297	0.0829263	0.014826	0.0745297	-0.229135	0.0940385	6.55209	6.77236	6.91079	6.02234	6.4287	6.2595	5.21097	6.15291
ENSMUSG00000017412.15	Cacnb4	protein_coding	103.525	-0.0512042	0.14102	0.431048	0.662282	-0.220746	0.280348	0.436607	0.661484	0.939721	0.886891	0.528973	0.763825	0.866552	0.530295
ENSMUSG00000017417.14	Plxdc1	protein_coding	540.093	0.0883598	0.0748748	0.145637	0.345933	0.128582	0.0883654	6.37521	6.19447	5.88149	6.67101	7.36877	7.11997	7.41521	7.56134
ENSMUSG00000017418.14	Arl5b	protein_coding	1199.8	0.203855	0.0994436	0.00451467	0.0324779	0.305884	0.107714	6.05502	6.43364	6.39328	5.38614	9.05652	8.95953	7.62772	6.5756
ENSMUSG00000017421.18	Zfp207	protein_coding	13375.7	0.081032	0.0669548	0.15165	0.355334	0.109627	0.0764629	105.694	116.404	113.884	118.914	138.975	140.438	128.403	119.666
ENSMUSG00000017428.16	Psmd11	protein_coding	4450.49	0.0749212	0.0586535	0.14432	0.343621	0.0945974	0.0647976	43.3549	39.0771	37.7088	38.8156	45.7051	43.607	46.4459	46.1676
ENSMUSG00000017446.14	C1qtnf1	protein_coding	35.2297	-0.433814	0.493327	0.0104631	0.0586451	-1.18022	0.460997	0.32091	0.880361	1.15882	1.29723	0.439627	0.21437	0.527797	0.5465
ENSMUSG00000017453.4	Pipox	protein_coding	13.3749	-0.547445	0.511496	0.00518514	0.0359649	-1.18752	0.424828	0.385379	0.54745	0.367232	0.469825	0.216719	0.190217	0.223014	0.205259
ENSMUSG00000017466.9	Timp2	protein_coding	3018.34	-0.162346	0.0855608	0.0140242	0.0715971	-0.238592	0.0971212	48.9733	46.7883	46.5638	54.9703	41.317	44.4476	46.0074	47.6767
ENSMUSG00000017478.15	Zc3h18	protein_coding	5478.18	0.0895	0.0679952	0.117446	0.300815	0.121497	0.0776051	35.5389	32.2516	37.1891	29.763	42.9784	38.6794	37.3004	38.107
ENSMUSG00000017485.11	Top2b	protein_coding	16661.2	0.199689	0.0800241	0.00178462	0.0164785	0.267856	0.0857436	62.1432	58.7236	69.9422	53.3459	84.7965	79.7366	79.9446	70.6205
ENSMUSG00000017491.9	Rarb	protein_coding	28.0114	0.0679646	0.166682	0.308935	0.549729	0.347796	0.341828	0.271192	0.24695	0.184587	0.396741	0.261438	0.471683	0.408033	0.361104
ENSMUSG00000017493.12	Igfbp4	protein_coding	25201.8	0.925815	0.120805	5.29508e-15	1.65033e-12	0.948423	0.121286	229.541	262.335	257.136	171.613	501.908	511.572	433.303	454.537
ENSMUSG00000017499.15	Cdc6	protein_coding	532.549	-0.488097	0.339499	0.00224242	0.0194051	-0.805291	0.263503	7.06921	7.11141	4.28713	11.8288	4.59205	4.47975	5.73072	3.93889
ENSMUSG00000017548.15	Suz12	protein_coding	7404.62	0.100993	0.0603628	0.0551443	0.184448	0.127329	0.0663955	87.724	82.8127	81.312	85.3395	101.554	98.7447	105.546	89.4794
ENSMUSG00000017550.14	Atad5	protein_coding	736.241	-0.0561022	0.104013	0.408194	0.642273	-0.127355	0.153982	5.52556	5.52392	5.31603	7.59573	6.0409	6.13092	6.63324	4.8296
ENSMUSG00000017561.16	Crlf3	protein_coding	14163.4	0.155434	0.0766799	0.0123807	0.0655295	0.214786	0.0858765	185.728	186.122	204.68	149.995	228.371	232.437	214.999	226.679
ENSMUSG00000017607.9	Tns4	protein_coding	132.094	0.117608	0.144504	0.112635	0.293068	0.339855	0.214222	1.15652	1.28837	1.12853	1.72936	1.68718	1.76664	2.32406	1.43502
ENSMUSG00000017615.12	Tnfaip1	protein_coding	1588.23	-0.0179961	0.0563283	0.716935	0.862082	-0.0230847	0.0636718	24.3363	24.6077	26.9031	23.9705	26.1509	27.7815	25.8595	25.5104
ENSMUSG00000017631.19	Abr	protein_coding	8699.34	0.0493909	0.074199	0.411659	0.645747	0.0738349	0.0899353	44.4591	46.4439	42.5145	48.3792	53.0501	52.4893	55.9227	44.1895
ENSMUSG00000017639.13	Rab11fip4	protein_coding	5401.35	0.298429	0.0791086	2.7442e-06	9.8439e-05	0.354305	0.0755595	39.9937	38.5643	38.3211	33.2675	52.7731	55.0304	53.0883	44.9085
ENSMUSG00000017652.16	Cd40	protein_coding	1293.96	-0.211502	0.0841285	0.0013198	0.0131235	-0.286071	0.0890731	24.9663	23.8356	25.0334	24.5483	19.5779	24.5736	22.5933	19.7787
ENSMUSG00000017664.16	Slc35c2	protein_coding	3627.1	-0.0259735	0.0527091	0.580777	0.774478	-0.0323295	0.0585414	58.5572	55.529	54.1629	52.6717	56.5032	56.8645	57.8147	60.265
ENSMUSG00000017667.9	Zfp334	protein_coding	11.8116	-0.0688434	0.231043	0.318246	0.558524	-0.58808	0.589218	0.0644516	0.0443698	0.142136	0.155578	0.02796	0.106344	0.0604217	0.0926855
ENSMUSG00000017670.16	Elmo2	protein_coding	4383.27	0.0524844	0.0580457	0.301563	0.542107	0.0669376	0.0647938	38.1753	38.9511	36.5151	37.9873	42.2014	44.5679	44.8989	38.8036
ENSMUSG00000017677.11	Wsb1	protein_coding	3798.84	0.0411992	0.0465691	0.330094	0.570729	0.0487338	0.0500386	55.1241	57.956	56.3237	51.4308	62.9872	60.5201	61.3016	60.0835
ENSMUSG00000017679.16	Ttpal	protein_coding	3325.99	0.0361191	0.0620187	0.498753	0.716348	0.0481563	0.0711895	33.5636	33.1046	35.253	27.788	36.8026	36.7346	34.7853	35.3129
ENSMUSG00000017686.17	Rhot1	protein_coding	2605.01	0.113994	0.0472499	0.00888318	0.0525118	0.130555	0.0498964	19.9076	20.4061	19.5402	19.1976	24.0015	22.8499	23.5004	22.4808
ENSMUSG00000017692.8	Rhbdl3	protein_coding	101.49	-0.0706339	0.126878	0.301457	0.542017	-0.22008	0.212984	1.60859	1.46114	1.39599	0.992795	1.11459	0.964113	1.38467	1.52611
ENSMUSG00000017697.3	Ada	protein_coding	788.102	-0.0374259	0.097573	0.575579	0.77173	-0.0786492	0.140482	23.2186	23.4321	19.6442	28.7219	23.6822	21.6579	27.102	24.2479
ENSMUSG00000017707.9	Serinc3	protein_coding	42051.5	-0.024708	0.0845774	0.699839	0.852025	-0.0428253	0.11108	624.11	609.737	621.041	757.492	635.065	647.194	693.475	747.414
ENSMUSG00000017713.9	Tha1	protein_coding	488.665	0.0307214	0.0992737	0.645956	0.819528	0.0670447	0.145944	9.81325	11.7777	10.3308	6.83918	11.0633	11.5787	10.1461	10.6712
ENSMUSG00000017715.11	Pgs1	protein_coding	3076.33	0.048505	0.0649717	0.379722	0.616287	0.0659379	0.0750651	33.7544	36.4727	33.3609	29.3653	38.1565	40.4377	35.5627	35.0796
ENSMUSG00000017716.15	Birc5	protein_coding	1342.35	-0.241571	0.236102	0.0176545	0.0840588	-0.58546	0.24674	27.0164	26.7988	15.2358	41.7693	18.7243	19.9267	23.2514	17.8646
ENSMUSG00000017718.15	Afmid	protein_coding	348.947	-0.0580092	0.0843175	0.366728	0.604547	-0.0974277	0.107939	6.06677	6.51015	5.40071	6.01712	6.41758	5.4052	6.10147	6.16009
ENSMUSG00000017721.15	Pigt	protein_coding	4523.92	0.0805624	0.0488021	0.0692337	0.214167	0.0942367	0.051867	69.1614	65.6571	65.4959	67.0519	80.0602	74.9522	77.1125	74.1223
ENSMUSG00000017723.11	Wfdc2	protein_coding	5.08578	0.184201	0.456152	0.0741897	0.224817	1.67066	0.935713	0.185553	0	0.113667	0.203591	0.134159	0.942025	0.193279	0.444728
ENSMUSG00000017724.14	Etv4	protein_coding	8.13673	-0.0503924	0.200402	0.434434	0.665027	-0.413863	0.529489	0.238517	0.150796	0.125239	0.186931	0.197089	0.151364	0.124224	0.102084
ENSMUSG00000017734.15	Dbndd2	protein_coding	118.885	0.0210697	0.100355	0.752388	0.882322	0.0473513	0.150087	1.67479	1.50489	1.50572	1.59964	1.48098	1.80453	1.80728	1.84822
ENSMUSG00000017737.2	Mmp9	protein_coding	680.71	0.0338985	0.103469	0.613498	0.797145	0.079511	0.157421	12.3129	9.83136	9.95927	11.9523	11.1929	12.5363	16.1409	10.0818
ENSMUSG00000017740.17	Slc12a5	protein_coding	41.0062	-0.0728308	0.176934	0.282577	0.520526	-0.391975	0.364781	0.411869	0.335218	0.51331	0.218162	0.410746	0.171246	0.221906	0.399969
ENSMUSG00000017747.13	Ghdc	protein_coding	354.383	-0.12878	0.0890907	0.0541959	0.182077	-0.206333	0.107171	8.72208	8.28801	8.15894	8.0612	7.2437	8.6517	6.8344	8.1689
ENSMUSG00000017754.13	Pltp	protein_coding	1553.67	0.0819096	0.111379	0.238016	0.47039	0.193798	0.164241	39.9612	32.6825	24.5555	36.0098	36.8922	36.0746	41.2166	49.0021
ENSMUSG00000017756.9	Slc12a7	protein_coding	9050.18	0.350779	0.144524	0.000163509	0.00265468	0.468506	0.124285	35.5639	37.0815	42.3957	26.6049	56.7872	55.1354	46.7581	51.0481
ENSMUSG00000017760.16	Ctsa	protein_coding	11761.2	-0.090755	0.0686092	0.114601	0.296274	-0.123798	0.0784603	158.109	155.042	139.474	159.893	140.875	153.413	158.991	149.866
ENSMUSG00000017764.2	Zswim1	protein_coding	598.034	0.0351675	0.0763083	0.564684	0.76397	0.0544064	0.0944723	14.2808	11.3329	12.6738	11.4962	14.2987	13.2259	14.5386	13.3083
ENSMUSG00000017765.17	Slc12a4	protein_coding	1188.58	-0.0290531	0.0692242	0.614008	0.79764	-0.0416687	0.0826169	16.8819	16.0678	16.1256	17.2619	17.478	18.9327	15.6152	17.1949
ENSMUSG00000017774.19	Myo1c	protein_coding	5537.37	-0.0125501	0.0706957	0.829742	0.921494	-0.0183897	0.0855206	50.0236	45.6341	56.3679	47.5025	48.356	55.5607	54.6243	52.5275
ENSMUSG00000017776.15	Crk	protein_coding	4001.98	0.0371866	0.051013	0.416304	0.649259	0.0454312	0.0558913	50.0986	49.9846	47.1475	48.958	55.7444	53.2271	56.5168	51.7441
ENSMUSG00000017778.14	Cox7c	protein_coding	3571.96	-0.0198458	0.053745	0.678015	0.83995	-0.0249565	0.060111	188.666	189.132	184.747	187.973	186.275	204.622	200.905	199.087
ENSMUSG00000017781.17	Pitpna	protein_coding	15989.1	0.133794	0.0438463	0.0011065	0.0116033	0.149763	0.0459123	222.122	213.649	214.879	214.471	256.878	263.243	265.683	243.825
ENSMUSG00000017801.15	Mlx	protein_coding	2776.94	0.0467889	0.0511382	0.307448	0.548385	0.0568293	0.0556827	82.9613	80.8084	84.399	73.0009	93.5705	91.9658	86.6085	86.0412
ENSMUSG00000017802.14	Retreg3	protein_coding	7133.89	0.115604	0.0563844	0.0212103	0.0952323	0.140451	0.0609537	118.098	111.145	117.63	99.2977	136.173	138.652	127.635	124.629
ENSMUSG00000017817.11	Jph2	protein_coding	1.74081	-0.0393952	0.288693	0.537187	NA	-0.726247	1.17692	0.0497133	0.0122227	0.0304537	0.027273	0.0359439	0	0.0129458	0.0297879
ENSMUSG00000017830.15	Dhx58	protein_coding	1577.09	0.124149	0.0818595	0.052953	0.179295	0.186437	0.096335	30.5303	26.2741	23.6825	25.8197	29.3777	33.375	34.1584	32.694
ENSMUSG00000017831.8	Rab5a	protein_coding	3204.85	0.0207053	0.0582242	0.684342	0.842871	0.0269318	0.0662454	35.1313	36.5041	34.2269	36.0361	38.4675	39.4947	41.2872	35.9078
ENSMUSG00000017832.2	Hspb9	protein_coding	3.5104	0.0302308	0.240436	0.630188	NA	0.414058	0.859999	0.145682	0.143272	0.535456	0.159844	0.526658	0.277352	0.151748	0.436458
ENSMUSG00000017837.12	Nkiras2	protein_coding	1454.48	-0.0311281	0.0618521	0.559139	0.760016	-0.0415531	0.0711378	25.0519	24.5649	22.7617	24.7629	24.2578	25.437	26.5415	24.974
ENSMUSG00000017843.14	Ppp2r5c	protein_coding	12610.7	0.0736283	0.0560384	0.137119	0.3326	0.0911114	0.0612883	90.9138	87.5771	88.2401	80.8448	99.8752	99.4315	107.204	90.4181
ENSMUSG00000017858.12	Ift52	protein_coding	2186.48	-0.0294713	0.0553062	0.546718	0.751189	-0.0373175	0.0619187	45.4276	46.2539	46.6619	47.8144	49.5067	49.3933	50.1697	45.6191
ENSMUSG00000017861.11	Mybl2	protein_coding	615.1	-0.286023	0.242638	0.00897637	0.0526724	-0.597297	0.228591	8.81375	8.9262	5.91672	13.7793	6.42209	6.70903	7.81314	5.77369
ENSMUSG00000017897.18	Eya2	protein_coding	699.297	0.214769	0.163463	0.013878	0.071118	0.435338	0.176937	16.402	11.1984	12.0703	7.85264	17.3175	16.423	16.4156	18.394
ENSMUSG00000017929.13	B4galt5	protein_coding	2791.57	0.125772	0.0718452	0.0346268	0.134553	0.1718	0.0813181	39.0727	34.8046	31.989	37.6451	44.2884	43.7646	44.2031	41.3077
ENSMUSG00000017950.16	Hnf4a	protein_coding	1.23025	0.00656837	0.309435	0.909452	NA	0.187985	1.6529	0.0328599	0.0107721	0	0.0120181	0.015839	0	0	0.0525052
ENSMUSG00000017969.13	Ptgis	protein_coding	318.133	-0.0121792	0.172459	0.837769	0.926028	-0.101284	0.494677	6.98371	6.36168	5.02269	11.6408	3.51521	4.7849	9.48473	12.1958
ENSMUSG00000017978.18	Cadps2	protein_coding	22.9429	-0.353121	0.456912	0.0172395	0.0826418	-1.13368	0.476024	0.143733	0.157665	0.230281	0.242623	0.0479641	0.0771808	0.0575835	0.192122
ENSMUSG00000017999.16	Ddx27	protein_coding	4101.14	0.103458	0.0604944	0.0499313	0.172567	0.130399	0.0665115	50.6759	47.8726	51.5551	41.7498	57.8174	56.4738	54.5927	56.0194
ENSMUSG00000018001.18	Cyth3	protein_coding	1973.83	-0.279286	0.105508	0.000220067	0.00335249	-0.37366	0.101132	12.7485	14.0973	13.3329	15.3528	11.7741	11.9843	12.3629	9.96573
ENSMUSG00000018008.8	Cyth4	protein_coding	15339.5	-0.0386524	0.0463952	0.359286	0.598192	-0.045761	0.0499179	130.428	119.724	123.215	113.258	124.852	128.035	124.414	127.788
ENSMUSG00000018012.11	Rac3	protein_coding	42.8169	-0.0350514	0.161765	0.57001	0.767006	-0.224904	0.395933	2.04495	1.64912	1.60347	3.0515	1.95169	1.71302	0.894642	3.13683
ENSMUSG00000018040.9	Rrp7a	protein_coding	3909.53	0.0407892	0.0513428	0.37517	0.612514	0.0498242	0.0561824	43.256	41.3486	41.6209	41.1128	44.1498	47.9796	46.2685	47.2697
ENSMUSG00000018042.18	Cyb5r3	protein_coding	3753.99	-0.0538686	0.072105	0.362515	0.600873	-0.0784198	0.0861204	51.6152	51.3785	51.6603	56.5249	48.9818	53.9859	58.3654	53.2587
ENSMUSG00000018068.13	Ints2	protein_coding	936.371	-0.0271022	0.0716904	0.64531	0.819165	-0.0399423	0.086777	5.51306	5.25029	5.40478	4.92233	6.28546	5.68765	5.27012	4.79679
ENSMUSG00000018076.12	Med13l	protein_coding	6590.11	0.314794	0.0725236	1.58111e-07	9.88816e-06	0.360524	0.0687648	22.8505	22.3309	22.4731	20.551	32.9091	30.8469	31.2646	26.4923
ENSMUSG00000018102.5	H2bc4	protein_coding	412.999	-0.16787	0.152621	0.037758	0.142596	-0.393396	0.189363	28.4083	20.1103	17.3745	29.4634	17.067	18.87	20.1087	21.8738
ENSMUSG00000018126.15	Baiap2l2	protein_coding	27.5247	0.0104919	0.140011	0.863897	0.93886	0.0546445	0.318785	0.697863	0.705384	0.546251	0.382852	0.616699	0.811927	0.484614	0.696925
ENSMUSG00000018143.10	Mafk	protein_coding	3810.69	0.13493	0.0833541	0.0375569	0.142152	0.202564	0.0974023	58.7252	57.6205	44.1291	53.5314	67.1594	65.2267	68.3295	63.5199
ENSMUSG00000018160.15	Med1	protein_coding	5814.54	0.228647	0.077537	0.00026615	0.00390134	0.291791	0.0800261	35.2832	37.6229	37.1805	30.838	50.3748	48.409	45.2985	40.9435
ENSMUSG00000018166.8	Erbb3	protein_coding	553.187	-0.0481255	0.0695002	0.40494	0.640226	-0.0684393	0.0821767	6.02136	5.32526	5.54637	5.30466	5.69463	5.37757	5.78679	5.81488
ENSMUSG00000018167.10	Stard3	protein_coding	2415.05	0.125796	0.0680641	0.0286712	0.118275	0.166374	0.0760401	38.6546	38.8486	39.5444	33.8646	45.8781	47.9289	40.6977	46.9824
ENSMUSG00000018168.8	Ikzf3	protein_coding	10745.9	0.00501647	0.0817349	0.936646	0.971926	0.00841221	0.105833	70.6369	67.4188	76.3657	73.8316	80.1833	78.3672	89.7686	63.1566
ENSMUSG00000018169.12	Mfng	protein_coding	4502.96	0.122605	0.079061	0.0514629	0.176016	0.179526	0.092178	95.0172	92.3829	93.0203	70.9197	107.851	110.975	98.1973	108.755
ENSMUSG00000018171.9	Vmp1	protein_coding	3699.22	-0.198007	0.0590208	0.000141193	0.00238823	-0.235244	0.0618077	61.9884	64.4374	60.4451	57.2722	58.0956	59.6635	52.6311	52.1988
ENSMUSG00000018189.12	Uchl5	protein_coding	1820.96	0.0421372	0.054144	0.380586	0.617	0.0524814	0.0598545	38.3267	34.203	35.6889	36.0138	40.7617	39.9591	40.3563	39.3347
ENSMUSG00000018196.18	Glrx2	protein_coding	1249.08	0.0246244	0.0626667	0.647191	0.819965	0.033212	0.0725679	8.66907	8.44266	8.77459	7.31576	9.64166	8.9829	8.62185	9.16795
ENSMUSG00000018199.9	Ro60	protein_coding	399.556	0.0300646	0.0766913	0.623331	0.804533	0.0468639	0.0954196	2.31129	2.41478	2.38354	2.59071	2.71707	2.8069	2.75393	2.47756
ENSMUSG00000018209.15	Stk4	protein_coding	26209.9	0.236795	0.0707376	5.99765e-05	0.00118902	0.289685	0.0721884	238.585	242.413	252.726	215.607	327.858	316.228	328.467	272.053
ENSMUSG00000018217.12	Pmp22	protein_coding	42.0671	-0.29794	0.379379	0.0213061	0.0954231	-0.931241	0.404445	1.16818	1.28141	1.01837	2.0212	0.584738	0.484719	0.585009	1.42685
ENSMUSG00000018238.6	Gdf9	protein_coding	14.5965	0.124193	0.248029	0.127303	0.316969	0.667794	0.437948	0.494716	0.204856	0.382808	0.228551	0.602428	0.660948	0.379705	0.592861
ENSMUSG00000018239.9	Zcchc10	protein_coding	651.492	0.0437244	0.0723487	0.4605	0.685855	0.0642901	0.0871112	30.4141	26.0226	26.8756	24.6943	30.3464	29.3858	29.3044	31.9374
ENSMUSG00000018286.6	Psmb6	protein_coding	4310.34	-0.0817087	0.0604024	0.119767	0.304901	-0.104226	0.0669938	144.89	139.354	132.003	145.554	136.316	140.011	140.918	143.403
ENSMUSG00000018287.12	Spag7	protein_coding	2006.26	-0.0311345	0.0543041	0.518159	0.730479	-0.0390925	0.0604973	81.6106	77.6251	85.1465	79.5077	81.9994	84.534	86.3485	84.8266
ENSMUSG00000018293.4	Pfn1	protein_coding	65053	0.0353282	0.0550623	0.468364	0.692313	0.0445007	0.0613681	1744.35	1485	1584.65	1467.57	1751.23	1755.96	1790.39	1645.61
ENSMUSG00000018322.10	Tomm34	protein_coding	4816.68	0.0962486	0.0663446	0.0872277	0.248967	0.128053	0.0748758	94.5101	89.8673	96.9508	76.0984	107.487	106.044	99.2788	105.401
ENSMUSG00000018326.9	Ywhab	protein_coding	12603	0.0694906	0.0558978	0.159515	0.366399	0.0861208	0.0612216	233.921	204.233	207.244	206.891	238.751	239.601	252.896	238.467
ENSMUSG00000018334.18	Ksr1	protein_coding	2877.27	-0.0730978	0.0791714	0.242208	0.475266	-0.1133	0.0968803	23.9434	26.4835	25.0842	23.6978	25.4615	27.4506	25.6306	19.9677
ENSMUSG00000018339.11	Gpx3	protein_coding	99.2397	-0.274325	0.277863	0.0151415	0.0755962	-0.67158	0.276487	3.38355	3.67181	3.28775	5.44069	1.98242	1.9251	3.15983	3.53047
ENSMUSG00000018340.13	Anxa6	protein_coding	31395.4	0.266209	0.0760587	1.69639e-05	0.000430597	0.323392	0.0751811	633.886	536.905	554.277	520.507	766.169	731.829	815.043	697.998
ENSMUSG00000018341.12	Il12rb2	protein_coding	1721.03	-0.202701	0.198493	0.0259055	0.109814	-0.50518	0.22678	39.1392	30.2944	24.8641	31.1986	21.9899	26.8371	32.6964	13.4799
ENSMUSG00000018347.16	Zkscan6	protein_coding	1152.67	0.020391	0.0706119	0.726634	0.867271	0.0297843	0.0851939	29.3519	27.0897	32.4907	24.6434	31.801	30.9977	30.7135	30.6044
ENSMUSG00000018362.14	Kpna2	protein_coding	2483.6	-0.0618173	0.101834	0.36253	0.600873	-0.133681	0.146813	52.588	52.7861	41.5397	65.5161	48.0437	52.3311	59.1683	48.7711
ENSMUSG00000018363.16	Smurf2	protein_coding	3491.18	0.222253	0.0729692	0.000228591	0.00345806	0.279	0.0757097	29.3506	29.8272	34.0459	27.5145	41.4868	41.1517	38.0102	36.4486
ENSMUSG00000018372.13	Cep95	protein_coding	1875.71	0.0703749	0.0884403	0.283902	0.522107	0.122985	0.114768	25.5534	26.0101	29.3477	20.0919	32.3257	30.2588	25.5548	29.6267
ENSMUSG00000018377.10	Vezf1	protein_coding	5580.89	0.24008	0.065327	1.68142e-05	0.000427369	0.285582	0.0663608	69.4909	64.1478	67.8741	56.51	86.8585	87.2361	84.9433	77.9603
ENSMUSG00000018378.13	Cuedc1	protein_coding	419.442	0.11249	0.0882888	0.089943	0.253732	0.183727	0.108349	3.9806	4.04075	4.68633	3.34345	5.05482	5.06385	4.95655	4.44132
ENSMUSG00000018379.17	Srsf1	protein_coding	18832.3	0.0924411	0.0607726	0.0802589	0.235876	0.117506	0.0671775	190.044	194.332	174.968	185.959	237.113	221.059	203.812	206.092
ENSMUSG00000018381.15	Abi3	protein_coding	3669.11	-0.144998	0.0782512	0.0209547	0.0944726	-0.20536	0.0889466	56.3715	52.6589	53.8384	59.8816	47.6538	51.3778	56.9811	51.2575
ENSMUSG00000018387.12	Shroom1	protein_coding	5.06369	-0.108685	0.307684	0.177591	0.393194	-0.971335	0.720462	0.114962	0.0791422	0.0845089	0.0630689	0.0997444	0.0437734	0.0359246	0.0137769
ENSMUSG00000018395.19	Kif3a	protein_coding	327.496	-0.0200496	0.086056	0.755895	0.884048	-0.0355808	0.114453	4.86649	5.8012	5.14925	5.93825	5.7577	5.65254	6.00614	5.37245
ENSMUSG00000018398.18	Septin8	protein_coding	780.294	-0.182124	0.208251	0.040844	0.150252	-0.527629	0.257995	7.91457	8.15104	5.21557	14.0983	6.1056	5.76694	7.38441	7.23587
ENSMUSG00000018401.17	Mtmr4	protein_coding	3746.53	0.0158844	0.0528492	0.736241	0.873164	0.0198786	0.0590159	35.416	33.73	35.4789	35.8183	40.4412	37.5287	38.6474	36.2165
ENSMUSG00000018405.7	Mrm1	protein_coding	687.843	0.0222609	0.0718607	0.705758	0.855574	0.0329363	0.0872348	14.1241	14.4526	14.7517	12.5636	16.7713	14.814	14.0016	15.755
ENSMUSG00000018411.17	Mapt	protein_coding	4.78692	-0.180881	0.399294	0.0766638	0.229352	-1.2776	0.721651	0.0491538	0.0414349	0.0602219	0.0616368	0.0304624	0.0178248	0.0365718	0.00841505
ENSMUSG00000018412.16	Kansl1	protein_coding	7801.75	0.220781	0.0550841	7.16464e-06	0.000211842	0.253852	0.056553	65.63	59.672	63.169	55.7696	80.7092	77.5377	80.4069	73.4597
ENSMUSG00000018415.14	Gid4	protein_coding	2536.84	0.275637	0.0532488	6.74941e-09	6.78941e-07	0.305283	0.0526619	28.1591	27.6505	28.7054	25.4926	38.0153	37.0094	34.994	35.7389
ENSMUSG00000018417.14	Myo1b	protein_coding	211.38	-0.00857424	0.100977	0.897686	0.955321	-0.0196464	0.152789	1.10254	1.2867	1.29076	0.973149	1.16208	1.20655	1.06678	1.47394
ENSMUSG00000018425.18	Dhx40	protein_coding	2816.34	0.115979	0.078151	0.0634303	0.202951	0.169604	0.0913735	36.5043	37.7803	39.8261	33.5968	42.291	41.5115	43.8021	50.154
ENSMUSG00000018427.8	Ypel2	protein_coding	608.958	0.0902668	0.0903099	0.174904	0.389376	0.156719	0.115522	6.41529	7.51092	6.54986	7.48187	7.57292	8.91785	7.78478	9.16546
ENSMUSG00000018428.15	Akap1	protein_coding	179.484	-0.091852	0.119434	0.192104	0.413512	-0.233349	0.178896	2.21649	2.58262	2.52372	3.06638	2.09032	2.09461	2.33387	2.94493
ENSMUSG00000018433.14	Nol11	protein_coding	2034.3	0.0636903	0.0710799	0.27773	0.514945	0.0910071	0.083844	23.2478	20.5138	24.1164	18.9331	26.3087	23.5926	25.4908	23.6247
ENSMUSG00000018442.13	Derl2	protein_coding	2582.62	0.00640008	0.0566216	0.897849	0.955441	0.0082517	0.0642763	19.8679	18.4667	19.4475	17.6543	20.9204	20.1633	18.9911	21.2348
ENSMUSG00000018446.8	C1qbp	protein_coding	3340.48	-0.0191623	0.0534081	0.687007	0.84414	-0.0240457	0.0596785	73.317	68.2579	69.6277	69.6855	71.3023	73.4132	75.0442	76.2907
ENSMUSG00000018449.12	Rpain	protein_coding	973.49	0.0404068	0.080815	0.52066	0.732755	0.0658795	0.102564	18.5517	20.5689	21.6119	18.1706	22.36	25.6007	19.3629	21.2955
ENSMUSG00000018451.7	6330403K07Rik	protein_coding	145.896	-2.08199	0.186165	1.19527e-30	3.78742e-27	-2.12573	0.184709	9.41329	8.99307	7.41401	9.7013	1.79874	2.17615	1.99607	2.73961
ENSMUSG00000018459.15	Slc13a3	protein_coding	91.855	-0.0931036	0.174121	0.192185	0.413512	-0.40902	0.313631	0.983625	1.14686	0.795124	1.7802	0.718517	0.682133	1.1619	1.23952
ENSMUSG00000018470.8	Kcnab3	protein_coding	75.6482	-0.0300655	0.118054	0.648162	0.820648	-0.0948918	0.207951	1.86427	1.59745	1.65085	1.31641	1.89509	1.92104	1.49968	1.17236
ENSMUSG00000018474.18	Chd3	protein_coding	40817.2	0.342461	0.141649	0.000182237	0.00289933	0.460243	0.122979	280.009	243.099	259.966	179.307	400.667	365.948	332.483	317.694
ENSMUSG00000018476.7	Kdm6b	protein_coding	7019.57	0.464264	0.0523466	2.08818e-21	1.52694e-18	0.476047	0.0501074	52.1601	51.3122	49.7805	45.8663	77.6254	73.3158	75.5054	70.4912
ENSMUSG00000018481.9	Appbp2	protein_coding	3359.57	0.161875	0.05964	0.00206526	0.0183223	0.196963	0.0639348	27.9509	28.1564	30.2147	27.8221	37.1764	36.7738	34.7229	31.7702
ENSMUSG00000018486.2	Wnt9b	protein_coding	2.54974	-0.0255773	0.280145	0.679112	NA	-0.501135	1.21142	0.0468194	0	0.0573618	0.0513708	0.0169258	0.0297119	0	0.0701347
ENSMUSG00000018500.2	Adora2b	protein_coding	28.5893	-0.0399358	0.153094	0.52407	0.735098	-0.221045	0.346963	1.26115	0.817466	1.01838	0.849122	0.538818	0.873096	0.806113	1.37396
ENSMUSG00000018501.17	Ncor1	protein_coding	18008.5	0.228684	0.0926265	0.00101927	0.0109359	0.315376	0.0960006	75.6314	70.1826	82.9563	66.7375	105.505	99.0888	107.447	82.3547
ENSMUSG00000018507.16	Trpv2	protein_coding	3959.83	-0.080108	0.0616196	0.132766	0.325276	-0.103353	0.0687512	60.134	53.2137	55.4725	47.0397	54.8168	54.2042	53.758	52.4087
ENSMUSG00000018509.8	Cenpv	protein_coding	198.246	-0.630118	0.268632	0.000172649	0.00277699	-0.783244	0.208531	7.15418	7.35173	6.86897	11.1177	4.13812	4.92925	6.02248	5.17908
ENSMUSG00000018537.16	Pcgf2	protein_coding	326.199	-0.598643	0.115915	3.78198e-09	4.15624e-07	-0.628068	0.10657	6.91402	6.5489	7.20299	5.82537	5.00985	4.96827	4.28052	4.15182
ENSMUSG00000018541.10	Cwc25	protein_coding	1394.63	0.0548035	0.062359	0.306852	0.547627	0.0724178	0.0708694	16.9647	15.5519	17.015	13.9633	18.7658	17.8923	17.7692	17.107
ENSMUSG00000018543.8	1700001P01Rik	protein_coding	2.43703	-0.0466077	0.285113	0.476101	NA	-0.769198	1.07944	0.508486	0.250037	0.415322	0	0.122549	0.215126	0.0882763	0.304681
ENSMUSG00000018547.8	Pip4k2b	protein_coding	7350.11	0.140556	0.0570682	0.0056582	0.0382793	0.169849	0.0613846	79.9741	76.4026	83.3781	73.6999	96.6905	93.5465	100.759	87.0597
ENSMUSG00000018548.15	Trim37	protein_coding	1704.8	-0.0680727	0.0942389	0.309641	0.550434	-0.129479	0.127443	14.104	14.743	12.3401	16.8585	13.8228	13.4908	16.6231	13.0982
ENSMUSG00000018554.13	Ybx2	protein_coding	4.18851	0.00743845	0.225157	0.902454	0.957588	0.101918	0.831563	0.140272	0.137952	0.103114	0.123127	0.162272	0	0.146113	0.26896
ENSMUSG00000018559.16	Ctdnep1	protein_coding	4490.11	0.03024	0.0623764	0.572781	0.769567	0.0405743	0.0719453	135.817	116.696	113.606	112.377	131.844	128.548	132.031	134.793
ENSMUSG00000018565.17	Elp5	protein_coding	1152.12	-0.0729447	0.0656601	0.190469	0.411079	-0.098078	0.0749148	33.3109	30.2887	28.554	30.2258	29.9683	29.9901	31.024	31.5764
ENSMUSG00000018566.14	Slc2a4	protein_coding	49.9489	-3.03125	0.56831	1.74266e-09	2.11028e-07	-3.44956	0.573004	1.27721	1.51029	0.409829	2.91952	0.285831	0.077193	0.126704	0.127549
ENSMUSG00000018567.14	Gabarap	protein_coding	10251.3	-0.117967	0.0756139	0.0544457	0.18269	-0.167981	0.0873413	360.112	335.794	314.64	374.005	306.422	337.78	348.071	330.409
ENSMUSG00000018569.12	Cldn7	protein_coding	8.59119	-0.710643	0.775569	0.00442857	0.0320854	-1.93903	0.681341	0.271471	0.507262	0.232819	0.625509	0.078512	0.0344555	0.11311	0.227729
ENSMUSG00000018570.17	2810408A11Rik	protein_coding	118.709	0.100623	0.152836	0.162686	0.371441	0.348825	0.249858	2.14389	2.48179	3.8305	1.96025	4.3919	4.08158	2.5123	3.23827
ENSMUSG00000018572.10	Phf23	protein_coding	4246.72	0.0523446	0.0530695	0.268347	0.504432	0.0642207	0.0580198	75.7934	73.92	79.3398	70.0606	83.7603	87.9133	79.0166	84.5177
ENSMUSG00000018574.14	Acadvl	protein_coding	3129.69	0.022195	0.0574057	0.65949	0.827912	0.0286642	0.0650545	73.1417	68.524	69.6145	60.8748	75.3604	73.8162	71.0601	77.1055
ENSMUSG00000018581.15	Dnah11	protein_coding	45.9465	-0.108753	0.159823	0.139236	0.335938	-0.377805	0.255508	0.215802	0.19065	0.255432	0.188622	0.163964	0.181052	0.228598	0.122732
ENSMUSG00000018583.5	G3bp1	protein_coding	12934.3	0.0239476	0.0432395	0.545763	0.750333	0.0281398	0.0465798	113.813	108.588	106.623	98.6003	117.921	115.834	117.733	115.749
ENSMUSG00000018585.9	Atox1	protein_coding	2487.19	-0.296474	0.114325	0.000191139	0.00299583	-0.39736	0.106518	319.25	321.564	265.987	323.794	225.737	242.796	282.04	251.386
ENSMUSG00000018593.13	Sparc	protein_coding	1324.1	-0.139903	0.266883	0.103931	0.278968	-0.725611	0.446231	20.522	20.0452	24.5956	36.839	10.4774	9.53278	16.8249	29.2108
ENSMUSG00000018599.5	Mief2	protein_coding	596.637	-0.00153727	0.088189	0.98113	0.99156	-0.00283032	0.119661	14.0773	13.0977	14.0029	10.7245	14.1623	15.7913	11.5401	14.0234
ENSMUSG00000018604.18	Tbx3	protein_coding	9.37962	-0.0968833	0.253617	0.201377	0.424852	-0.706391	0.552888	0.127736	0.0471085	0.117374	0.122634	0.046178	0.0506637	0.0665271	0.10524
ENSMUSG00000018623.9	Mmp7	protein_coding	1.84562	0.0357009	0.283895	0.572833	NA	0.657909	1.16675	0.0990309	0.0486964	0.060665	0.108658	0	0.125692	0.103154	0.296694
ENSMUSG00000018634.10	Crhr1	protein_coding	27.3503	-0.877191	0.574789	0.00117021	0.0120782	-1.42035	0.437564	0.666406	0.845654	0.869136	1.4152	0.2176	0.218274	0.425449	0.644042
ENSMUSG00000018648.15	Dusp14	protein_coding	76.2322	-0.901878	0.242451	7.44822e-06	0.000218865	-0.996728	0.222461	2.63733	3.04827	2.83145	3.75884	1.80856	1.34584	2.01079	1.43365
ENSMUSG00000018651.14	Tada2a	protein_coding	418.743	0.0142068	0.0729401	0.811221	0.912819	0.0213294	0.0893	7.96616	8.49891	8.36564	8.11625	8.40818	9.09518	8.96465	9.33346
ENSMUSG00000018654.17	Ikzf1	protein_coding	32705	0.125584	0.0716353	0.0345603	0.134423	0.171258	0.0810314	324.032	302.432	352.505	277.672	399.707	394.432	387.679	335.189
ENSMUSG00000018659.12	Pnpo	protein_coding	2125.84	-0.165003	0.0900126	0.0149629	0.0751185	-0.250119	0.102791	45.4699	46.8159	40.2696	53.0839	43.3726	43.3923	40.8284	40.2775
ENSMUSG00000018661.17	Cog1	protein_coding	2687.14	0.062425	0.0676607	0.271925	0.508643	0.0862378	0.0784951	32.6181	29.1377	34.2854	27.3072	37.829	35.0199	33.6228	33.8408
ENSMUSG00000018666.13	Cbx1	protein_coding	3717.3	0.0728676	0.0455677	0.0809246	0.237258	0.0837862	0.0480055	52.3627	49.0014	51.2196	46.6034	57.3396	58.59	56.4767	53.9114
ENSMUSG00000018669.14	Cdk5rap3	protein_coding	2982.7	-0.0296219	0.0633116	0.584706	0.777645	-0.0400945	0.0733629	48.2768	49.8385	48.0997	40.9451	51.4552	46.8708	46.5299	50.1404
ENSMUSG00000018672.15	Copz2	protein_coding	81.4511	-0.177087	0.181586	0.0380276	0.143051	-0.463894	0.223611	2.37109	2.28476	2.31813	3.10089	1.55851	1.7023	2.51971	2.00913
ENSMUSG00000018677.9	Slc25a39	protein_coding	2691.62	-0.276453	0.146948	0.00184241	0.0168404	-0.432647	0.138913	69.4803	62.5565	52.8947	78.7821	45.8935	53.2132	57.1631	53.6239
ENSMUSG00000018678.13	Sp2	protein_coding	3407.04	0.208354	0.0963967	0.00324987	0.0255215	0.304284	0.103391	59.9769	46.874	59.2297	44.8517	71.5205	67.5911	74.8012	64.8588
ENSMUSG00000018697.14	Aatf	protein_coding	1737.15	0.0721796	0.056435	0.147163	0.348581	0.0896785	0.0618632	34.1736	34.2609	36.652	33.188	40.2211	40.7769	37.1133	39.6721
ENSMUSG00000018707.13	Dync1h1	protein_coding	20700.9	0.304081	0.119878	0.000201736	0.00312585	0.409625	0.110208	71.1607	63.4237	78.6561	54.9773	108.259	92.3029	96.8674	84.2177
ENSMUSG00000018733.10	Pex12	protein_coding	528.61	0.0363673	0.0703461	0.532112	0.741072	0.0525718	0.0841438	9.10788	8.32477	9.21648	7.99134	9.03981	10.1932	9.79867	9.40928
ENSMUSG00000018736.14	Ndel1	protein_coding	2512.11	0.077025	0.0632936	0.156156	0.361446	0.101053	0.0712586	43.7789	41.9515	44.4748	45.3235	50.9413	49.7256	54.4409	46.8923
ENSMUSG00000018740.14	Slc25a35	protein_coding	524.586	0.0607082	0.0729115	0.308317	0.549159	0.0886712	0.0870384	8.47098	8.4723	7.68249	7.93738	9.92019	9.91182	9.10833	8.29012
ENSMUSG00000018750.14	Zbtb4	protein_coding	5567.98	0.116357	0.0697863	0.0462025	0.164095	0.157292	0.078901	36.9924	36.9891	42.5043	36.4067	47.3879	47.406	47.9927	40.1619
ENSMUSG00000018752.19	Tnfsfm13	protein_coding	30.3921	-0.0495788	0.177012	0.436718	0.666608	-0.332337	0.427308	1.20672	0.837709	0.347867	1.16826	0.752732	0.420434	1.0105	0.850654
ENSMUSG00000018761.14	Mpdu1	protein_coding	1655.54	-0.0305388	0.0539182	0.523805	0.734969	-0.0382486	0.0599986	42.896	40.5746	42.4617	37.5234	44.2709	44.7092	40.9946	40.7477
ENSMUSG00000018765.5	Fxr2	protein_coding	5238.11	0.0305744	0.0565031	0.538747	0.745517	0.0390491	0.0635246	80.4331	80.2764	87.4822	75.3102	91.111	93.8173	82.7729	88.6492
ENSMUSG00000018770.9	Atp5g3	protein_coding	5452.67	-0.0907678	0.0690515	0.116086	0.298529	-0.124336	0.0791236	164.418	152.971	136.235	160.449	148.909	150.703	155.631	149.296
ENSMUSG00000018774.13	Cd68	protein_coding	4627.34	-0.132453	0.129632	0.0760753	0.228166	-0.311444	0.175568	230.293	224.291	188.391	313.566	182.021	178.558	237.954	230.152
ENSMUSG00000018796.13	Acsl1	protein_coding	1552.27	-0.127478	0.134302	0.0874975	0.249255	-0.319692	0.187091	8.79778	10.1356	6.75529	12.8633	7.37498	9.19425	9.08002	7.64741
ENSMUSG00000018800.14	Abca5	protein_coding	115.261	0.00261489	0.111289	0.968452	0.9856	0.00740793	0.187305	0.5826	0.468374	0.759105	0.563137	0.742175	0.551649	0.664654	0.592899
ENSMUSG00000018809.2	Smyd4	protein_coding	520.957	-0.111609	0.0720275	0.0607245	0.196845	-0.154576	0.0824185	7.54941	7.61675	8.0969	6.64809	7.50752	7.1166	7.22752	6.93905
ENSMUSG00000018819.10	Lsp1	protein_coding	44708.9	-0.00893722	0.0614341	0.866189	0.940407	-0.01198	0.0710977	548.97	502.346	518.622	476.444	537.069	525.733	605.428	506.659
ENSMUSG00000018820.13	Zfyve27	protein_coding	2747.02	0.0964411	0.0779267	0.120958	0.307236	0.143767	0.0927073	18.7845	18.9081	19.2725	14.5143	22.9155	22.0514	19.8861	19.7478
ENSMUSG00000018821.3	Avpi1	protein_coding	913.141	-0.158957	0.0764566	0.0104274	0.0584968	-0.218426	0.0852785	46.2936	52.4706	44.0846	44.4095	41.8238	42.4654	43.3188	44.9154
ENSMUSG00000018830.10	Myh11	protein_coding	40.6163	-1.34607	0.278957	1.00837e-07	6.7983e-06	-1.47121	0.276273	0.584568	0.396953	0.451886	0.419961	0.171075	0.158988	0.152227	0.233513
ENSMUSG00000018841.17	Rad51d	protein_coding	1591.16	0.0131604	0.0687204	0.818418	0.916396	0.0188851	0.0822594	24.1346	27.5022	25.6265	23.075	29.1964	27.4152	28.4173	24.0595
ENSMUSG00000018844.6	Fndc8	protein_coding	1.24336	-0.0533458	0.332909	0.408811	NA	-1.20059	1.45352	0.0244148	0.024011	0.0598247	0.0803648	0.035305	0	0.0508628	0
ENSMUSG00000018845.14	Unc45b	protein_coding	11.9698	-0.0867963	0.240027	0.234623	0.466206	-0.64644	0.543897	0.14124	0.208355	0.115362	0.297026	0.0680799	0.0896318	0.134861	0.22568
ENSMUSG00000018846.8	Pank3	protein_coding	4654.9	0.178876	0.0838579	0.00634872	0.0414926	0.253212	0.0927785	33.4602	34.6836	33.5458	33.9518	46.9026	45.0434	46.5559	35.2095
ENSMUSG00000018848.4	Rars	protein_coding	3590.09	0.0699091	0.046446	0.0991768	0.270368	0.0809689	0.0491061	65.7919	62.0774	63.7866	63.0743	73.2963	70.9244	72.951	71.7372
ENSMUSG00000018849.6	Wwc1	protein_coding	12.3936	-0.114668	0.250435	0.149436	0.352333	-0.6835	0.47415	0.255883	0.178252	0.143688	0.152077	0.0616699	0.0947248	0.144374	0.178877
ENSMUSG00000018858.15	Mrpl58	protein_coding	1565.06	0.0017845	0.0740614	0.976274	0.989285	0.0027186	0.0914113	31.647	27.1589	29.0311	22.9864	30.1109	29.551	28.6003	30.5457
ENSMUSG00000018861.8	Fdxr	protein_coding	1261.03	-0.0111911	0.0732653	0.851138	0.93305	-0.0168754	0.0899223	29.042	26.4116	27.8464	23.3458	30.0596	28.6561	24.8135	29.4284
ENSMUSG00000018865.9	Sult4a1	protein_coding	10.4579	-0.0327908	0.178066	0.593076	0.783185	-0.256998	0.480923	0.336831	0.227741	0.206338	0.30028	0.213095	0.240475	0.350856	0.15137
ENSMUSG00000018882.12	Mrpl45	protein_coding	1304.49	-0.0904978	0.0673019	0.110995	0.290186	-0.121967	0.0765288	31.3302	30.6717	31.5715	29.9281	27.6308	30.4829	32.953	30.4174
ENSMUSG00000018899.16	Irf1	protein_coding	19481.2	0.0913343	0.0943705	0.17657	0.391572	0.16667	0.123332	315.766	284.826	246.206	242.82	357.966	379.673	317.733	257.241
ENSMUSG00000018900.7	Slc22a5	protein_coding	798.889	-0.0234841	0.0772865	0.702332	0.853537	-0.0369914	0.0967919	16.5656	16.1053	16.9412	12.6023	16.8081	17.3098	15.6769	15.1676
ENSMUSG00000018906.14	P4ha2	protein_coding	56.3472	0.43969	0.271905	0.00142825	0.0139143	0.679249	0.213006	0.483139	0.391788	0.415388	0.344104	0.796698	0.677755	0.600375	0.74151
ENSMUSG00000018907.10	Alox12e	protein_coding	1.61566	-0.0917424	0.386678	0.211321	NA	-1.76304	1.4105	0.0187129	0.0184033	0.0687794	0.10266	0	0	0.038984	0.0224252
ENSMUSG00000018909.15	Arrb1	protein_coding	5438.97	-0.117701	0.0880703	0.0761015	0.228208	-0.190138	0.107194	29.3871	30.097	26.7857	35.65	28.508	28.7457	30.3593	27.306
ENSMUSG00000018916.5	Csf2	protein_coding	36.7212	0.0495188	0.157899	0.438184	0.667689	0.27025	0.348591	3.50347	1.30019	2.42963	2.61105	2.00736	3.27206	3.85591	3.48556
ENSMUSG00000018919.10	Tm4sf5	protein_coding	31.1491	-0.0305462	0.14648	0.62222	0.803754	-0.163571	0.331985	1.17517	1.66425	1.61256	2.42409	1.42745	1.25289	1.95856	1.9153
ENSMUSG00000018920.11	Cxcl16	protein_coding	1106.99	-0.0930426	0.128273	0.188206	0.407649	-0.262277	0.199313	21.6712	25.2378	15.9777	30.8459	17.7698	25.3725	22.3547	18.7541
ENSMUSG00000018921.11	Pelp1	protein_coding	1952.99	0.0583886	0.051473	0.205669	0.431064	0.0705084	0.055713	32.6562	31.2251	32.9864	29.3131	36.8073	34.568	36.1661	34.4542
ENSMUSG00000018923.13	Med11	protein_coding	1373.71	-0.0901332	0.0585887	0.0795249	0.234516	-0.11271	0.0642792	86.0478	79.901	83.2486	72.7788	78.1522	79.7603	81.7314	79.1869
ENSMUSG00000018924.6	Alox15	protein_coding	55.9647	-0.0908799	0.211358	0.209933	0.436919	-0.53481	0.426569	0.775783	0.996073	2.24416	2.31715	0.685557	1.09404	1.86308	1.03299
ENSMUSG00000018925.3	Heatr9	protein_coding	171.105	-0.700205	0.208195	1.10661e-05	0.000303154	-0.781028	0.177699	8.48941	5.49202	6.91095	6.34389	4.73099	3.86607	4.93556	3.44753
ENSMUSG00000018927.3	Ccl6	protein_coding	1361.81	-0.618258	0.277088	0.000234249	0.00352895	-0.78453	0.213252	45.5467	48.6178	55.2251	75.7051	29.0972	30.7365	49.5913	31.2455
ENSMUSG00000018930.3	Ccl4	protein_coding	591.851	-0.0482001	0.110891	0.475181	0.69794	-0.125918	0.176337	53.2831	55.0809	40.0521	71.2105	52.1391	51.6615	62.7628	50.1229
ENSMUSG00000018931.3	Natd1	protein_coding	1394.13	-0.0772231	0.0868059	0.236945	0.4692	-0.130824	0.110618	20.5578	19.6422	17.8795	22.6519	18.1679	19.7075	22.2828	18.9957
ENSMUSG00000018932.9	Map2k3	protein_coding	2488.22	-0.133033	0.0897972	0.0477432	0.167634	-0.213047	0.107619	47.9677	49.4497	39.8438	52.3856	40.6121	44.8002	44.5296	45.7041
ENSMUSG00000018965.11	Ywhah	protein_coding	9038.89	0.029936	0.0716287	0.611001	0.795422	0.0440289	0.0865611	148.382	137.36	125.074	153.952	155.271	154.579	161.659	153.71
ENSMUSG00000018974.7	Sart3	protein_coding	4139.74	0.0853499	0.0623373	0.112508	0.292852	0.110419	0.0695764	43.6465	40.7733	45.5948	36.0941	49.0159	48.7288	47.0511	47.2418
ENSMUSG00000018983.9	E2f2	protein_coding	4462.09	-0.222506	0.145301	0.0085082	0.0508513	-0.403939	0.153518	64.7762	59.0174	46.4891	74.3417	47.8686	52.0511	57.0928	41.9939
ENSMUSG00000018986.10	Slfn3	protein_coding	298.701	0.119087	0.127228	0.103928	0.278968	0.291471	0.179245	4.71307	5.10777	3.438	5.25629	6.32212	6.37545	7.15403	4.55191
ENSMUSG00000018995.12	Nars2	protein_coding	410.985	0.000486095	0.0834359	0.993909	0.997228	0.000834689	0.109334	3.46883	3.49356	3.94302	3.00652	3.89653	4.11367	3.297	3.62032
ENSMUSG00000018999.14	Slc35b4	protein_coding	2067.95	-0.0435436	0.0619152	0.41424	0.647552	-0.0577425	0.0707234	13.9337	14.1906	12.9764	13.0627	15.1492	13.4502	14.5079	12.7479
ENSMUSG00000019027.8	Dnah1	protein_coding	9.38054	0.0181402	0.183269	0.762466	0.886955	0.165002	0.545923	0.0405448	0.0159496	0.0496743	0.0533835	0.0469038	0.066898	0.0295631	0.0485883
ENSMUSG00000019039.14	Dalrd3	protein_coding	2482.61	0.00679721	0.0775481	0.912036	0.96171	0.0107931	0.097701	65.0812	60.1538	61.6798	50.6111	64.3997	65.5082	55.936	70.2577
ENSMUSG00000019054.13	Fis1	protein_coding	4424.46	-0.154526	0.0607816	0.00372559	0.0282307	-0.19016	0.0655608	174.228	162.668	151.127	160.326	149.328	148.767	156.962	154.145
ENSMUSG00000019055.15	Plod1	protein_coding	850.782	-0.0711492	0.121244	0.299937	0.540236	-0.203388	0.196212	9.37267	7.9799	5.67932	8.65419	6.53364	6.38948	6.55476	9.9768
ENSMUSG00000019066.13	Rab3d	protein_coding	945.83	-0.00847706	0.0643485	0.877143	0.946039	-0.0116655	0.0754601	13.4853	12.8284	13.8351	13.206	13.8872	15.1642	14.8345	12.853
ENSMUSG00000019080.8	Mfsd3	protein_coding	179.983	0.0230913	0.110787	0.728432	0.868327	0.063575	0.183101	4.47865	5.06101	4.59018	2.81139	4.57703	4.80985	4.1717	5.36716
ENSMUSG00000019082.18	Slc25a22	protein_coding	2228.62	0.0889371	0.0841214	0.168376	0.379511	0.143445	0.104139	22.6816	21.3516	22.4906	16.9461	27.1834	26.6259	21.7506	23.2258
ENSMUSG00000019087.13	Atp6ap1	protein_coding	7069.62	-0.0507198	0.0465901	0.230988	0.462171	-0.0595654	0.0497283	144.981	135.536	139.965	141.3	147.306	144.042	147.668	139.292
ENSMUSG00000019088.14	Dnase1l1	protein_coding	623.195	-0.145965	0.0793115	0.0210937	0.0949418	-0.208361	0.0903441	18.6498	18.2922	17.5951	19.6147	16.5128	18.7339	16.2319	17.4196
ENSMUSG00000019102.10	Aldh3a1	protein_coding	8.01804	-0.06988	0.224396	0.310503	0.551145	-0.562329	0.554474	0.27231	0.374927	0.333626	0.179269	0.196887	0.241934	0.113459	0.293699
ENSMUSG00000019122.8	Ccl9	protein_coding	416.167	-0.610307	0.285102	0.000299579	0.00425998	-0.788677	0.218128	7.36361	8.19827	13.107	12.0239	5.80123	5.68695	8.28527	5.51528
ENSMUSG00000019124.10	Scrn1	protein_coding	33.2792	0.319532	0.387084	0.0177109	0.0842222	0.936032	0.394683	0.171916	0.163034	0.12788	0.161681	0.248599	0.171441	0.294193	0.559202
ENSMUSG00000019132.11	BC005537	protein_coding	17244.5	0.109335	0.0559044	0.0280808	0.116668	0.132722	0.0604337	181.658	165.938	168.406	147.722	203.212	191.168	191.83	193.209
ENSMUSG00000019139.10	Isyna1	protein_coding	3135.71	0.0381163	0.0599387	0.464029	0.688797	0.0498503	0.0680802	82.4933	73.2933	75.9077	66.765	85.0721	83.5685	78.3302	84.004
ENSMUSG00000019143.15	Hars2	protein_coding	1689.09	0.0157664	0.0863821	0.807081	0.911123	0.0281644	0.115337	24.4577	23.494	26.3007	18.0891	26.8604	26.7128	21.7557	25.4591
ENSMUSG00000019158.9	Tmem160	protein_coding	823.68	-0.0569003	0.0957514	0.395864	0.631443	-0.11281	0.13287	64.561	62.4329	48.4275	53.095	55.1663	53.361	50.2809	67.4647
ENSMUSG00000019173.11	Rab5c	protein_coding	10979.9	-0.0378535	0.0697631	0.513282	0.726837	-0.0543378	0.083119	309.992	295.951	274.605	319.71	292.534	317.333	334.75	296.216
ENSMUSG00000019178.17	Styxl1	protein_coding	7.56479	0.0971131	0.248615	0.199188	0.422134	0.684271	0.532976	0.20914	0.146915	0.219628	0.196689	0.388834	0.379205	0.28009	0.286435
ENSMUSG00000019179.10	Mdh2	protein_coding	12623	-0.0119835	0.0514593	0.795075	0.905582	-0.0148735	0.0572664	220.571	211.229	202.028	205.639	223.229	227.229	235.276	205.6
ENSMUSG00000019188.16	H13	protein_coding	9424.2	0.0173988	0.0380755	0.62222	0.803754	0.0200295	0.040652	64.3829	62.2466	61.7199	59.937	68.9992	67.0362	66.3754	67.5397
ENSMUSG00000019189.13	Rnf145	protein_coding	9349.47	0.00396677	0.0510035	0.930995	0.969993	0.00491608	0.0567722	73.6525	74.6184	67.8275	66.504	79.8199	78.119	75.8419	70.4306
ENSMUSG00000019194.15	Scn1b	protein_coding	423.122	-0.343877	0.290367	0.00652056	0.042195	-0.690473	0.253814	14.4794	16.5339	12.0588	22.8161	6.70507	10.9759	14.46	11.727
ENSMUSG00000019210.10	Atp6v1e1	protein_coding	3424.48	-0.0518656	0.0706733	0.374626	0.612093	-0.0744695	0.083877	52.8568	50.8056	44.4546	53.1104	50.3107	50.021	53.7844	50.9611
ENSMUSG00000019214.14	Chtf18	protein_coding	464.239	-0.0875508	0.104886	0.205908	0.43147	-0.185645	0.146767	5.16949	5.30972	4.51171	6.89842	5.33953	5.04123	5.37434	4.96322
ENSMUSG00000019235.9	Rps6kl1	protein_coding	22.9187	-0.154042	0.225548	0.0726293	0.221393	-0.578756	0.3224	0.399585	0.405255	0.382469	0.342523	0.198625	0.316974	0.234125	0.344179
ENSMUSG00000019254.16	Ppp1r12c	protein_coding	7394.71	0.056529	0.0734968	0.344961	0.584684	0.0833804	0.0882885	91.0091	88.0042	88.8644	73.816	102.172	97.4312	84.7256	103.276
ENSMUSG00000019256.17	Ahr	protein_coding	936.694	0.249272	0.0970931	0.000505531	0.00637767	0.339169	0.0975237	7.34503	8.80157	8.18944	7.30588	10.8446	10.9451	11.7712	9.36776
ENSMUSG00000019261.3	Map1s	protein_coding	2821.64	0.0927238	0.0785176	0.137354	0.332871	0.139674	0.0940111	21.4107	19.6588	21.4801	17.0434	24.8244	23.3312	20.6281	25.0853
ENSMUSG00000019295.8	Tmem129	protein_coding	1065.19	0.00269693	0.0625501	0.959976	0.980818	0.00365323	0.0727975	20.2614	18.8301	19.5655	20.1685	21.3608	22.9502	20.8278	19.6959
ENSMUSG00000019297.9	Nop9	protein_coding	1697.85	-0.0406127	0.064149	0.457924	0.684061	-0.0550619	0.0741804	29.9343	26.4692	24.4839	26.4159	27.7508	28.3844	27.8321	26.8338
ENSMUSG00000019301.5	Hsd17b1	protein_coding	28.1401	0.00801331	0.139165	0.895896	0.954698	0.0412691	0.315399	1.22432	1.43711	1.45161	0.78	1.48487	1.05265	1.19302	1.65652
ENSMUSG00000019302.16	Atp6v0a1	protein_coding	1489.9	-0.246872	0.127881	0.00256744	0.0213995	-0.386563	0.128201	13.3013	13.8587	14.6954	18.6213	12.1308	12.1626	12.8721	12.5858
ENSMUSG00000019303.14	Psmc3ip	protein_coding	197.011	-0.0570997	0.0972046	0.395755	0.631322	-0.115767	0.13632	6.60304	6.408	6.12976	7.40452	6.47772	6.16552	7.54457	6.06547
ENSMUSG00000019312.10	Grb7	protein_coding	154.769	0.0612767	0.105865	0.368361	0.606239	0.141685	0.157507	2.86021	2.14831	2.54155	2.75891	2.74976	2.91216	2.97931	3.52181
ENSMUSG00000019320.14	Noxo1	protein_coding	121.179	0.0227005	0.103666	0.73426	0.871939	0.0542241	0.159734	2.43965	2.3993	2.73095	1.75245	2.79183	2.58408	2.48639	2.50298
ENSMUSG00000019326.14	Aoc3	protein_coding	4.54211	-0.0271166	0.212185	0.660359	0.8285	-0.30299	0.689525	0.0686637	0.0562733	0.0420624	0.0878952	0.0661941	0.0435745	0.0715227	0.0411429
ENSMUSG00000019338.13	Zfp687	protein_coding	2411.03	0.105895	0.084402	0.102732	0.276816	0.167394	0.102586	21.0482	24.1602	24.8732	19.9163	30.1155	29.2745	26.1077	22.9879
ENSMUSG00000019359.14	Gdpd2	protein_coding	42.4977	-0.783323	0.496937	0.0011939	0.0122633	-1.2219	0.377092	0.963795	0.519062	0.801267	0.767938	0.149324	0.262128	0.418302	0.55
ENSMUSG00000019362.8	D8Ertd738e	protein_coding	3061.37	0.016621	0.0702271	0.77491	0.89545	0.0242078	0.0846547	305.448	303.604	266.523	285.69	289.745	317.945	315.394	342.177
ENSMUSG00000019370.10	Calm3	protein_coding	11615	-0.0501538	0.0675863	0.376723	0.613785	-0.0698534	0.0790242	299.835	278.541	275.659	302.09	277.763	303.879	322.913	277.584
ENSMUSG00000019373.11	Cops3	protein_coding	2356.83	0.0783744	0.0488482	0.0771861	0.23019	0.0918046	0.0519477	39.3327	39.194	38.2663	38.8222	46.2721	45.5688	43.6178	42.5672
ENSMUSG00000019428.16	Fkbp8	protein_coding	11252.5	0.00558692	0.0508878	0.902744	0.957588	0.00691744	0.0566098	154.993	149.443	146.461	133.701	155.221	166.531	150.026	157.672
ENSMUSG00000019429.7	Ffar3	protein_coding	4.83712	-0.0259074	0.208019	0.673309	0.836703	-0.28193	0.668697	0.171604	0.140637	0.175203	0.188286	0.206789	0.145201	0.178749	0.0685492
ENSMUSG00000019432.15	Ddx39b	protein_coding	18356.5	0.0971782	0.0763638	0.114045	0.295518	0.142389	0.0901042	293.727	282.558	287.368	225.667	347.1	333.13	286.459	320.655
ENSMUSG00000019433.9	Gipc1	protein_coding	1395.69	-0.0319985	0.0639194	0.557634	0.758731	-0.0435019	0.0741898	54.0754	47.8868	44.6299	46.5462	51.6587	49.2622	51.0702	49.0056
ENSMUSG00000019437.17	Tlcd1	protein_coding	180.922	-0.764073	0.197203	3.00302e-06	0.000104375	-0.83028	0.177767	2.67105	2.67878	2.17304	3.33614	1.49613	1.66157	1.5066	1.8978
ENSMUSG00000019461.12	Plscr3	protein_coding	984.857	0.179816	0.0813049	0.0052577	0.0363092	0.249669	0.0894611	16.5636	17.1982	16.4651	17.0863	22.2513	24.093	21.2253	18.4404
ENSMUSG00000019464.6	Ptger1	protein_coding	30.5591	0.0780542	0.151895	0.254912	0.49003	0.316292	0.277815	0.300304	0.342971	0.308581	0.223208	0.406238	0.368855	0.343079	0.452752
ENSMUSG00000019467.15	Arhgef25	protein_coding	35.0823	-0.950726	0.444448	0.000323022	0.00449912	-1.26037	0.350482	0.503139	0.742224	0.535322	1.11863	0.306342	0.30249	0.344795	0.349079
ENSMUSG00000019470.12	Xab2	protein_coding	4996.81	0.0820213	0.0572831	0.104015	0.279052	0.10198	0.0627304	62.7592	60.1225	65.5093	54.3327	73.2715	68.6522	67.4769	69.6908
ENSMUSG00000019471.10	Cdc37	protein_coding	12290.5	0.0864423	0.0529861	0.0687475	0.213044	0.103798	0.0570296	92.8316	82.0166	86.1787	79.9963	97.7302	95.7805	100.549	98.5332
ENSMUSG00000019478.16	Rab4a	protein_coding	85.2835	0.0505868	0.113739	0.453481	0.679797	0.138215	0.18438	2.97972	2.36802	2.58128	2.97217	3.09017	2.78868	3.73082	3.21017
ENSMUSG00000019487.11	Trip10	protein_coding	403.256	-0.0607953	0.0926706	0.360867	0.599479	-0.11435	0.125149	7.86586	6.75447	7.90522	8.52104	6.97375	7.38734	7.65639	8.68898
ENSMUSG00000019489.7	Cd70	protein_coding	6.70233	-0.0558344	0.2293	0.400879	0.636186	-0.544256	0.647883	0.376835	0.988271	0.38474	0.48238	0.272461	0.478285	0.654209	0.225797
ENSMUSG00000019494.14	Cops6	protein_coding	2948.1	-0.0456378	0.0563352	0.357655	0.597043	-0.0576742	0.0627	72.4229	70.7511	66.9712	70.4323	72.261	71.1597	77.0309	68.7197
ENSMUSG00000019505.7	Ubb	protein_coding	28958.7	-0.140366	0.0623405	0.00961617	0.0553337	-0.175953	0.067953	1124.71	1063.13	1030.69	1101.79	972.936	1053.63	1098.66	977.847
ENSMUSG00000019518.11	Ap4m1	protein_coding	1440.92	0.0142499	0.0692236	0.804585	0.909976	0.0205497	0.0830567	15.4968	16.9382	16.4241	14.0702	17.1456	18.3292	15.4331	17.5191
ENSMUSG00000019528.18	Gyg	protein_coding	2139.68	-0.101915	0.0792356	0.104678	0.280222	-0.15312	0.0943676	57.1465	58.3534	50.4446	60.3255	50.6651	56.2668	59.7374	51.748
ENSMUSG00000019539.11	Rcn3	protein_coding	666.693	-0.110579	0.128944	0.127358	0.317011	-0.286963	0.188221	19.0648	24.141	26.5274	30.4817	19.2402	19.1937	21.1419	28.5311
ENSMUSG00000019558.14	Slc6a8	protein_coding	72.8781	-0.191597	0.22105	0.0372554	0.141304	-0.557798	0.267792	0.954118	0.888424	0.634222	1.42553	0.660496	0.798732	0.718952	0.681176
ENSMUSG00000019564.12	Arid3a	protein_coding	1429.04	-0.0022419	0.0693687	0.96899	0.985903	-0.00324366	0.083438	14.0906	14.9796	15.7491	15.7525	16.7048	15.7722	17.4899	14.892
ENSMUSG00000019577.6	Pdk4	protein_coding	18.8967	-0.336209	0.429249	0.0180966	0.085415	-1.05646	0.446964	0.376549	0.340694	0.498244	0.495785	0.261364	0.0573506	0.251026	0.306851
ENSMUSG00000019578.11	Ubxn6	protein_coding	2879.47	0.0271744	0.0536707	0.569144	0.76622	0.0340362	0.0597847	30.2319	30.5277	30.5089	26.7816	32.2697	32.255	31.4519	33.4983
ENSMUSG00000019579.13	Mydgf	protein_coding	1306.25	-0.0884031	0.066833	0.117664	0.301154	-0.118811	0.0759341	39.0312	36.7706	34.2029	34.3126	33.4516	35.1908	36.5659	37.1344
ENSMUSG00000019590.16	Cyb561	protein_coding	45.8516	-0.141555	0.193549	0.080512	0.236328	-0.489267	0.279945	0.854111	0.953879	0.798127	0.857723	0.376806	0.58796	0.78412	0.86742
ENSMUSG00000019647.16	Sema6a	protein_coding	79.8351	-0.306428	0.347907	0.0164977	0.0803211	-0.832137	0.347054	0.783177	0.40881	0.501906	1.03778	0.296196	0.298206	0.520848	0.527032
ENSMUSG00000019659.8	Ccdc12	protein_coding	3390.46	-0.143659	0.0598803	0.00637707	0.0415778	-0.176684	0.064773	84.506	75.5213	78.9796	75.8784	70.9072	73.7465	78.026	75.7239
ENSMUSG00000019689.4	Fmc1	protein_coding	279.77	-0.128251	0.0987388	0.0655611	0.206948	-0.226974	0.123261	30.701	22.6449	27.2702	22.7377	24.9723	23.672	22.6254	23.3627
ENSMUSG00000019699.16	Akt3	protein_coding	3332.43	0.160429	0.0879229	0.0166034	0.0805533	0.241031	0.100623	32.2414	35.494	39.6277	33.1562	46.6824	46.5669	48.0107	37.0051
ENSMUSG00000019710.13	Mrpl24	protein_coding	5346.26	0.0522537	0.074389	0.385888	0.621614	0.0781106	0.0900828	139.605	143.754	144.377	116.613	167.15	157.098	133.913	157.437
ENSMUSG00000019715.14	Gle1	protein_coding	2507.07	0.0334336	0.0554139	0.494777	0.713332	0.042275	0.0619204	25.8983	23.8294	24.1619	21.8195	28.2415	26.464	25.221	25.7576
ENSMUSG00000019718.8	L3hypdh	protein_coding	6.53146	-0.118723	0.300703	0.152179	0.356045	-0.91063	0.63597	0.177657	0.252371	0.21766	0.108293	0.0285445	0.150323	0.102808	0.141934
ENSMUSG00000019726.12	Lyst	protein_coding	8899.79	0.131913	0.10756	0.0656578	0.207184	0.252789	0.137329	26.2247	26.7858	31.3542	25.3244	38.5223	37.4867	39.4763	24.919
ENSMUSG00000019731.13	Slc35e1	protein_coding	4714.26	0.120453	0.0572886	0.0177827	0.0844626	0.146992	0.062019	60.6434	61.4203	56.6443	57.1926	71.1845	69.6419	74.8138	64.5647
ENSMUSG00000019732.14	Calr3	protein_coding	15.7066	0.00256488	0.153826	0.96568	0.983814	0.0170725	0.396791	0.431254	0.344598	0.66045	0.443604	0.623614	0.581564	0.477286	0.355306
ENSMUSG00000019734.16	Tmc4	protein_coding	547.836	0.053614	0.104649	0.428847	0.660341	0.12372	0.156377	7.35166	7.74041	8.56805	5.28718	9.57671	8.90742	6.65389	8.63245
ENSMUSG00000019737.14	Syne4	protein_coding	116.57	0.0482629	0.108497	0.475114	0.69794	0.120694	0.168995	2.45923	2.08313	2.50716	1.89078	2.77745	2.93903	2.07548	2.64595
ENSMUSG00000019738.15	Polr2i	protein_coding	578.058	-0.0279785	0.0762622	0.646602	0.819547	-0.0434344	0.0947341	29.7573	28.321	27.3166	28.6766	26.689	31.7321	28.4512	31.7392
ENSMUSG00000019761.10	Krt10	protein_coding	93.4277	-0.0688447	0.114585	0.315755	0.55628	-0.179179	0.178604	3.27702	2.60777	3.03417	2.16833	2.64066	2.50824	2.44935	2.8779
ENSMUSG00000019763.11	Rmnd1	protein_coding	1589.66	0.0925308	0.0857958	0.155811	0.361226	0.151483	0.106731	16.6615	14.727	16.8846	12.0989	18.4106	18.3342	16.159	18.8272
ENSMUSG00000019767.12	Ccdc170	protein_coding	13.4194	0.0803996	0.197052	0.249392	0.483419	0.473531	0.411113	0.181296	0.164581	0.205032	0.153015	0.22183	0.212403	0.348636	0.250687
ENSMUSG00000019768.16	Esr1	protein_coding	225.49	0.000468782	0.109537	0.994359	0.997244	0.00127934	0.180953	0.735501	0.85658	1.22836	1.06609	0.94042	1.12512	1.14516	0.955639
ENSMUSG00000019773.7	Fbxo5	protein_coding	961.773	-0.111072	0.0941145	0.10245	0.276241	-0.194179	0.118903	30.6259	28.6912	25.6832	35.4281	30.4661	29.2537	27.0334	26.5455
ENSMUSG00000019774.8	Mtrf1l	protein_coding	687.725	-0.0265434	0.0790559	0.669435	0.834687	-0.0426832	0.0999788	12.0328	12.1367	13.9276	12.3306	13.0851	14.6135	11.4865	13.3316
ENSMUSG00000019777.16	Hdac2	protein_coding	3946.56	0.152542	0.0518051	0.00121005	0.0123968	0.177609	0.0548767	51.2986	47.7067	50.3232	45.8584	62.814	58.6281	56.4634	58.7985
ENSMUSG00000019779.15	Frk	protein_coding	5.00898	-0.355106	0.590837	0.0213518	0.0955378	-1.73164	0.752327	0.110675	0.0494746	0.0616345	0.121434	0.0290984	0.0255401	0.0209606	0.0361722
ENSMUSG00000019782.10	Rwdd1	protein_coding	2014.38	-0.0331979	0.0486846	0.450268	0.677539	-0.0400379	0.0530326	79.1091	75.4616	74.5431	71.6503	78.0947	77.5163	80.7859	77.1093
ENSMUSG00000019789.9	Hey2	protein_coding	3.13333	-0.0892635	0.318301	0.237698	NA	-1.08334	0.917494	0.0575686	0.0566163	0.0282126	0.075798	0	0.0292268	0.0239862	0.0551916
ENSMUSG00000019790.17	Stxbp5	protein_coding	2236.65	0.0703396	0.0666878	0.211547	0.438549	0.0956856	0.0765899	8.03822	7.70054	7.64315	7.48439	9.37302	8.96658	9.46706	7.59502
ENSMUSG00000019791.12	Hint3	protein_coding	615.254	0.00327596	0.0806917	0.958359	0.980223	0.00541806	0.103768	6.98521	7.38795	6.26888	5.60363	7.66231	7.1996	7.23613	6.17776
ENSMUSG00000019792.8	Trmt11	protein_coding	687.361	0.0746746	0.0710645	0.203546	0.427558	0.105728	0.0831514	7.43225	7.35829	8.06826	6.56971	8.84571	9.0917	8.2087	7.80829
ENSMUSG00000019794.13	Katna1	protein_coding	2477.73	0.0063853	0.0496028	0.886531	0.950649	0.00784049	0.0549459	70.3012	66.6979	65.2624	63.0988	75.6346	70.5135	72.601	67.4735
ENSMUSG00000019795.17	Pcmt1	protein_coding	2749.11	0.0702052	0.0641319	0.200058	0.423269	0.0932535	0.0727754	35.7781	30.5014	32.038	34.4844	39.5969	38.0693	37.548	36.8449
ENSMUSG00000019796.12	Lrp11	protein_coding	88.3612	0.0363646	0.109432	0.587593	0.779772	0.0951058	0.175366	1.74831	1.46072	1.23211	1.44294	1.61085	1.74769	1.57937	1.81704
ENSMUSG00000019797.11	Mtres1	protein_coding	464.883	0.0536825	0.0884725	0.412037	0.646075	0.0959214	0.116933	7.18978	5.94051	5.99243	6.44548	7.42363	6.64547	6.87724	8.34066
ENSMUSG00000019802.13	Sec63	protein_coding	5047.26	0.200708	0.0455266	1.96043e-06	7.45435e-05	0.222847	0.0468415	31.3431	30.9312	32.738	29.9461	40.7548	38.5132	38.8481	38.2536
ENSMUSG00000019804.12	Snx3	protein_coding	7116.59	0.0135847	0.0667931	0.809189	0.911957	0.0191175	0.0791706	307.714	278.221	274.934	316.808	320.928	308.806	325.361	325.704
ENSMUSG00000019806.13	Aig1	protein_coding	746.516	-0.14303	0.0862459	0.0304877	0.123274	-0.217867	0.100692	4.96277	5.45753	4.69933	5.43259	4.41561	5.07993	5.1095	4.36229
ENSMUSG00000019808.8	Adat2	protein_coding	255.905	-0.0711304	0.0868735	0.275511	0.51265	-0.121615	0.111527	10.6054	11.9554	10.5627	9.73653	11.4758	10.8508	10.6336	9.3807
ENSMUSG00000019809.16	Pex3	protein_coding	1097.54	-0.0141688	0.0703334	0.807585	0.911255	-0.0206732	0.0848857	13.9793	14.2418	14.5163	12.2657	15.9879	15.0098	14.6195	12.5678
ENSMUSG00000019810.15	Fuca2	protein_coding	2140.13	-0.177349	0.099582	0.012795	0.0671986	-0.282001	0.11328	20.9522	22.0491	20.8956	25.7296	18.6802	18.1498	21.4043	20.9017
ENSMUSG00000019813.16	Cep57l1	protein_coding	747.338	0.113845	0.0650857	0.0409207	0.150451	0.148066	0.0724275	6.87807	7.22651	7.51881	6.94178	8.84818	8.31678	8.70844	8.05846
ENSMUSG00000019814.5	Ltv1	protein_coding	1888.16	0.0962466	0.0562404	0.0536656	0.180742	0.117812	0.0610573	47.907	44.1965	49.1868	43.073	55.315	52.9249	55.0606	51.0655
ENSMUSG00000019817.18	Plagl1	protein_coding	65.5448	-0.344159	0.277865	0.00563201	0.0381732	-0.666632	0.240794	0.581647	0.751615	0.638041	0.45267	0.557467	0.317613	0.373382	0.39715
ENSMUSG00000019818.15	Cd164	protein_coding	18212.8	0.147216	0.057458	0.00395249	0.0293994	0.177852	0.0617129	236.325	218.248	220.103	230.268	279.929	261.552	287.618	269.036
ENSMUSG00000019820.11	Utrn	protein_coding	13329.8	0.440173	0.195735	0.000196236	0.00306309	0.578575	0.155372	34.1319	36.5009	47.0134	29.9138	69.757	62.0896	60.8929	43.7148
ENSMUSG00000019822.12	Smpd2	protein_coding	773.703	0.00117844	0.0908148	0.985659	0.993655	0.00226119	0.125797	10.9008	9.66124	12.2098	8.10353	11.7068	11.2667	9.51772	11.3188
ENSMUSG00000019823.17	Mical1	protein_coding	7997.72	-0.155536	0.0636083	0.00471727	0.0335192	-0.195001	0.0690091	85.7122	81.8518	91.5441	74.0093	78.1147	82.9362	78.3953	72.4077
ENSMUSG00000019826.11	Zbtb24	protein_coding	1606.14	0.0510242	0.0769143	0.405949	0.640409	0.0786108	0.0945929	18.7974	17.1363	21.0192	15.0636	20.7634	20.9363	19.7091	19.9906
ENSMUSG00000019828.13	Grm1	protein_coding	2.06906	0.0169152	0.258299	0.783007	NA	0.292733	1.06293	0.00691456	0.0340009	0.00847152	0.00758674	0.00999879	0.0263282	0.0144049	0.0248589
ENSMUSG00000019831.14	Wasf1	protein_coding	7.67244	-0.772321	0.800742	0.00357724	0.027394	-1.98852	0.682586	0.314997	0.145782	0.136209	0.406611	0.0803827	0.0470352	0.0579023	0.0888209
ENSMUSG00000019832.5	Rab32	protein_coding	1738.26	-0.168708	0.148274	0.0357391	0.137129	-0.383675	0.182713	45.5798	50.0288	36.8409	64.9197	34.1323	42.5844	48.561	37.6341
ENSMUSG00000019836.5	Amd-ps4	processed_pseudogene	2.76312	-0.0248587	0.249126	0.689594	NA	-0.380168	0.951832	0.316346	0.103704	0.193789	0.1157	0.304968	0.0669185	0.0549197	0.189553
ENSMUSG00000019837.8	Gtf3c6	protein_coding	1857.25	0.123627	0.0620068	0.0218042	0.0969233	0.155988	0.0680053	39.865	33.6685	38.2167	36.2361	44.3689	44.2186	44.6343	43.4944
ENSMUSG00000019838.11	Slc16a10	protein_coding	1502.86	-0.122586	0.208812	0.11889	0.303235	-0.533425	0.34206	13.5729	13.3201	7.75967	21.8652	9.46008	9.13355	10.7233	12.7764
ENSMUSG00000019841.15	Rev3l	protein_coding	4197.19	0.334852	0.114531	3.58979e-05	0.000793593	0.422913	0.102341	15.9169	15.9587	17.6731	14.0988	26.3992	23.8121	22.5095	18.8553
ENSMUSG00000019842.6	Traf3ip2	protein_coding	2519.08	0.0748323	0.0737301	0.212879	0.440158	0.108939	0.0874532	39.2137	37.7469	45.1792	33.064	44.7583	46.3118	44.3574	43.7617
ENSMUSG00000019843.14	Fyn	protein_coding	18439.3	-0.0265352	0.0493891	0.551277	0.754346	-0.0322851	0.0541834	263.916	255.33	242.558	245.366	279.031	258.601	271.811	247.176
ENSMUSG00000019845.8	Tube1	protein_coding	229.512	-0.00950482	0.0855655	0.882522	0.948475	-0.0168082	0.113744	1.64625	1.80481	1.62017	1.85811	1.91226	1.8668	1.82725	1.75454
ENSMUSG00000019846.11	Lama4	protein_coding	12.4524	-0.0645385	0.235176	0.344705	0.584301	-0.596315	0.631081	0.0657307	0.0474051	0.107375	0.0721205	0.0697032	0.00556176	0.036516	0.094525
ENSMUSG00000019848.14	Popdc3	protein_coding	1.7323	0.0638489	0.345297	0.339462	NA	1.36592	1.42994	0	0.0499354	0.0622085	0	0	0.161112	0.0793343	0.0608485
ENSMUSG00000019849.11	Prep	protein_coding	2195.25	0.0275517	0.0616429	0.604262	0.790675	0.0367757	0.0709572	12.0731	11.6831	11.2892	11.6652	12.5831	13.3895	13.8253	11.6105
ENSMUSG00000019850.11	Tnfaip3	protein_coding	29240.3	0.0820331	0.137911	0.236876	0.469114	0.27647	0.233736	236.874	286.51	112.464	225.718	260.938	235.921	284.852	336.146
ENSMUSG00000019851.8	Perp	protein_coding	77.112	-1.22518	0.329969	7.76874e-06	0.000226533	-1.39542	0.312072	4.7681	3.11727	2.19065	3.44811	0.822687	1.23786	2.00358	1.39604
ENSMUSG00000019852.7	Arfgef3	protein_coding	24.6803	-0.206938	0.297757	0.0437686	0.157914	-0.762041	0.37794	0.0761735	0.167663	0.133322	0.123378	0.0891695	0.110492	0.0717885	0.0478161
ENSMUSG00000019853.6	Hebp2	protein_coding	2.51242	-0.0752943	0.314399	0.294489	NA	-1.07074	1.02139	0.0538244	0.0529341	0.0659442	0.0295284	0.0583746	0.0170787	0	0.0322513
ENSMUSG00000019854.17	Reps1	protein_coding	3888.68	0.0371565	0.0539865	0.438352	0.667838	0.0463743	0.0598395	43.5302	40.9407	37.9728	39.6173	46.0831	44.6818	46.1347	42.6326
ENSMUSG00000019856.14	Fam184a	protein_coding	26.5906	-0.498332	0.424307	0.00448457	0.032357	-0.975752	0.343345	0.285692	0.358474	0.362091	0.529647	0.284913	0.200057	0.174448	0.188893
ENSMUSG00000019857.7	Asf1a	protein_coding	995.4	-0.0659916	0.0676159	0.245395	0.478409	-0.0908798	0.0782362	16.2805	16.1827	16.7585	17.2252	17.5727	18.0621	16.0347	15.3644
ENSMUSG00000019861.15	Gopc	protein_coding	3105.87	0.0954485	0.0577707	0.0608088	0.197042	0.118254	0.0630725	17.2141	15.1923	16.9632	14.7521	19.4212	18.4795	19.0066	17.6796
ENSMUSG00000019863.7	Qrsl1	protein_coding	815.828	-0.0177657	0.0636028	0.743911	0.877698	-0.0242271	0.0741617	13.0978	12.4518	13.5063	11.0328	13.4356	13.1606	13.2168	12.9331
ENSMUSG00000019864.14	Rtn4ip1	protein_coding	808.093	-0.0668206	0.0702643	0.251445	0.485377	-0.0944388	0.0823465	10.7762	9.92418	11.5951	10.881	11.4521	11.4076	10.5234	10.0196
ENSMUSG00000019865.9	Nmbr	protein_coding	1.2605	0.0299394	0.294425	0.628196	NA	0.638509	1.31851	0	0.0161114	0.0200713	0.03595	0.0236898	0.0415857	0.0341291	0.0196325
ENSMUSG00000019866.15	Crybg1	protein_coding	6012.26	0.184344	0.0633129	0.000776053	0.00883492	0.226418	0.0673623	46.0476	40.3912	41.9861	39.1634	52.399	51.5766	56.6877	49.4379
ENSMUSG00000019868.16	Vta1	protein_coding	1926.1	-0.00960737	0.0634352	0.859521	0.936355	-0.0131079	0.0740623	54.2379	47.2275	49.3871	50.639	53.8978	50.51	56.8126	52.8161
ENSMUSG00000019872.13	Smpdl3a	protein_coding	6396.43	-0.194338	0.0727435	0.00125929	0.0126498	-0.250765	0.0777541	197.163	194.532	191.421	209.306	177.234	180.393	195.236	162.317
ENSMUSG00000019873.8	Reep3	protein_coding	3402.2	-0.0616413	0.0759177	0.312382	0.552986	-0.093028	0.0920853	23.7378	23.7089	24.8412	27.3397	24.0181	23.881	27.4492	24.9094
ENSMUSG00000019876.15	Pkib	protein_coding	1431.92	-0.0412728	0.0826484	0.516145	0.72905	-0.0688833	0.106089	6.83439	7.35601	6.95122	8.08885	6.70739	8.19651	8.03859	6.98722
ENSMUSG00000019877.10	Serinc1	protein_coding	6352.55	0.0190877	0.0622385	0.721459	0.864282	0.0257006	0.0720894	71.1912	68.9936	70.3634	77.1767	83.2417	76.2683	79.6103	75.4701
ENSMUSG00000019878.8	Hsf2	protein_coding	741.944	0.0722146	0.0861207	0.266669	0.502619	0.122086	0.109911	4.15639	4.62363	4.59993	4.04702	5.87502	5.45003	4.26064	4.79624
ENSMUSG00000019883.11	Echdc1	protein_coding	876.933	-0.0859582	0.0787633	0.168689	0.379854	-0.130799	0.0950279	13.7687	12.0784	12.5025	13.9819	13.0881	12.5615	14.0482	11.5993
ENSMUSG00000019889.10	Ptprk	protein_coding	80.5276	-0.971419	0.201923	1.85483e-07	1.11243e-05	-1.03682	0.198879	0.408681	0.429236	0.588206	0.487591	0.269667	0.241726	0.231447	0.256766
ENSMUSG00000019890.4	Nts	protein_coding	6.91048	-1.29534	1.28169	0.000864887	0.00962902	-3.58583	1.07645	0.0847476	0.791785	0.519152	0.976355	0.122549	0	0	0.10156
ENSMUSG00000019891.15	Dcbld1	protein_coding	76.3714	-0.294448	0.29125	0.0127792	0.067156	-0.697053	0.279956	0.573705	0.535647	0.774066	1.15537	0.483061	0.506943	0.521948	0.504762
ENSMUSG00000019894.14	Slc6a15	protein_coding	4.46409	-0.100805	0.369526	0.195389	0.417387	-1.48404	1.14616	0.0136436	0.0670895	0.0501472	0.0673646	0.00986464	0	0	0.0654012
ENSMUSG00000019897.8	Ccdc59	protein_coding	2400.75	0.115039	0.059598	0.027827	0.115965	0.143139	0.0650714	32.8892	32.1763	31.5841	28.0836	39.2103	36.8892	34.5012	37.0782
ENSMUSG00000019899.17	Lama2	protein_coding	3.80364	-0.104438	0.334787	0.190513	NA	-1.16288	0.88833	0.0254779	0.0156603	0.0195092	0.0139773	0.00460528	0.0121263	0	0.0190827
ENSMUSG00000019907.10	Ppp1r12a	protein_coding	14176.2	0.0904383	0.0705065	0.122392	0.309431	0.125671	0.0813507	105.93	98.925	102.525	91.4049	124.365	112.429	128.473	101.272
ENSMUSG00000019916.14	P4ha1	protein_coding	2935.23	-0.0303541	0.0714245	0.605402	0.79155	-0.0445353	0.0862005	44.8486	44.7388	38.5843	42.495	44.9642	42.7123	41.4271	48.3236
ENSMUSG00000019917.10	Septin10	protein_coding	216.309	-0.295343	0.194262	0.00365105	0.0278658	-0.513996	0.176823	3.94493	5.2175	4.22907	5.82099	3.95877	3.58257	4.03834	2.91397
ENSMUSG00000019920.18	Lims1	protein_coding	6594.35	-0.0248428	0.0568197	0.619052	0.801349	-0.0318992	0.0641583	76.9921	78.0268	76.5576	74.2658	86.0128	84.0787	80.3694	70.7388
ENSMUSG00000019923.14	Zwint	protein_coding	2911.64	-0.136193	0.0625054	0.0121193	0.0646764	-0.17132	0.0682917	40.777	38.9178	42.2144	41.9537	38.6148	38.9334	41.7792	36.7608
ENSMUSG00000019927.6	Ube2d1	protein_coding	2769.71	0.187597	0.0581227	0.000268109	0.00391656	0.223106	0.0612204	35.7632	34.0293	36.538	31.5803	45.8894	41.5215	42.1923	42.9161
ENSMUSG00000019929.16	Dcn	protein_coding	22.8509	-0.843105	0.479121	0.000764831	0.00874382	-1.22904	0.365219	0.398566	0.374156	0.266352	0.258412	0.10479	0.11497	0.150968	0.217108
ENSMUSG00000019933.7	Mrln	protein_coding	2.00267	0.0111144	0.264421	0.855174	NA	0.207617	1.1375	0.134447	0.0881487	0.0549069	0.0983447	0.0648057	0	0.28009	0.107413
ENSMUSG00000019935.16	Slc17a8	protein_coding	8.65753	-0.00627455	0.18012	0.915819	0.963107	-0.0575956	0.544887	0.0896314	0.132223	0.0549069	0.15981	0.0972085	0.127982	0.081693	0.147693
ENSMUSG00000019942.13	Cdk1	protein_coding	1061.26	-0.181368	0.189337	0.0367661	0.140051	-0.482602	0.231092	14.7372	14.1983	8.6667	21.1325	10.9576	11.1548	13.5981	9.65891
ENSMUSG00000019943.10	Atp2b1	protein_coding	6238.31	0.0046096	0.0566229	0.926333	0.968332	0.00594447	0.0642924	24.7698	24.2849	25.1489	22.2668	27.718	26.5734	26.6047	23.0166
ENSMUSG00000019944.14	Rhobtb1	protein_coding	364.284	-0.300723	0.224158	0.00546225	0.0373152	-0.565168	0.203413	3.49939	3.96372	3.66878	5.65429	2.41685	2.74001	3.57255	3.45296
ENSMUSG00000019945.10	Cabcoco1	protein_coding	37.9061	0.0752297	0.145617	0.270207	0.506375	0.290523	0.263492	1.1733	1.68963	2.10491	1.4253	1.93904	2.18058	2.09513	2.10911
ENSMUSG00000019947.10	Arid5b	protein_coding	2696.67	0.107664	0.0855873	0.0994373	0.27073	0.171988	0.104387	14.2667	17.0447	14.4136	13.6984	19.8778	18.6479	18.606	14.7662
ENSMUSG00000019948.4	Actr6	protein_coding	859.529	-0.0456759	0.0690076	0.427092	0.658813	-0.0647344	0.0815112	25.7079	26.1219	29.3729	23.3498	27.9968	27.721	26.3616	25.0555
ENSMUSG00000019951.10	Uhrf1bp1l	protein_coding	4216.45	0.00564303	0.0723713	0.924059	0.96688	0.00843128	0.0884504	27.5378	26.8514	28.554	24.4408	28.9487	30.3072	32.1738	24.3956
ENSMUSG00000019952.15	Poc1b	protein_coding	1217.27	0.132195	0.0717555	0.0263843	0.111483	0.179445	0.0808123	18.5404	15.8257	15.3548	14.5543	19.9298	19.0145	19.6016	19.4507
ENSMUSG00000019960.8	Dusp6	protein_coding	3440.59	-0.0350989	0.0717985	0.551568	0.754569	-0.051575	0.0866207	70.0373	64.4119	61.2735	67.6754	63.0664	65.1691	74.3253	69.8487
ENSMUSG00000019961.17	Tmpo	protein_coding	12546.8	0.00473294	0.0528791	0.92012	0.964883	0.00593943	0.059227	71.0197	67.4143	63.2997	66.5227	74.9688	74.4366	73.3557	66.3413
ENSMUSG00000019966.18	Kitl	protein_coding	486.318	-0.528946	0.373288	0.00226171	0.0195098	-0.878517	0.287706	4.73268	6.07094	4.92147	9.21738	2.41922	2.58893	4.7154	4.84604
ENSMUSG00000019969.14	Psen1	protein_coding	5075.12	0.0492943	0.0556742	0.315946	0.556426	0.0618194	0.0616454	63.408	63.7286	66.1551	63.4857	75.0108	74.469	73.9536	64.2777
ENSMUSG00000019970.15	Sgk1	protein_coding	3547.39	0.0633457	0.0687812	0.270172	0.50636	0.0884293	0.0801959	46.6915	42.3126	36.8417	39.4909	49.0829	48.2963	44.7708	46.3896
ENSMUSG00000019971.10	Cep290	protein_coding	435.993	-0.119389	0.113286	0.0967856	0.265985	-0.252947	0.152319	2.20325	2.41303	1.98548	2.98183	2.2381	2.03374	2.40879	1.9748
ENSMUSG00000019975.12	Ikbip	protein_coding	263.615	-0.121837	0.101725	0.082237	0.239176	-0.226136	0.130124	3.39829	3.09959	3.45425	3.63455	2.80584	2.91172	3.65145	3.04471
ENSMUSG00000019977.16	Hbs1l	protein_coding	2596.94	0.00509821	0.0594535	0.921541	0.965465	0.00672388	0.0682677	26.2971	26.6442	25.976	22.0932	29.1425	27.4644	26.0902	26.0994
ENSMUSG00000019978.16	Epb41l2	protein_coding	7497.88	0.0621851	0.0711958	0.289679	0.528438	0.0890717	0.0841231	35.8519	34.5167	35.817	38.2544	42.158	39.825	45.861	37.1531
ENSMUSG00000019979.12	Apaf1	protein_coding	3206.1	-0.0406137	0.0752855	0.502944	0.71954	-0.0618622	0.0923502	22.2179	21.4414	19.6423	22.1219	22.6583	22.3111	24.2718	18.6653
ENSMUSG00000019982.15	Myb	protein_coding	1482.58	-0.401957	0.112129	1.44992e-06	5.86509e-05	-0.466757	0.0968774	10.94	12.1155	12.446	9.91847	10.1014	8.85106	8.00398	8.30747
ENSMUSG00000019984.16	Med23	protein_coding	1815.87	0.068801	0.060124	0.187942	0.407476	0.0882992	0.0670615	16.2709	15.9396	15.6747	14.1417	19.2891	17.6023	17.7222	16.137
ENSMUSG00000019986.17	Ahi1	protein_coding	567.159	-0.16858	0.0773667	0.00703524	0.044555	-0.230738	0.0856115	5.28074	5.31159	4.6844	5.20892	4.83373	4.70026	4.87466	4.33894
ENSMUSG00000019987.9	Arg1	protein_coding	23.5502	0.0274331	0.179789	0.651726	0.822948	0.227701	0.504471	0.379767	0.770312	0.4362	0.703156	0.274581	1.29539	0.914777	0.398219
ENSMUSG00000019988.7	Nedd1	protein_coding	1368.49	0.0158278	0.0588183	0.757831	0.885005	0.0207216	0.0672059	20.2688	18.7131	19.6223	19.6579	21.9823	21.0988	22.3919	19.6891
ENSMUSG00000019989.8	Enpp3	protein_coding	5.13108	-0.602051	0.966598	0.005752	0.0386694	-3.22914	1.1693	0.123044	0.0432173	0.0107679	0.183222	0	0	0.0183096	0.0210649
ENSMUSG00000019990.15	Pde7b	protein_coding	52.1027	-0.0152427	0.142147	0.803182	0.909204	-0.0815034	0.327019	0.23373	0.275837	0.166609	0.335719	0.135194	0.264292	0.327567	0.295377
ENSMUSG00000019992.8	Mtfr2	protein_coding	173.56	-0.131617	0.155928	0.0861133	0.247085	-0.382546	0.222894	5.43652	6.05137	3.93585	6.15481	4.68115	5.23781	5.14808	2.78371
ENSMUSG00000019996.17	Map7	protein_coding	1175.17	0.0601818	0.0781564	0.331577	0.571942	0.093351	0.0961448	8.63715	7.93061	9.78181	7.46589	10.6972	9.21991	9.15644	9.57594
ENSMUSG00000019997.11	Ccn2	protein_coding	303.341	-0.249284	0.400814	0.0377997	0.142596	-1.08084	0.520379	8.18838	6.72592	9.48867	9.47113	2.32539	2.20525	3.31161	9.17047
ENSMUSG00000019998.6	Stx7	protein_coding	5104.84	-0.0156599	0.0897602	0.810715	0.912516	-0.0294507	0.122965	64.0549	66.1346	59.6481	81.0355	65.6318	71.6509	79.7265	68.3751
ENSMUSG00000020000.7	Moxd1	protein_coding	1.668	0.334136	0.758027	0.0168591	NA	3.39219	1.41946	0	0	0.0202596	0	0.0717361	0.0419758	0.0688986	0.05945
ENSMUSG00000020003.16	Pex7	protein_coding	949.55	-0.0561145	0.0642411	0.305822	0.546455	-0.0753661	0.0735977	4.57452	4.92035	4.758	4.72651	4.75571	5.19547	4.57822	4.80072
ENSMUSG00000020007.4	Il20ra	protein_coding	9.04925	-0.691399	0.683166	0.00412001	0.0303234	-1.6448	0.573336	0.413825	0.2142	0.266846	0.430157	0.0944861	0.138219	0.0680615	0.156607
ENSMUSG00000020009.13	Ifngr1	protein_coding	12535.3	0.0873157	0.074637	0.149638	0.352575	0.126872	0.0880559	251.057	267.254	223.636	249.56	265.324	294.174	318.472	283.234
ENSMUSG00000020010.7	Vnn3	protein_coding	221.896	-0.214736	0.249766	0.0303255	0.122836	-0.622597	0.287466	8.73102	8.73018	5.36639	12.0148	4.47592	4.22507	7.54331	8.01358
ENSMUSG00000020014.17	Cfap54	protein_coding	16.7341	-0.0512093	0.164181	0.423664	0.655547	-0.296081	0.370064	0.090274	0.0674733	0.0707848	0.0673539	0.0731028	0.0779124	0.0451357	0.0649099
ENSMUSG00000020015.10	Cdk17	protein_coding	6774.31	-0.037517	0.0573702	0.456021	0.682076	-0.0480535	0.0644654	65.9862	68.0993	68.4002	63.529	75.7188	65.9753	70.8009	63.5815
ENSMUSG00000020017.14	Hal	protein_coding	34.0834	0.546733	0.575781	0.00660076	0.042598	1.37217	0.505154	0.200132	0.253056	0.17514	0.177761	0.261839	1.28215	0.317661	0.388305
ENSMUSG00000020018.6	Snrpf	protein_coding	3203.76	-0.019778	0.0638519	0.716844	0.862082	-0.0270151	0.0744874	231.369	230.018	217.623	206.485	241.491	217.183	221.873	250.551
ENSMUSG00000020019.4	Ntn4	protein_coding	164.096	-0.273822	0.3258	0.0212405	0.0952542	-0.79139	0.343533	2.5586	2.69701	2.51125	5.22691	1.10383	2.56564	1.51663	2.89679
ENSMUSG00000020020.8	Usp44	protein_coding	6.53406	-0.00559428	0.226459	0.926528	0.968332	-0.077754	0.843195	0.0393471	0.0644937	0.128552	0.158298	0.0379319	0.2497	0.0956327	0.0157177
ENSMUSG00000020021.4	Fgd6	protein_coding	469.932	-0.215149	0.105792	0.00371046	0.0281532	-0.326791	0.112617	3.5486	3.58456	3.69511	4.1048	3.27559	2.80173	3.26857	3.42207
ENSMUSG00000020022.17	Ndufa12	protein_coding	1490.5	0.00411458	0.0730904	0.944911	0.975227	0.00619832	0.0897024	55.5452	54.2617	52.1129	61.1668	57.6089	61.4725	64.6338	56.8304
ENSMUSG00000020023.18	Tmcc3	protein_coding	1225.67	-0.0265718	0.107691	0.690942	0.845992	-0.0683457	0.171905	8.09539	10.5717	9.32044	13.1654	8.7557	10.256	11.9056	11.2873
ENSMUSG00000020024.7	Cep83	protein_coding	2024.83	0.162703	0.0939784	0.0186125	0.0870076	0.255674	0.108649	16.046	15.2295	14.8268	13.8052	18.1627	23.5061	18.9047	16.177
ENSMUSG00000020027.18	Socs2	protein_coding	949.905	0.649131	0.0983701	2.32205e-12	4.50477e-10	0.666353	0.0950083	4.94369	4.56725	3.92235	4.70591	7.88697	8.16896	7.92369	6.95509		4.50477e-10
ENSMUSG00000020029.6	Nudt4	protein_coding	3376.64	-0.113734	0.107962	0.108484	0.286207	-0.231591	0.144289	67.6435	64.5641	51.5899	83.0222	59.6281	58.6928	66.496	59.6621
ENSMUSG00000020032.14	Nuak1	protein_coding	463.702	-0.0639848	0.121115	0.346844	0.586255	-0.188529	0.200407	5.38697	4.77084	3.76647	6.69461	3.90171	4.37916	5.75816	5.38536
ENSMUSG00000020034.7	Tcp11l2	protein_coding	4202.61	0.0799586	0.0771353	0.194945	0.416813	0.120231	0.0927646	72.8327	69.1319	78.698	56.0487	80.0518	82.9913	82.8509	75.9821
ENSMUSG00000020037.15	Rfx4	protein_coding	1.50349	-0.103953	0.424589	0.16309	NA	-2.21428	1.58757	0	0.044037	0.0274302	0.0491307	0.0161877	0.0142081	0	0
ENSMUSG00000020038.10	Cry1	protein_coding	1896.75	0.00498466	0.0712464	0.932259	0.970281	0.00735639	0.0865432	39.3294	32.3413	32.9188	29.1159	37.5714	36.152	34.7823	35.4438
ENSMUSG00000020042.15	Btbd11	protein_coding	1131.44	-0.0345833	0.0859444	0.59214	0.782768	-0.0607243	0.113347	7.97481	6.66101	7.20034	5.37264	7.21796	7.67326	6.79702	6.24705
ENSMUSG00000020044.13	Timp3	protein_coding	408.607	-0.236472	0.384504	0.041397	0.151704	-1.03775	0.50882	3.61684	2.84178	3.59592	5.74961	1.23946	1.12085	1.72477	4.13984
ENSMUSG00000020048.13	Hsp90b1	protein_coding	30688.1	-0.0433518	0.0797354	0.488016	0.708257	-0.0695571	0.100303	500.364	446.877	397.274	490.551	469.142	426.021	491.265	489.355
ENSMUSG00000020051.17	Pah	protein_coding	2.15189	-0.00325889	0.339203	0.951008	NA	-0.133186	2.1677	0.216239	0	0.0294367	0	0	0	0	0.230345
ENSMUSG00000020053.18	Igf1	protein_coding	2202.24	-0.0820857	0.185127	0.238915	0.471563	-0.433865	0.3684	12.345	13.6216	10.8856	22.907	8.30801	9.52167	16.4019	13.4247
ENSMUSG00000020056.16	Washc3	protein_coding	1611.47	-0.0171894	0.06109	0.744831	0.878281	-0.0229275	0.070446	21.8478	22.14	21.9538	18.5224	23.7201	22.9354	21.2031	21.2922
ENSMUSG00000020057.2	Dram1	protein_coding	584.767	-0.135894	0.182968	0.0863985	0.247567	-0.458843	0.267592	12.0701	13.6809	7.78759	18.5408	6.83088	13.4239	11.7586	8.86608
ENSMUSG00000020059.9	Sycp3	protein_coding	2.44494	-0.0564077	0.290321	0.403105	NA	-0.860218	1.02886	0.0418374	0.164581	0.153774	0.229523	0	0.106201	0.130738	0.100275
ENSMUSG00000020061.18	Mybpc1	protein_coding	35.5874	-0.0238059	0.141273	0.70048	0.852376	-0.121193	0.315054	0.607442	0.471022	0.386423	0.461418	0.439196	0.474446	0.304199	0.685954
ENSMUSG00000020063.16	Sirt1	protein_coding	2564.91	0.127484	0.056772	0.0116325	0.0630076	0.154563	0.061259	27.2894	27.0136	27.9044	25.1424	35.2015	31.136	31.3809	30.4684
ENSMUSG00000020064.9	Herc4	protein_coding	6023.24	0.102026	0.059364	0.0498719	0.172432	0.127547	0.0650398	38.3972	38.9001	43.0796	35.1836	46.8163	47.2349	44.1231	43.9747
ENSMUSG00000020067.8	Mypn	protein_coding	1.83627	-0.0536779	0.300377	0.420144	NA	-0.91604	1.13628	0.0181696	0.0268035	0.0222608	0.0299038	0	0.0345916	0.00946305	0.0108871
ENSMUSG00000020069.16	Hnrnph3	protein_coding	3208.53	0.0914616	0.0774716	0.13979	0.336828	0.136404	0.0923787	61.3746	55.6719	61.3564	50.5103	76.2766	64.1584	60.1016	69.0454
[truncated: 20,558 more rows]
