# Supplementary material for: Contrasting roles for IgM and B-cell MHCII expression in Brucella abortus S19 vaccine-mediated efficacy against B. melitensis infection
Source: mSphere. 2024 Feb 13;9(3):e00750-23. doi: 10.1128/msphere.00750-23 (PMC10964430; doi:10.1128/msphere.00750-23)
Supplement: Table S2 — Gene expression in CD4+ T cells in vaccinated mice at at four weeks post-challenge. [file msphere.00750-23-s0006.xlsx]

## Sheet: sheet1
Gene	Name	Type	baseMean	log2FoldChange_shrunken	lfcSE_shrunken	pvalue	padj	log2FoldChange_raw	lfcSE_raw	CD4BCL6-1:TPM	CD4BCL6-2:TPM	CD4BCL6-3:TPM	BCL6-1:TPM	BCL6-2:TPM	BCL6-3:TPM
ENSMUSG00000000001.4	Gnai3	protein_coding	9186	-0.00552484	0.0449166	0.805487	0.939598	-0.0217737	0.0884202	131.791	136.994	141.887	128.43	121.091	121.699
ENSMUSG00000000028.15	Cdc45	protein_coding	595.867	0.198988	0.262194	0.0277664	0.17573	0.537373	0.244197	10.4582	10.4659	8.57128	4.2987	6.02966	7.6142
ENSMUSG00000000031.16	H19	lincRNA	6.27368	0.0565286	0.340181	0.38855	NA	1.32726	1.5393	0	0.388945	0.138227	0.0218026	0.162482	0
ENSMUSG00000000037.17	Scml2	protein_coding	13.6582	0.0489645	0.211367	0.416413	0.74798	0.455372	0.560347	0.174636	0.0822639	0.106312	0.0754586	0.0833111	0.0769947
ENSMUSG00000000056.7	Narf	protein_coding	2763.08	-0.0039541	0.0471896	0.863288	0.957735	-0.0165611	0.096179	28.6742	27.5733	27.7263	26.7279	23.5088	25.4671
ENSMUSG00000000058.6	Cav2	protein_coding	125.749	0.566685	0.32688	0.00184914	0.0252824	0.757308	0.243238	2.32091	2.48167	2.15392	1.10968	1.53144	1.00427
ENSMUSG00000000078.7	Klf6	protein_coding	35532	-0.00400946	0.0764494	0.885546	0.964681	-0.0299796	0.208275	319.549	417.738	439.19	298.684	446.474	317.932
ENSMUSG00000000085.16	Scmh1	protein_coding	1271.19	-1.65978e-05	0.0599298	0.999475	0.999641	-9.37921e-05	0.142463	7.96828	6.70171	9.58296	8.16552	6.59484	6.82961
ENSMUSG00000000088.7	Cox5a	protein_coding	5730.67	0.169442	0.194569	0.0196563	0.137163	0.405515	0.173829	158.434	167.179	129.618	90.2925	104.698	110.463
ENSMUSG00000000093.6	Tbx2	protein_coding	26.0233	0.0137595	0.132808	0.740538	0.91295	0.133041	0.401766	0.29709	0.39581	0.410278	0.384582	0.232715	0.285252
ENSMUSG00000000120.6	Ngfr	protein_coding	84.1187	0.0127633	0.126671	0.749286	0.916867	0.122018	0.381805	1.62093	0.791321	1.34446	1.60312	0.92793	0.586011
ENSMUSG00000000125.5	Wnt3	protein_coding	26.8971	-0.176243	0.332142	0.0732118	0.317345	-0.782717	0.436904	0.32427	0.264396	0.359273	0.592837	0.591964	0.272207
ENSMUSG00000000126.11	Wnt9a	protein_coding	1.94127	0.00253298	0.310009	0.966428	NA	0.0671911	1.5964	0.0599251	0.0143707	0.012768	0	0.0133409	0.0591811
ENSMUSG00000000127.15	Fer	protein_coding	200.439	1.14202	0.262393	2.63453e-06	0.000132979	1.27026	0.270417	3.4442	3.22001	2.1979	0.836604	1.1957	1.22081
ENSMUSG00000000131.15	Xpo6	protein_coding	11393.9	-0.0159966	0.0624159	0.54212	0.823181	-0.0817928	0.134172	28.8177	30.7116	36.7822	36.3363	27.1851	27.5726
ENSMUSG00000000134.17	Tfe3	protein_coding	3641.03	0.0780141	0.0855766	0.0447776	0.238153	0.192659	0.0960059	20.9163	19.8934	20.8279	16.0828	15.6	16.2742
ENSMUSG00000000142.15	Axin2	protein_coding	2652.81	-0.0762316	0.121585	0.0793796	0.330543	-0.280189	0.159716	18.3187	22.1476	23.4834	28.9505	21.1492	19.5368
ENSMUSG00000000148.17	Brat1	protein_coding	2180.1	-0.0209862	0.0617284	0.429921	0.757202	-0.0961984	0.121874	16.6334	16.2358	17.2661	19.3393	14.526	14.1168
ENSMUSG00000000149.10	Gna12	protein_coding	4816.31	0.254229	0.249861	0.0107749	0.0918795	0.500978	0.196468	94.5128	77.9364	70.0657	41.1364	57.5688	52.9158
ENSMUSG00000000154.16	Slc22a18	protein_coding	30.8807	0.133334	0.278878	0.10186	0.385439	0.657473	0.401902	1.409	0.78842	1.07575	0.568227	0.522799	0.753732
ENSMUSG00000000157.16	Itgb2l	protein_coding	87.8486	-2.48824	0.339777	1.86619e-16	1.29148e-13	-2.74672	0.33373	0.230678	0.221278	0.324389	1.09154	1.76661	1.72
ENSMUSG00000000167.14	Pih1d2	protein_coding	15.0463	0.0378602	0.216063	0.535684	0.821004	0.402746	0.650269	0.269486	0.306123	0.317313	0.1144	0.0947282	0.385203
ENSMUSG00000000168.9	Dlat	protein_coding	2110.63	0.0320399	0.0602796	0.245211	0.593086	0.111968	0.096353	22.3498	21.7562	21.8179	18.738	18.2519	17.3284
ENSMUSG00000000171.5	Sdhd	protein_coding	4556.12	0.108503	0.13258	0.0335833	0.199018	0.296423	0.13949	202.667	213.046	182.484	137.027	143.734	152.562
ENSMUSG00000000182.9	Fgf23	protein_coding	2.1694	0.0209114	0.309088	0.736353	NA	0.506309	1.5038	0.0439891	0.0263728	0.140589	0.0295669	0.0979311	0
ENSMUSG00000000184.12	Ccnd2	protein_coding	22442	0.439087	0.147537	7.93242e-05	0.00209279	0.482679	0.122308	125.322	144.558	138.207	88.8908	79.657	91.6495
ENSMUSG00000000194.13	Gpr107	protein_coding	3531.35	-0.00593018	0.0496895	0.80118	0.938599	-0.0259461	0.103034	14.1203	13.1124	13.0351	12.9527	11.2021	12.3925
ENSMUSG00000000202.9	Btbd17	protein_coding	3.60019	-0.0531186	0.310233	0.445044	NA	-0.915424	1.19866	0.0625952	0	0.0533477	0.0504873	0.111482	0.030909
ENSMUSG00000000204.16	Slfn4	protein_coding	363.457	0.072581	0.192008	0.196169	0.536668	0.450255	0.348348	3.59325	6.90328	4.97534	1.92131	3.60761	4.44822
ENSMUSG00000000215.11	Ins2	protein_coding	8.82746	-0.0568277	0.390517	0.22019	0.566662	-3.53289	2.88159	0	0	0.161985	0.776717	0	0.863438
ENSMUSG00000000216.8	Scnn1g	protein_coding	5.80068	0.00575629	0.228346	0.926378	NA	0.0770916	0.834298	0.0533576	0.111963	0.127898	0.0537957	0.0742423	0.115271
ENSMUSG00000000223.13	Drp2	protein_coding	12.566	-0.0226502	0.197361	0.692553	0.894385	-0.250753	0.634185	0.0793018	0.0671206	0.0496958	0.0501666	0.0415403	0.115172
ENSMUSG00000000244.17	Tspan32	protein_coding	8378.97	-0.0371985	0.0781236	0.229036	0.578023	-0.164683	0.136911	54.0487	62.0526	70.3163	73.8784	56.8433	56.1035
ENSMUSG00000000247.11	Lhx2	protein_coding	8.87592	0.0727758	0.270497	0.315442	0.665224	0.707622	0.704895	0.16348	0.0980109	0.106431	0.0366271	0.060658	0.100906
ENSMUSG00000000248.16	Clec2g	protein_coding	34.6724	-0.214467	0.3986	0.06295	0.290235	-1.00958	0.542917	0.658663	0.201645	0.328453	0.376778	0.717576	1.00341
ENSMUSG00000000253.13	Gmpr	protein_coding	28.7541	0.184753	0.327137	0.0625101	0.288915	0.745589	0.400282	0.601134	0.885548	0.786787	0.438679	0.305892	0.466456
ENSMUSG00000000266.11	Mid2	protein_coding	146.933	0.00980133	0.0869344	0.744147	0.915019	0.0787245	0.241215	0.722828	1.08487	0.921968	0.733721	0.881229	0.679861
ENSMUSG00000000275.16	Trim25	protein_coding	5893.67	0.180268	0.100297	0.00188806	0.0256391	0.262954	0.0846246	56.6784	50.9414	56.7322	44.4063	38.8545	38.8019
ENSMUSG00000000276.11	Dgke	protein_coding	1684.28	-0.0385134	0.0839574	0.227291	0.575802	-0.181273	0.150139	8.80071	7.97432	10.9772	11.3126	8.25538	8.52114
ENSMUSG00000000278.10	Scpep1	protein_coding	3559.88	0.167865	0.191647	0.0194391	0.136203	0.400271	0.171276	117.202	81.0569	85.8204	60.182	67.3906	63.3461
ENSMUSG00000000282.12	Mnt	protein_coding	3638.99	-0.0227994	0.0718478	0.418932	0.749769	-0.123105	0.152306	34.7589	32.2278	44.0297	44.0944	32.9033	30.987
ENSMUSG00000000290.13	Itgb2	protein_coding	37307.2	0.0877612	0.100074	0.0396643	0.221571	0.228016	0.110837	627.206	679.779	628.032	489.44	491.891	489.904
ENSMUSG00000000295.13	Hddc2	protein_coding	915.709	-0.0876444	0.0980327	0.0385407	0.217455	-0.22327	0.107909	12.0218	11.1827	12.2135	12.4301	11.8372	12.4959
ENSMUSG00000000296.8	Tpd52l1	protein_coding	4.08139	0.205844	0.494143	0.0558477	NA	2.16763	1.13357	0.331731	0.216962	0.192766	0	0.0671379	0.0744573
ENSMUSG00000000301.16	Pemt	protein_coding	51.76	-0.0121549	0.0987921	0.710405	0.90003	-0.104199	0.280622	1.2326	1.13689	1.1111	1.27458	0.949871	1.12365
ENSMUSG00000000303.12	Cdh1	protein_coding	438.53	0.327771	0.50006	0.0304391	0.186226	1.27393	0.588604	12.0985	3.28418	4.63706	2.74386	2.86433	1.75521
ENSMUSG00000000305.12	Cdh4	protein_coding	16.9074	0.166471	0.392821	0.104044	0.38904	1.19744	0.736633	0.18143	0.204361	0.0878561	0.0812977	0.0979176	0.00678703
ENSMUSG00000000308.14	Ckmt1	protein_coding	1.85375	0.0751301	0.370894	0.253589	NA	1.93973	1.69902	0.0799242	0.0575003	0.0340583	0	0	0.0394659
ENSMUSG00000000317.11	Bcl6b	protein_coding	88.5929	1.08327	0.444069	0.000336723	0.0065499	1.42199	0.396618	1.42685	2.45697	1.16577	0.822037	0.561267	0.331094
ENSMUSG00000000318.16	Clec10a	protein_coding	636.988	0.131538	0.345425	0.148365	0.4654	1.01111	0.699573	28.9017	6.53492	7.87343	6.40134	7.95091	4.70618
ENSMUSG00000000320.10	Alox12	protein_coding	117.809	1.04793	0.454095	0.0004441	0.00815377	1.39669	0.397648	1.11344	2.77555	2.22669	0.997848	0.706674	0.397886
ENSMUSG00000000325.16	Arvcf	protein_coding	227.515	0.0476408	0.101917	0.183323	0.519373	0.232815	0.174971	2.00828	1.65998	1.70905	1.4377	1.18387	1.45963
ENSMUSG00000000326.13	Comt	protein_coding	2686.63	0.353832	0.280854	0.00525617	0.0543877	0.572981	0.205303	75.8096	59.1768	51.2341	31.0325	42.4823	37.3681
ENSMUSG00000000339.14	Rtca	protein_coding	1770.86	0.0073725	0.0522496	0.759647	0.922165	0.0337856	0.110431	46.3498	48.2474	45.2857	41.3098	39.3091	41.0795
ENSMUSG00000000340.10	Dbt	protein_coding	1225	0.0171969	0.0610106	0.5105	0.805881	0.0834958	0.126882	20.4496	16.5469	18.3832	15.347	16.1437	14.932
ENSMUSG00000000346.9	Dazap2	protein_coding	29942.2	0.0167816	0.0508741	0.489394	0.796028	0.0650701	0.0941307	498.19	512.847	540.646	448.512	452.081	419.113
ENSMUSG00000000355.13	Mcts1	protein_coding	2076.64	-0.0148967	0.0561363	0.554062	0.830319	-0.0674901	0.114065	63.898	64.3148	61.3086	59.9161	55.0977	61.8255
ENSMUSG00000000359.3	Rem1	protein_coding	181.81	-0.0421684	0.125791	0.284991	0.637228	-0.278549	0.260527	3.12745	3.66124	4.4358	2.91058	4.7378	4.31768
ENSMUSG00000000365.9	Rnf17	protein_coding	56.8092	-0.000344299	0.11223	0.992436	0.997175	-0.00328732	0.346778	0.54979	0.421601	0.360961	0.343755	0.305993	0.536651
ENSMUSG00000000374.8	Trappc10	protein_coding	6443.37	-0.00159922	0.0495919	0.945659	0.983483	-0.00713517	0.104684	35.9712	37.64	42.714	38.2461	34.4016	31.5591
ENSMUSG00000000378.15	Ccm2	protein_coding	9444.16	-0.0799422	0.106164	0.0571386	0.274821	-0.243017	0.127752	108.811	114.172	123.932	147.824	104.415	115.22
ENSMUSG00000000384.15	Tbrg4	protein_coding	3451.15	-0.000389015	0.0456575	0.986251	0.995379	-0.00159129	0.0923392	46.3859	43.1287	47.7374	46.1609	38.3916	38.0728
ENSMUSG00000000386.16	Mx1	polymorphic_pseudogene	1678.3	0.321107	0.329712	0.0124424	0.101164	0.656848	0.262808	35.9558	21.1584	22.7179	13.1783	11.7571	19.8445
ENSMUSG00000000392.17	Fap	protein_coding	26.0361	0.0345163	0.16183	0.475032	0.78669	0.305605	0.427829	0.274819	0.168987	0.307788	0.161036	0.227471	0.147882
ENSMUSG00000000394.15	Gcg	protein_coding	16.2599	0.107318	0.364749	0.195951	0.536334	1.38636	1.07206	1.57563	0.160108	0.597457	0.682097	0.148634	0
ENSMUSG00000000399.10	Ndufa9	protein_coding	3413.79	0.0149319	0.0563076	0.553628	0.830188	0.067876	0.114591	79.7773	85.3883	78.8797	68.6193	70.0949	68.547
ENSMUSG00000000402.2	Egfl6	protein_coding	12.5416	-0.163059	0.387732	0.107513	0.395274	-1.17431	0.729626	0.103287	0.0530772	0.267227	0.416539	0.312065	0.127505
ENSMUSG00000000409.14	Lck	protein_coding	35312.8	-0.0562078	0.0991403	0.126654	0.428444	-0.228107	0.149341	460.089	613.887	554.304	659.25	517.247	532.254
ENSMUSG00000000411.7	Tssk3	protein_coding	2.57927	0.0201903	0.289751	0.755054	NA	0.395179	1.26667	0.124682	0.112125	0.0996206	0	0.10409	0.115438
ENSMUSG00000000416.16	Cttnbp2	protein_coding	22.2776	0.130532	0.303219	0.126982	0.429228	0.764762	0.501118	0.0903798	0.211323	0.163684	0.109346	0.0754532	0.0613647
ENSMUSG00000000420.15	Galnt1	protein_coding	9435.83	-0.0309434	0.0559925	0.244667	0.592693	-0.100437	0.0863309	83.4688	76.8789	82.2679	79.0958	76.7368	75.5536
ENSMUSG00000000439.9	Mkrn2	protein_coding	1892.41	-0.00759993	0.055191	0.757627	0.921295	-0.0371862	0.1205	12.4564	12.532	14.2411	14.1876	11.2535	10.5398
ENSMUSG00000000440.12	Pparg	protein_coding	994.345	1.05969	0.310391	5.41651e-05	0.00156185	1.2261	0.303725	29.3865	22.1623	17.6324	5.23085	11.0992	9.6739
ENSMUSG00000000441.17	Raf1	protein_coding	9102.97	-0.0162784	0.0485227	0.492255	0.796402	-0.0602985	0.0878055	61.8319	64.2086	65.2444	63.3112	56.097	58.399
ENSMUSG00000000486.13	Septin1	protein_coding	27853.9	-0.0743004	0.091659	0.0571545	0.274821	-0.207928	0.109313	438.259	449.089	488.198	558.104	433.332	429.235
ENSMUSG00000000489.7	Pdgfb	protein_coding	832.417	0.0747947	0.12063	0.0823808	0.338034	0.278327	0.160231	11.5159	10.3591	10.3376	7.1796	7.32191	9.05526
ENSMUSG00000000530.16	Acvrl1	protein_coding	2095.61	0.43166	0.160576	0.000161885	0.00367314	0.485917	0.128819	30.2066	25.7989	28.3232	17.4296	19.5974	16.4332
ENSMUSG00000000531.5	Grasp	protein_coding	601.13	-0.00326673	0.0878546	0.913868	0.975077	-0.0275064	0.254311	10.0874	15.0604	17.9595	11.1068	16.4496	11.2656
ENSMUSG00000000532.11	Acvr1b	protein_coding	2729.99	-0.0185361	0.0660999	0.492121	0.796402	-0.0976627	0.142171	27.0112	26.2482	34.7312	33.1906	26.4078	24.4149
ENSMUSG00000000538.18	Tom1l2	protein_coding	1915.66	-0.0430119	0.0928923	0.20322	0.546077	-0.207752	0.163272	10.4526	8.06799	11.4022	12.8088	8.78201	9.28421
ENSMUSG00000000552.10	Zfp385a	protein_coding	3317.47	0.198903	0.168414	0.0071566	0.0679425	0.362319	0.134718	79.4632	62.7915	76.2551	47.3432	53.0822	50.1348
ENSMUSG00000000555.8	Itga5	protein_coding	553.609	0.670861	0.185354	3.46452e-05	0.00109363	0.716525	0.17305	6.0013	6.85648	7.66861	4.15332	4.06935	2.91547
ENSMUSG00000000561.14	Wdr77	protein_coding	1287.84	-0.0543232	0.0743902	0.101281	0.383975	-0.160872	0.0981719	12.4615	11.9971	12.4591	12.8629	11.6052	12.2905
ENSMUSG00000000562.5	Adora3	protein_coding	58.8668	0.00742687	0.0998971	0.822242	0.94436	0.0662731	0.29499	0.995046	0.615803	0.763696	0.647236	0.643131	0.726453
ENSMUSG00000000563.17	Atp5pb	protein_coding	11970	0.0291595	0.0710025	0.312106	0.662425	0.135625	0.134174	153.508	156.224	138.055	113.619	125.272	123.512
ENSMUSG00000000567.5	Sox9	protein_coding	3.67108	-0.00349505	0.29185	0.955937	NA	-0.0743492	1.34561	0.00964889	0.0462783	0.0719549	0.103767	0.0214809	0
ENSMUSG00000000568.15	Hnrnpd	protein_coding	12824.6	-0.00162672	0.0500822	0.944961	0.983458	-0.00733903	0.106307	88.6397	73.8225	93.8123	83.6532	74.3417	71.2146
ENSMUSG00000000579.14	Dynlt1c	protein_coding	138.429	-0.00729419	0.0823103	0.801654	0.938599	-0.0572174	0.22777	1.78522	1.34262	2.17194	1.97383	1.39926	1.5518
ENSMUSG00000000581.8	C1d	protein_coding	1947.63	0.0260135	0.0673781	0.352116	0.696681	0.120772	0.129793	24.6679	25.1595	24.7688	18.7955	21.2998	20.7863
ENSMUSG00000000594.7	Gm2a	protein_coding	35747.9	0.0177011	0.0643465	0.506738	0.804328	0.0914144	0.137688	460.496	403.842	450.199	326.199	373.879	392.047
ENSMUSG00000000600.15	Krit1	protein_coding	3136.43	-0.0468466	0.0783593	0.149177	0.466475	-0.170763	0.118385	6.4869	5.94144	7.46115	7.65503	5.91601	6.39419
ENSMUSG00000000605.9	Clcn4	protein_coding	5639.95	-0.0116491	0.0455271	0.608603	0.856184	-0.0434648	0.0848809	31.2252	30.9636	33.0422	32.018	28.4183	27.0937
ENSMUSG00000000617.14	Grm6	protein_coding	138.457	-0.945547	0.237322	1.33103e-05	0.000487764	-1.03494	0.237647	0.839031	0.670698	0.956574	1.9095	1.13057	1.49005
ENSMUSG00000000627.15	Sema4f	protein_coding	1194.03	-0.573292	0.153472	1.90771e-05	0.000666512	-0.604872	0.141476	7.88912	8.2296	10.2526	14.1031	10.8133	10.8935
ENSMUSG00000000628.10	Hk2	protein_coding	1300.68	0.149936	0.157091	0.0167736	0.123752	0.339016	0.141751	12.5663	11.3089	11.9062	7.62867	9.25586	8.18554
ENSMUSG00000000631.20	Myo18a	protein_coding	6166.59	0.0176325	0.0622679	0.503492	0.802868	0.0872734	0.130452	20.7639	16.5802	21.0205	19.0966	15.8793	14.0386
ENSMUSG00000000673.9	Haao	protein_coding	2495.88	-0.0300836	0.0821844	0.324041	0.671312	-0.164563	0.166868	29.0223	19.6328	25.443	29.5613	20.797	23.7797
ENSMUSG00000000682.7	Cd52	protein_coding	43675.2	-0.0175293	0.0606227	0.501861	0.802141	-0.0838746	0.124894	1673.77	1890.76	1674.27	1688.01	1528.41	1734.5
ENSMUSG00000000686.11	Abhd15	protein_coding	442.496	-0.0152799	0.0742298	0.583882	0.844422	-0.0983943	0.179642	7.86132	5.58004	7.31055	7.38687	7.08247	5.32295
ENSMUSG00000000690.5	Hoxb6	protein_coding	9.19737	0.0725966	0.259429	0.305263	0.656989	0.659792	0.643567	0.243777	0.316661	0.281345	0.21847	0.135677	0.125391
ENSMUSG00000000693.10	Loxl3	protein_coding	365.904	0.362921	0.378703	0.0129677	0.103974	0.76568	0.308163	6.65692	4.09495	3.96145	1.61963	3.13574	2.84628
ENSMUSG00000000706.16	Btn1a1	protein_coding	2.45745	-0.00895579	0.276237	0.88986	NA	-0.162551	1.17381	0.0387455	0.023229	0.0206384	0.0260424	0.0323465	0.0239153
ENSMUSG00000000708.14	Kat2b	protein_coding	4145.92	0.0397671	0.067413	0.182161	0.516893	0.136965	0.102662	40.349	44.1738	46.6094	38.1182	35.2137	32.9706
ENSMUSG00000000711.3	Rab5b	protein_coding	6024.95	0.019628	0.0511561	0.423559	0.752115	0.0725275	0.0906297	71.1253	70.3995	74.5883	64.614	62.3202	56.1356
ENSMUSG00000000730.13	Dnmt3l	protein_coding	3.00112	-0.0167698	0.292719	0.793393	NA	-0.344871	1.31677	0.066764	0.0480323	0.0142252	0	0.0594535	0.0824188
ENSMUSG00000000731.15	Aire	protein_coding	147.341	-0.171475	0.285776	0.0548986	0.268968	-0.62318	0.324627	1.63765	0.863	1.98911	1.68265	1.76486	2.62685
ENSMUSG00000000732.9	Icosl	protein_coding	7894.62	-0.0506039	0.0905835	0.144829	0.459988	-0.205146	0.140699	79.3559	64.1287	90.6953	86.6972	70.0014	83.102
ENSMUSG00000000738.18	Spg7	protein_coding	3771.03	-0.0145701	0.0484353	0.5369	0.821489	-0.0555025	0.0898815	40.1719	39.0621	41.0842	41.6206	34.4737	35.5175
ENSMUSG00000000739.14	Sult5a1	protein_coding	1.92668	0.0482296	0.342742	0.432096	NA	1.36027	1.73149	0.00902877	0.0541301	0.0288559	0	0.0301505	0
ENSMUSG00000000740.12	Rpl13	protein_coding	83728.8	-0.0743168	0.0871878	0.0532687	0.263711	-0.196532	0.101686	1375.59	1547.64	1490.88	1619.34	1455.44	1439.78
ENSMUSG00000000743.9	Chmp1a	protein_coding	7677.83	0.00283369	0.047838	0.902356	0.97117	0.0121052	0.0986679	118.438	115.492	112.095	103.925	103.483	98.1457
ENSMUSG00000000751.13	Rpa1	protein_coding	10760.2	-0.0142274	0.0468921	0.539721	0.822616	-0.0526	0.0857746	92.8501	93.1675	92.1344	92.5957	82.4619	82.2952
ENSMUSG00000000753.15	Serpinf1	protein_coding	114.656	0.00632611	0.086914	0.83299	0.948037	0.0521437	0.247281	2.97672	1.94687	2.36038	1.86436	2.37214	1.9835
ENSMUSG00000000759.14	Tubgcp3	protein_coding	3901.9	-0.0343157	0.0668227	0.23584	0.58466	-0.131347	0.1108	21.5929	20.1568	22.1751	24.6951	18.6293	19.2806
ENSMUSG00000000766.18	Oprm1	protein_coding	5.62812	-0.121038	0.3543	0.171337	NA	-1.14879	0.839804	0.0148929	0.0178575	0.0317318	0.0400406	0.0552591	0.0306417
ENSMUSG00000000776.13	Polr3d	protein_coding	1292.61	-0.0133313	0.0564933	0.59583	0.849858	-0.0624587	0.117756	21.1653	21.4393	22.5332	20.2773	21.6768	18.5175
ENSMUSG00000000782.16	Tcf7	protein_coding	50587.8	-0.114887	0.159901	0.0415869	0.227993	-0.351618	0.172562	586.869	713.467	867.188	1020.42	762.59	692.159
ENSMUSG00000000787.12	Ddx3x	protein_coding	24892.3	-0.0014923	0.0529713	0.950646	0.984904	-0.00719578	0.116258	215.482	218.449	258.613	209.262	219.357	189.715
ENSMUSG00000000791.9	Il12rb1	protein_coding	2469.09	0.255319	0.227414	0.00771511	0.0717405	0.463226	0.173865	31.4034	40.8477	29.7275	24.2236	19.301	22.761
ENSMUSG00000000792.2	Slc5a5	protein_coding	6.86383	0.0648799	0.271692	0.364995	NA	0.702485	0.775465	0.19077	0.14705	0.0871	0.109906	0.0758397	0.0504647
ENSMUSG00000000794.9	Kcnn3	protein_coding	1.64755	0.0315941	0.33326	0.588146	NA	0.984927	1.8188	0.0229058	0	0.00813411	0.010264	0.00424952	0
ENSMUSG00000000804.14	Usp32	protein_coding	3726.87	0.0256219	0.0541514	0.318271	0.667107	0.0895497	0.0897276	23.5908	23.5214	26.4825	22.3127	19.7251	19.586
ENSMUSG00000000811.13	Txnrd3	protein_coding	232.851	0.0177185	0.0783261	0.537223	0.821498	0.116443	0.18872	4.53004	3.77863	4.25648	4.31193	3.38256	2.69192
ENSMUSG00000000817.10	Fasl	protein_coding	635.224	0.0295099	0.105163	0.391377	0.727128	0.208394	0.243131	12.8943	22.0307	16.5016	12.571	16.0038	11.1119
ENSMUSG00000000823.16	Zfp512b	protein_coding	4286.48	-0.0328966	0.0842261	0.290968	0.643327	-0.174644	0.165383	26.6339	24.3346	36.3257	35.3467	26.947	25.5525
ENSMUSG00000000826.16	Dnajc5	protein_coding	11484.4	-0.00877268	0.0481006	0.706316	0.898272	-0.0360218	0.0955972	75.4295	76.1535	88.4269	80.0465	69.9678	69.2227
ENSMUSG00000000827.18	Tpd52l2	protein_coding	2416.56	0.0184171	0.0548139	0.464793	0.781007	0.0759282	0.103872	25.3788	24.3426	23.3768	21.1437	20.209	20.4152
ENSMUSG00000000838.17	Fmr1	protein_coding	3301.58	-0.00488797	0.0481835	0.833154	0.948037	-0.0208209	0.0988373	17.1056	16.925	19.7686	17.4913	16.0885	15.0189
ENSMUSG00000000861.15	Bcl11a	protein_coding	4825.47	-0.00726582	0.0672632	0.78327	0.9325	-0.0460343	0.167361	20.7955	13.1629	19.2312	18.4372	15.6107	14.8003
ENSMUSG00000000869.12	Il4	protein_coding	38.5341	-0.000888099	0.107115	0.979738	0.993547	-0.00833075	0.328015	1.49577	1.52059	1.5935	1.31135	1.62879	1.1641
ENSMUSG00000000876.11	Pxmp4	protein_coding	1353.17	0.0341335	0.0634537	0.229227	0.57808	0.122174	0.101612	23.1778	20.6171	22.8221	18.5843	18.241	17.6041
ENSMUSG00000000881.12	Dlg3	protein_coding	726.36	-0.0436858	0.0749579	0.165566	0.492188	-0.16008	0.115448	5.62561	5.26373	6.39318	6.28671	5.48687	5.42766
ENSMUSG00000000884.17	Gnb1l	protein_coding	388.257	-0.0528666	0.0919137	0.133849	0.441978	-0.209055	0.139454	3.97185	4.03677	4.55373	4.47482	4.54749	3.88751
ENSMUSG00000000901.17	Mmp11	protein_coding	105.043	-0.445144	0.406929	0.00850479	0.0769752	-0.835562	0.317542	1.23515	1.11937	1.65245	2.99256	2.19021	1.24109
ENSMUSG00000000902.13	Smarcb1	protein_coding	3745.49	-0.0119704	0.053282	0.624962	0.863866	-0.0531527	0.108735	23.2244	21.507	23.4393	23.5978	18.2407	21.2728
ENSMUSG00000000903.3	Vpreb3	protein_coding	377.818	-0.0932591	0.159178	0.0746578	0.320115	-0.360115	0.202021	19.0434	15.4826	22.2668	26.9108	16.2343	22.0179
ENSMUSG00000000915.15	Hip1r	protein_coding	7618.92	-0.0272187	0.0718506	0.343226	0.688469	-0.134063	0.141445	49.4003	42.6985	53.1123	59.1222	40.4401	42.9907
ENSMUSG00000000916.15	Nsun5	protein_coding	1167.29	-0.035542	0.0749617	0.24019	0.587833	-0.15458	0.131613	12.1996	11.6137	13.8532	15.0206	10.8946	11.5689
ENSMUSG00000000934.9	Top1mt	protein_coding	473.65	0.00254752	0.0607555	0.919948	0.976605	0.0145923	0.145198	11.6785	9.83499	12.8159	11.5249	9.99971	8.77546
ENSMUSG00000000942.10	Hoxa4	protein_coding	27.2166	0.014503	0.138039	0.73549	0.911585	0.141596	0.419131	1.05127	0.930393	0.639972	0.975781	0.585098	0.587087
ENSMUSG00000000957.11	Mmp14	protein_coding	775.427	1.27057	0.298329	2.73472e-06	0.000137018	1.451	0.309395	6.05836	12.827	8.92886	2.19577	2.98065	3.84276
ENSMUSG00000000958.10	Slc7a7	protein_coding	1303.25	0.412217	0.34975	0.00678752	0.0655192	0.709652	0.262145	30.6909	20.9833	20.0151	9.02804	16.157	13.4166
ENSMUSG00000000959.7	Oxa1l	protein_coding	4604.42	-0.00805624	0.0464271	0.724597	0.907347	-0.0320979	0.091104	50.0137	46.2624	54.0632	49.603	42.5085	44.789
ENSMUSG00000000976.13	Heatr6	protein_coding	2731.38	-0.0263064	0.0638684	0.338482	0.68341	-0.11288	0.117931	20.3313	18.1255	21.7325	22.819	17.1102	18.2005
ENSMUSG00000000982.5	Ccl3	protein_coding	1058.34	0.0494674	0.0880668	0.147893	0.464567	0.19818	0.136958	71.4625	74.196	71.1373	52.514	60.9357	54.3332
ENSMUSG00000000983.13	Wfdc18	protein_coding	4.88387	0.00206209	0.228806	0.973605	NA	0.0277825	0.839672	0.228924	0.156853	0.20904	0.17585	0.182015	0.161487
ENSMUSG00000001014.6	Icam4	protein_coding	56.0147	0.0039264	0.152493	0.933454	0.980277	0.0411469	0.492781	3.91793	2.62906	0.919023	1.69117	2.32061	2.44049
ENSMUSG00000001016.12	Ilf2	protein_coding	3912.73	-0.0193955	0.0493198	0.420585	0.750594	-0.0689597	0.0856209	21.6882	21.3329	22.4017	21.7975	19.1674	20.1893
ENSMUSG00000001017.15	Chtop	protein_coding	11619.4	-0.0330902	0.0613301	0.235436	0.584296	-0.115674	0.0974943	154.974	145.849	149.824	166.182	132.368	137.739
ENSMUSG00000001018.15	Snapin	protein_coding	2675.74	0.0163816	0.0515369	0.501893	0.802141	0.0649843	0.0967727	59.7775	54.4626	61.5299	52.4399	51.1414	45.9413
ENSMUSG00000001020.8	S100a4	protein_coding	1765.92	-0.0118055	0.0800546	0.680901	0.889979	-0.0864303	0.210173	131.035	166.458	132.027	105.983	145.251	152.736
ENSMUSG00000001021.13	S100a3	protein_coding	20.2008	-0.109304	0.271718	0.154853	0.474098	-0.674703	0.474276	0.224147	0.376271	0.25471	0.341492	0.365939	0.498069
ENSMUSG00000001023.10	S100a5	protein_coding	7.5449	-0.00913489	0.206405	0.876969	0.962563	-0.11064	0.714666	1.01593	0.664447	0.787126	0.496614	0.82244	1.02611
ENSMUSG00000001025.8	S100a6	protein_coding	4987.43	0.00931836	0.0732733	0.734081	0.91117	0.0640066	0.18842	170.829	218.378	156.183	138.068	165.074	161.308
ENSMUSG00000001027.7	Scn4a	protein_coding	476.389	-0.0110933	0.0856762	0.709582	0.899929	-0.086975	0.233541	3.57559	2.33052	3.78505	4.22006	2.50411	2.5043
ENSMUSG00000001029.15	Icam2	protein_coding	2797.61	-0.0438154	0.0911801	0.193368	0.532828	-0.203984	0.156829	60.7902	68.1422	71.7492	88.4797	58.5703	60.4545
ENSMUSG00000001034.17	Mapk7	protein_coding	2257.16	-0.00578652	0.0550247	0.813587	0.942063	-0.0286511	0.121505	25.1157	21.4486	28.3914	25.6332	20.9323	21.533
ENSMUSG00000001036.17	Epn2	protein_coding	244.877	0.83084	0.175896	8.90015e-07	5.44695e-05	0.8743	0.177901	3.35028	2.75438	2.80493	1.61067	1.5206	1.2059
ENSMUSG00000001039.12	B9d1	protein_coding	50.3052	0.0582085	0.191705	0.294544	0.647271	0.439044	0.418853	2.40441	1.44151	1.49421	0.673375	1.11517	1.66961
ENSMUSG00000001052.15	Sec24b	protein_coding	5733.64	-0.00628021	0.0594664	0.803565	0.938989	-0.0342363	0.137641	42.0853	41.8801	54.7196	49.6786	37.6393	39.3701
ENSMUSG00000001053.15	N4bp3	protein_coding	951.99	-0.000128668	0.0548283	0.995797	0.998129	-0.000648411	0.123082	18.2087	16.9229	16.0951	17.4587	14.3264	14.0466
ENSMUSG00000001054.9	Rmnd5b	protein_coding	2914.47	0.0136705	0.0503998	0.56888	0.836263	0.0553201	0.0971035	64.5091	68.495	68.9007	63.7606	54.297	55.3845
ENSMUSG00000001056.3	Nhp2	protein_coding	2127.66	0.018619	0.0657561	0.489533	0.796058	0.0972764	0.140766	91.6335	100.481	89.3862	72.4953	81.9253	79.4245
ENSMUSG00000001062.18	Vps9d1	protein_coding	1949.51	0.000583937	0.0477118	0.979793	0.993547	0.00250049	0.0987226	18.2418	17.2403	20.242	18.3604	15.548	15.6755
ENSMUSG00000001065.15	Zfp276	protein_coding	2454.9	-0.0495206	0.0920649	0.153805	0.47282	-0.208778	0.146385	19.6028	19.5859	21.3677	26.4971	17.4194	18.8464
ENSMUSG00000001076.7	C1ql4	protein_coding	3.45552	0.0504683	0.288377	0.471098	NA	0.735705	1.02083	0.162408	0.0973681	0.173018	0.0727739	0.0903902	0.0668297
ENSMUSG00000001082.12	Mfsd10	protein_coding	2038.97	-0.000352683	0.050853	0.988132	0.995714	-0.0016222	0.109059	37.2236	30.2018	36.2334	33.0998	29.1423	30.1239
ENSMUSG00000001089.14	Luzp1	protein_coding	905.778	0.355908	0.208166	0.00155638	0.0219983	0.477441	0.1509	6.59559	6.67003	5.79516	3.86125	3.88165	4.43233
ENSMUSG00000001095.5	Slc13a2	protein_coding	26.8467	0.225058	0.445156	0.0621662	0.287917	1.29264	0.693067	1.45565	0.595028	0.264333	0.111182	0.368257	0.347143
ENSMUSG00000001098.15	Kctd10	protein_coding	6763.46	-0.00323803	0.0488197	0.889551	0.966118	-0.0141197	0.101674	76.7933	83.3384	84.6518	82.4633	71.0104	67.3135
ENSMUSG00000001100.10	Poldip2	protein_coding	2129.82	0.0344167	0.0635478	0.22625	0.574014	0.122674	0.101377	29.9737	27.4168	28.8871	23.6201	23.961	22.8756
ENSMUSG00000001105.15	Ift20	protein_coding	1641.25	0.00479619	0.0547721	0.844618	0.951134	0.0237732	0.121298	52.4563	56.3417	50.3926	46.8465	47.324	45.3132
ENSMUSG00000001119.7	Col6a1	protein_coding	8.06926	0.0714777	0.275539	0.327198	0.674299	0.730602	0.745685	0.0728733	0.174759	0.0873386	0.0734717	0.0405587	0.0674705
ENSMUSG00000001120.15	Pcbp3	protein_coding	307.722	-0.130548	0.190393	0.0424873	0.231337	-0.410544	0.202367	4.48905	3.37638	5.43447	6.40028	5.04231	4.33256
ENSMUSG00000001123.15	Lgals9	protein_coding	7230.37	0.277294	0.130271	0.000493161	0.00886458	0.352501	0.101164	186.328	190.242	180.461	142.832	118.999	127.824
ENSMUSG00000001127.12	Araf	protein_coding	7177.22	-0.0528806	0.0782454	0.114085	0.407289	-0.171581	0.108589	50.8349	45.8947	55.2153	58.6526	45.4098	48.621
ENSMUSG00000001128.7	Cfp	protein_coding	13174.1	0.88503	0.253943	5.44827e-05	0.00156211	0.982817	0.243542	597.162	476.142	405.191	155.589	260.689	243.572
ENSMUSG00000001131.11	Timp1	protein_coding	30.8835	0.949943	0.49868	0.000987909	0.0152579	1.36657	0.414874	2.24652	3.07082	2.01036	1.14758	0.750198	0.665588
ENSMUSG00000001134.9	Uxt	protein_coding	688.367	0.0137902	0.0643949	0.600808	0.851919	0.0762046	0.14564	21.8357	21.3077	20.1502	16.3292	18.3446	18.6015
ENSMUSG00000001138.13	Cnnm3	protein_coding	1976.28	-0.0339152	0.0711197	0.250407	0.598905	-0.142527	0.124005	13.5728	13.4057	16.1015	16.2741	13.9669	12.1906
ENSMUSG00000001143.13	Lman2l	protein_coding	1313.29	0.0113282	0.0653422	0.667021	0.883475	0.0661145	0.153669	10.0355	8.44468	8.33461	9.39457	6.4273	7.14139
ENSMUSG00000001150.7	Mcm3ap	protein_coding	4726.36	-0.0222333	0.0677623	0.420206	0.750594	-0.112578	0.139664	30.8397	27.9517	34.1361	37.3585	25.9053	26.649
ENSMUSG00000001151.10	Pcnt	protein_coding	4839.51	-0.015005	0.0678263	0.577402	0.84134	-0.0869733	0.156094	17.7726	16.3548	22.8296	22.0601	16.5895	15.3669
ENSMUSG00000001156.9	Mxd1	protein_coding	4068.61	0.0698836	0.132384	0.112237	0.403897	0.307169	0.193405	27.8531	34.9128	30.5143	17.9059	24.6299	24.2228
ENSMUSG00000001157.13	Gmcl1	protein_coding	2051.23	-0.0956725	0.0972145	0.0285798	0.179614	-0.221911	0.101365	13.8504	13.6897	15.3575	16.0168	13.5294	15.0195
ENSMUSG00000001158.13	Snrnp27	protein_coding	1975.23	0.0186089	0.0655142	0.489207	0.795796	0.0967698	0.139927	54.3631	57.9708	50.6494	42.6564	48.0382	44.8295
ENSMUSG00000001166.17	Oas1c	protein_coding	1158.6	-0.0411815	0.0716593	0.17913	0.512877	-0.149623	0.111374	21.8486	20.5285	24.8666	24.9327	20.8855	20.6844
ENSMUSG00000001173.15	Ocrl	protein_coding	942.489	0.0221194	0.0663203	0.418992	0.749769	0.109107	0.135004	5.23227	4.86169	5.0633	4.59109	4.4805	3.46322
ENSMUSG00000001175.16	Calm1	protein_coding	46578.7	0.061889	0.092018	0.093185	0.365055	0.209554	0.124821	510.24	555.876	490.594	388.729	410.964	398.821
ENSMUSG00000001211.15	Agpat3	protein_coding	9099.29	-0.00985435	0.0509035	0.680426	0.889904	-0.0426043	0.103438	58.8587	53.9753	56.3093	58.2748	45.7743	51.4791
ENSMUSG00000001227.12	Sema6b	protein_coding	161.023	0.101683	0.161462	0.0605688	0.28379	0.360979	0.192355	1.96072	2.43541	2.30306	1.74366	1.38787	1.52676
ENSMUSG00000001228.14	Uhrf1	protein_coding	2896.02	0.335711	0.321312	0.00993878	0.0868521	0.639995	0.248257	46.1278	39.1685	36.3172	15.3889	24.4322	28.8652
ENSMUSG00000001229.9	Dpp9	protein_coding	4424.57	0.0202782	0.0539652	0.420534	0.750594	0.0790023	0.0980792	27.8219	27.6615	29.2729	27.0655	21.4594	23.1303
ENSMUSG00000001240.13	Ramp2	protein_coding	119.079	1.76778	0.319943	9.42802e-10	1.88487e-07	2.01015	0.328521	2.28438	3.65215	2.51089	0.877387	0.645793	0.37302
ENSMUSG00000001247.16	Lsr	protein_coding	425.776	-0.0109036	0.0625853	0.673909	0.88718	-0.0605014	0.143781	10.1399	8.50199	9.58902	8.32172	8.97641	8.82118
ENSMUSG00000001248.15	Gramd1a	protein_coding	24806.2	-0.0719308	0.122019	0.0924692	0.363672	-0.282321	0.167797	169.097	212.619	246.908	279.187	199.17	205.879
ENSMUSG00000001249.14	Hpn	protein_coding	297.862	0.641542	0.356882	0.0016395	0.0230106	0.854863	0.27149	5.59411	5.07449	3.0057	1.96175	2.55576	2.20986
ENSMUSG00000001270.9	Ckb	protein_coding	5276.27	0.047488	0.0995684	0.180215	0.514699	0.227016	0.169403	111.673	86.1124	91.2495	63.5646	73.2832	81.6468
ENSMUSG00000001280.13	Sp1	protein_coding	9572.16	-0.00983604	0.0567255	0.693708	0.894704	-0.0486364	0.123496	52.2269	51.2565	64.2871	59.2107	50.3677	45.158
ENSMUSG00000001281.10	Itgb7	protein_coding	40044.7	-0.00123395	0.0583107	0.960595	0.987285	-0.00672172	0.136047	633.401	763.112	719.789	758.238	570.458	577.226
ENSMUSG00000001285.12	Myg1	protein_coding	1905.59	-0.0205986	0.0525052	0.408006	0.739672	-0.0770427	0.0931133	32.7467	31.3681	32.4319	32.9444	28.2077	29.6777
ENSMUSG00000001288.15	Rarg	protein_coding	3894.62	-0.0274409	0.0722762	0.340733	0.685542	-0.13555	0.142277	37.4636	42.8103	47.8316	50.0973	40.1905	35.5906
ENSMUSG00000001289.12	Pfdn5	protein_coding	12905.7	-0.0508267	0.0764211	0.122022	0.421177	-0.166134	0.107437	417.786	445.834	416.907	433.076	410.602	436.215
ENSMUSG00000001300.16	Efnb2	protein_coding	129.926	0.104444	0.196497	0.0861597	0.347348	0.442988	0.258149	0.995271	1.22828	0.979688	0.610281	0.887587	0.589174
ENSMUSG00000001305.5	Rrp15	protein_coding	1065.96	-0.00764272	0.0524612	0.75161	0.918366	-0.0351034	0.110905	16.2475	16.0994	15.3931	15.6316	14.6028	13.3968
ENSMUSG00000001313.12	Rnd2	protein_coding	29.8003	0.0924523	0.232086	0.166248	0.492734	0.55544	0.401225	0.922269	0.865451	0.833009	0.350375	0.669524	0.544511
ENSMUSG00000001323.17	Srr	protein_coding	633.929	0.0246487	0.0681373	0.377025	0.716081	0.119583	0.135368	8.06713	6.42066	6.79518	6.30439	5.69756	5.46541
ENSMUSG00000001333.9	Sync	protein_coding	9.19355	0.101442	0.316798	0.216764	0.562846	0.934868	0.756868	0.111525	0.200588	0.31188	0.149921	0.108624	0.0344189
ENSMUSG00000001334.9	Fndc5	protein_coding	321.337	0.442999	0.273635	0.00219257	0.0288756	0.606084	0.197884	7.09012	6.37177	7.18413	3.35821	3.74518	4.88435
ENSMUSG00000001348.15	Acp5	protein_coding	12976.5	0.0303696	0.0571739	0.256813	0.607684	0.102594	0.0904744	316.846	330.097	325.151	280.035	264.873	261.82
ENSMUSG00000001366.14	Fbxo9	protein_coding	2324.64	-0.0251412	0.0545875	0.328348	0.675079	-0.0897068	0.0917768	36.1436	35.3213	35.1627	35.9003	32.7757	32.4759
ENSMUSG00000001376.17	Vps50	protein_coding	1361.59	0.00059258	0.0497614	0.979877	0.993547	0.00265808	0.105382	6.57496	5.64952	6.23712	5.80018	5.13828	5.4716
ENSMUSG00000001380.7	Hars	protein_coding	3609.17	0.0115658	0.0527335	0.634985	0.869271	0.0510002	0.107432	76.3886	74.2921	69.6544	64.2428	62.1619	63.0211
ENSMUSG00000001383.9	Zmat2	protein_coding	4768.53	0.0149494	0.0557332	0.551613	0.829097	0.0670439	0.112614	95.6201	91.9706	88.8304	76.3751	78.0118	80.227
ENSMUSG00000001403.13	Ube2c	protein_coding	1708.3	0.496953	0.398665	0.00564568	0.0573913	0.833219	0.301053	49.0594	42.1178	32.1402	12.0265	21.7959	27.0515
ENSMUSG00000001415.10	Smg5	protein_coding	8076.03	-0.00739133	0.0495011	0.753612	0.919813	-0.0317921	0.101287	52.9413	54.5665	61.3802	58.2144	48.3128	47.5541
ENSMUSG00000001416.13	Cct3	protein_coding	8277.83	0.0237781	0.0590362	0.368366	0.709053	0.096848	0.107664	67.0752	67.6297	62.396	55.5204	53.5311	55.1299
ENSMUSG00000001418.13	Glmp	protein_coding	5171.13	0.0100474	0.0517596	0.676804	0.888453	0.0442004	0.10604	43.418	40.2661	38.8698	38.3736	32.3893	35.3019
ENSMUSG00000001419.17	Mef2d	protein_coding	12472.1	-0.0158104	0.0660909	0.554456	0.830504	-0.0874532	0.147951	91.0225	87.5512	119.376	113.425	86.3302	82.7722
ENSMUSG00000001420.13	Tmem79	protein_coding	62.4579	0.0438267	0.142012	0.309584	0.66062	0.311969	0.307027	1.20571	1.29786	0.977961	1.14194	0.777816	0.608903
ENSMUSG00000001424.14	Snd1	protein_coding	9461.32	0.032267	0.0659784	0.258301	0.609652	0.126966	0.112318	54.9627	46.1486	47.6845	41.5299	38.5308	41.1868
ENSMUSG00000001435.15	Col18a1	protein_coding	136.169	1.66602	0.298688	1.08261e-09	2.11732e-07	1.87328	0.30726	1.29565	1.94195	1.21079	0.511822	0.328929	0.259561
ENSMUSG00000001436.15	Slc19a1	protein_coding	836.24	-0.075392	0.0937922	0.0565948	0.273299	-0.213264	0.111866	8.11022	7.46859	8.96957	9.40102	8.03313	7.93317
ENSMUSG00000001440.5	Kpnb1	protein_coding	19347.7	0.0364416	0.0572596	0.184953	0.521607	0.1081	0.0815446	152.757	140.406	154.797	127.738	120.902	121.093
ENSMUSG00000001441.13	Npepps	protein_coding	4028.57	-0.0116967	0.0489529	0.619907	0.861942	-0.0471701	0.0951043	25.9344	25.6794	29.2862	27.0628	22.9331	24.4764
ENSMUSG00000001444.2	Tbx21	protein_coding	2942.82	0.0558854	0.123975	0.167761	0.495244	0.287794	0.208632	70.8962	72.241	46.9808	54.0008	37.6643	48.2439
ENSMUSG00000001445.10	Mrpl10	protein_coding	3071.78	-0.00846307	0.0463653	0.711247	0.90003	-0.0335244	0.0905619	86.5472	87.1935	87.3737	86.0724	74.8343	77.4849
ENSMUSG00000001467.5	Cyp51	protein_coding	2152.29	0.0749949	0.108164	0.0698886	0.308969	0.248639	0.13717	23.966	27.2305	26.533	18.0279	20.5109	19.5452
ENSMUSG00000001472.17	Tcf25	protein_coding	19602.2	-0.0499314	0.0760296	0.126378	0.428153	-0.164869	0.10786	162.909	154.234	187.77	193.661	154.444	156.816
ENSMUSG00000001473.7	Tubb6	protein_coding	645.522	0.681253	0.212047	9.47121e-05	0.0023636	0.743787	0.190531	15.9789	16.6665	16.0636	6.93263	10.1872	8.58955
ENSMUSG00000001482.15	Def8	protein_coding	1457.85	0.0383851	0.0715466	0.203957	0.546833	0.147639	0.116219	18.2927	16.5509	16.2189	13.7006	13.8333	13.4754
ENSMUSG00000001493.9	Meox1	protein_coding	4.47582	0.141669	0.42046	0.115026	NA	1.86569	1.18381	0.143261	0.236195	0.0763102	0.0240729	0	0.0884264
ENSMUSG00000001506.10	Col1a1	protein_coding	65.6794	0.625656	0.436605	0.00346583	0.0408923	0.973834	0.333153	0.534974	0.860147	0.54402	0.302372	0.345116	0.232646
ENSMUSG00000001507.16	Itga3	protein_coding	212.57	-0.00637899	0.069446	0.811293	0.941415	-0.0423264	0.177277	1.7748	1.66729	1.95775	1.90679	1.72669	1.32838
ENSMUSG00000001508.15	Sgca	protein_coding	3.13419	0.0560954	0.30614	0.427555	NA	0.892189	1.12454	0.137976	0.110294	0.0979938	0.0309132	0.10239	0.0283882
ENSMUSG00000001517.14	Foxm1	protein_coding	1260.79	0.271744	0.294595	0.0147996	0.113556	0.586703	0.240724	13.9026	12.064	12.7056	5.12667	7.94225	9.56994
ENSMUSG00000001518.12	Itfg2	protein_coding	1233.71	-0.00265516	0.0557746	0.914036	0.975077	-0.0136088	0.126066	8.67009	7.6183	9.18262	8.97937	6.63422	7.35054
ENSMUSG00000001520.12	Nrip2	protein_coding	4.05925	0.0558972	0.300444	0.430842	NA	0.845534	1.07335	0.0955772	0.0636681	0.045254	0.0142758	0.0709264	0.0131098
ENSMUSG00000001521.12	Tulp3	protein_coding	513.232	-0.0467666	0.0925305	0.173182	0.50381	-0.209009	0.153452	2.24219	2.60658	2.63892	3.12896	2.33421	2.28816
ENSMUSG00000001524.14	Gtf2h4	protein_coding	768.161	-0.0236619	0.0684088	0.395162	0.729545	-0.11781	0.138552	12.2958	10.5413	9.81472	10.96	10.5098	10.1094
ENSMUSG00000001525.10	Tubb5	protein_coding	44672.1	0.0453279	0.0780001	0.158977	0.481179	0.169273	0.120178	689.673	713.462	683.514	521.996	549.68	577.156
ENSMUSG00000001542.7	Ell2	protein_coding	2155.67	-0.143718	0.191426	0.0320665	0.192606	-0.406651	0.189706	10.4008	8.94692	8.347	8.76442	12.2055	11.4965
ENSMUSG00000001552.14	Jup	protein_coding	2979.51	1.02851	0.233269	2.63843e-06	0.000132979	1.12117	0.238692	39.0923	25.0202	29.2831	10.0835	16.5336	11.242
ENSMUSG00000001555.10	Fkbp10	protein_coding	47.9888	0.543849	0.416299	0.00480464	0.0512791	0.888781	0.315188	1.07392	1.14099	0.897887	0.621318	0.484217	0.402754
ENSMUSG00000001558.5	Klhl10	protein_coding	22.8958	-0.0393159	0.168212	0.429892	0.757202	-0.338056	0.428256	0.498496	0.464898	0.41305	0.471565	0.657647	0.410256
ENSMUSG00000001569.10	Nom1	protein_coding	2693.6	-0.00854334	0.0478083	0.712777	0.90093	-0.0349365	0.0949028	14.2185	13.4991	14.664	14.6518	12.2479	11.8652
ENSMUSG00000001576.15	Ergic1	protein_coding	3689.64	-0.00308949	0.0694703	0.907705	0.972336	-0.0209053	0.180321	24.5682	17.2403	18.8182	15.8948	19.4776	19.0408
ENSMUSG00000001583.13	Tnk1	protein_coding	8.72316	0.0875493	0.299263	0.261377	0.612838	0.855174	0.761412	0.21573	0.129337	0.153216	0.0322225	0.14675	0.0591811
ENSMUSG00000001588.12	Acap1	protein_coding	21518	-0.0682975	0.0988397	0.0792265	0.330135	-0.226645	0.129128	179.91	198.922	218.92	247.292	180.333	197.872
ENSMUSG00000001604.14	Tcea3	protein_coding	57.5593	-0.0948465	0.193286	0.106824	0.394111	-0.442326	0.274287	1.45343	1.67441	2.0038	2.2603	1.87164	2.07568
ENSMUSG00000001622.15	Csn3	protein_coding	2.10263	-0.11814	0.450317	0.0770285	NA	-3.64364	2.06066	0.00960938	0	0	0	0.0962682	0.0237252
ENSMUSG00000001627.12	Ifrd1	protein_coding	2665.11	0.0152593	0.0695173	0.574672	0.839423	0.0908566	0.161902	19.3974	24.6878	24.8295	17.9544	21.4098	18.0938
ENSMUSG00000001630.13	Stk38l	protein_coding	741.305	0.00370798	0.0653373	0.886731	0.965387	0.0232167	0.16299	7.79159	5.94081	8.86678	7.11094	6.89838	5.74288
ENSMUSG00000001632.16	Brpf1	protein_coding	5490.32	-0.0112002	0.0552578	0.651559	0.876558	-0.0526191	0.116518	36.6788	36.7394	43.6146	42.1938	33.7985	32.39
ENSMUSG00000001642.18	Akr1b3	protein_coding	7145.15	-0.00999096	0.0486183	0.66994	0.884795	-0.0409125	0.095987	41.0355	41.6947	40.6391	38.6712	36.413	37.9506
ENSMUSG00000001661.5	Hoxc6	protein_coding	3.49155	0.0293218	0.270277	0.659566	NA	0.455962	1.03507	0.082845	0.0596016	0.105909	0.0668202	0.0737737	0.0204541
ENSMUSG00000001663.10	Gstt1	protein_coding	81.5112	0.155927	0.28885	0.0733783	0.317608	0.654746	0.365684	4.33449	2.81781	2.4201	1.19343	1.71485	2.44978
ENSMUSG00000001665.11	Gstt3	protein_coding	147.319	-0.0129381	0.0951895	0.684912	0.891401	-0.107558	0.265071	2.28464	1.38216	1.77011	1.36808	1.97668	1.82041
ENSMUSG00000001666.8	Ddt	protein_coding	732.418	-0.00697846	0.0573988	0.779796	0.931355	-0.0361138	0.129169	46.4016	46.2311	44.7593	41.2145	39.5282	44.5384
ENSMUSG00000001672.14	Marveld3	protein_coding	1.53863	0.0567554	0.356351	0.350932	NA	1.70935	1.83253	0.048597	0.043703	0.012943	0	0.0270473	0
ENSMUSG00000001674.11	Ddx18	protein_coding	3900.48	-0.00362901	0.0439151	0.869865	0.960272	-0.0141567	0.0864111	75.3453	74.8912	79.5489	73.2477	68.8623	64.6068
ENSMUSG00000001687.15	Ubl3	protein_coding	7531.59	0.0352822	0.0659456	0.22287	0.57007	0.129843	0.106522	47.4659	48.1651	47.087	37.9043	39.2839	38.7982
ENSMUSG00000001700.10	Gramd3	protein_coding	6326.95	0.0115462	0.054043	0.638891	0.870414	0.0524952	0.11187	52.4177	55.9273	58.3496	54.1538	47.8605	41.5693
ENSMUSG00000001707.8	Eef1e1	protein_coding	1312.65	-0.00182164	0.0520036	0.939338	0.981473	-0.00858435	0.1128	19.0487	20.5491	19.3927	18.1141	17.822	16.9219
ENSMUSG00000001729.14	Akt1	protein_coding	12943.3	0.0716866	0.0873831	0.0592914	0.280816	0.197	0.104452	163.351	166.285	165.901	126.194	133.138	125.069
ENSMUSG00000001739.14	Cldn15	protein_coding	15.2096	-0.196176	0.393183	0.0755939	0.321987	-1.04356	0.587313	0.319335	0.225236	0.140082	0.252516	0.480918	0.510159
ENSMUSG00000001741.12	Il16	protein_coding	20182.6	-0.0997898	0.102182	0.027102	0.17308	-0.233187	0.105512	116.027	109.087	121.899	142.457	108.265	113.756
ENSMUSG00000001750.16	Tcirg1	protein_coding	8472.15	0.0329406	0.0689896	0.257233	0.608358	0.135732	0.119803	99.2643	86.4824	97.7712	74.0953	72.1992	82.6599
ENSMUSG00000001751.9	Naglu	protein_coding	1583.51	0.0711815	0.102303	0.0743795	0.319711	0.234942	0.131674	35.7102	27.4118	31.6787	26.8777	23.7431	21.2172
ENSMUSG00000001755.12	Coasy	protein_coding	1543.16	-0.00014596	0.0490547	0.995012	0.997784	-0.000644422	0.103074	28.0693	24.963	26.0633	24.1701	23.267	22.9861
ENSMUSG00000001761.7	Smo	protein_coding	115.016	0.41488	0.361918	0.00742673	0.0696514	0.733763	0.274091	1.69643	1.03834	1.02084	0.658383	0.718995	0.630893
ENSMUSG00000001763.14	Tspan33	protein_coding	1180.05	0.165799	0.242968	0.0391255	0.219435	0.51117	0.247796	15.3602	12.8096	10.9964	5.60605	9.06188	9.55679
ENSMUSG00000001767.5	Crnkl1	protein_coding	2815.06	-0.0107027	0.0525535	0.659452	0.879829	-0.0475535	0.107912	37.3967	35.0463	33.305	34.0865	30.7324	32.6093
ENSMUSG00000001768.16	Rin2	protein_coding	1228.65	0.00157316	0.0741203	0.954234	0.985714	0.0114893	0.200193	5.30984	4.71993	6.09797	3.69268	5.65835	4.73701
ENSMUSG00000001774.8	Chordc1	protein_coding	4199.34	-0.039959	0.0637307	0.171434	0.500711	-0.126944	0.0928215	25.5948	26.5807	26.4677	26.7599	24.3797	25.3822
ENSMUSG00000001783.3	Rtcb	protein_coding	10772.5	0.000439264	0.0441831	0.984215	0.994742	0.00173931	0.087914	202.634	201.295	201.552	188.612	170.616	179.629
ENSMUSG00000001785.13	Pwp1	protein_coding	2290.14	-0.0147561	0.0479047	0.529641	0.817099	-0.0553488	0.0880573	37.769	36.4086	38.0405	36.5158	34.3127	33.031
ENSMUSG00000001786.14	Fbxo7	protein_coding	2016.6	0.0138054	0.0503757	0.5651	0.835178	0.0557136	0.0968455	16.7985	16.1325	15.9221	15.0141	13.2373	13.6682
ENSMUSG00000001794.13	Capns1	protein_coding	12113.6	0.0217379	0.0516592	0.380647	0.718676	0.0778479	0.088796	250.696	245.71	241.181	217.266	203.286	202.224
ENSMUSG00000001802.16	Lrp3	protein_coding	7.11257	0.218531	0.460998	0.0640591	NA	1.49486	0.807263	0.0679117	0.142503	0.117566	0.0228231	0.0472465	0.0314384
ENSMUSG00000001829.17	Clpb	protein_coding	1540.27	0.00650328	0.0560833	0.792617	0.935742	0.0328006	0.124758	8.34817	7.55068	7.0628	6.67198	6.67514	6.63142
ENSMUSG00000001833.17	Septin7	protein_coding	12154.3	-0.0111576	0.0441286	0.617796	0.861514	-0.0406187	0.081404	50.7243	49.4896	51.1878	48.1284	45.4847	45.0527
ENSMUSG00000001844.10	Zdhhc4	protein_coding	1968.64	-0.00564122	0.056516	0.819903	0.943583	-0.02893	0.12707	34.8691	28.8979	36.4645	35.75	27.0285	28.4962
ENSMUSG00000001847.14	Rac1	protein_coding	19072	0.0639906	0.0801324	0.0725233	0.315501	0.177547	0.098867	215.943	226.858	218.225	178.212	166.939	175.531
ENSMUSG00000001855.15	Nup214	protein_coding	4666.91	0.0016154	0.0590817	0.948671	0.984396	0.0089448	0.138945	24.1149	20.1435	27.1953	25.404	18.8425	19.1323
ENSMUSG00000001864.13	Aif1l	protein_coding	20.3927	-0.075803	0.219552	0.227072	0.575533	-0.525572	0.4351	0.197908	0.189842	0.221379	0.30595	0.198267	0.28096
ENSMUSG00000001865.2	Cpa3	protein_coding	61.6458	0.0183843	0.133389	0.657813	0.879022	0.172429	0.389289	3.07718	1.19837	2.0734	2.01526	1.14177	1.88313
ENSMUSG00000001870.16	Ltbp1	protein_coding	45.163	-0.159831	0.303622	0.0773047	0.324987	-0.701409	0.397052	0.11569	0.147669	0.210715	0.205688	0.157857	0.317883
ENSMUSG00000001891.16	Ugp2	protein_coding	3714.19	0.061234	0.0985261	0.10337	0.388248	0.22651	0.139072	68.317	63.257	60.0386	44.4768	51.7486	49.1251
ENSMUSG00000001901.15	Kcnh6	protein_coding	2.96429	0.0971084	0.36669	0.214433	NA	1.52957	1.23207	0.0562104	0.0539197	0.0718593	0.030225	0	0.0277563
ENSMUSG00000001909.16	Trmt1	protein_coding	4479.3	-0.0477501	0.0737327	0.135443	0.44447	-0.157876	0.105746	31.2112	30.7707	36.8631	36.6493	30.1219	31.5157
ENSMUSG00000001910.5	Nacc1	protein_coding	7819.13	0.0521395	0.0697558	0.103912	0.388934	0.14754	0.090728	83.4762	86.4871	88.4296	71.1146	67.9719	68.5734
ENSMUSG00000001911.16	Nfix	protein_coding	1271.33	0.205816	0.119986	0.00183412	0.0251343	0.300818	0.0965443	9.35172	8.75975	9.97426	7.36186	6.51284	6.43894
ENSMUSG00000001918.17	Slc1a5	protein_coding	9973.63	-0.0906499	0.105681	0.0391758	0.219592	-0.240772	0.116747	100.917	105.425	115.831	131.74	98.1039	110.298
ENSMUSG00000001924.15	Uba1	protein_coding	21301.7	0.0363602	0.0605065	0.196411	0.537003	0.116217	0.0899623	224.412	223.208	227.977	207.08	169.786	179.659
ENSMUSG00000001930.17	Vwf	protein_coding	510.426	1.08036	0.25324	4.16913e-06	0.00018848	1.19437	0.25949	3.04998	1.70347	1.75163	0.811326	1.00634	0.705198
ENSMUSG00000001942.8	Siae	protein_coding	1138.43	0.0433235	0.086353	0.188665	0.526748	0.191177	0.145433	6.6896	4.93579	5.38143	4.51168	4.49321	4.2417
ENSMUSG00000001943.8	Vsig2	protein_coding	26.1753	0.0175998	0.155345	0.710385	0.90003	0.176589	0.475546	0.483858	0.725218	0.859117	0.298119	0.650804	0.64709
ENSMUSG00000001946.14	Esam	protein_coding	716.489	0.072024	0.151399	0.130296	0.435715	0.351196	0.232129	12.7891	13.5995	14.8107	6.67857	11.7729	9.96408
ENSMUSG00000001948.10	Spa17	protein_coding	24.3601	-0.0130356	0.134562	0.756578	0.920672	-0.127162	0.41023	1.20334	1.17233	0.841283	1.26377	1.0046	0.882014
ENSMUSG00000001962.8	Fam50a	protein_coding	3098.03	0.0101515	0.0490477	0.666319	0.883173	0.0418964	0.097161	66.9794	68.6867	66.0236	63.9955	55.8252	55.1088
ENSMUSG00000001964.14	Emd	protein_coding	3740.21	0.0101317	0.0493179	0.667712	0.883789	0.0420854	0.098035	72.679	72.207	76.7349	63.3938	63.8562	64.0472
ENSMUSG00000001983.7	Taco1	protein_coding	722.049	-0.0249994	0.07034	0.376118	0.715152	-0.12554	0.141841	26.6565	22.9688	23.7572	28.8144	20.8411	22.0448
ENSMUSG00000001986.16	Gria3	protein_coding	173.499	0.0275955	0.147599	0.538506	0.822017	0.249469	0.405592	1.63494	0.470687	0.715671	0.609296	0.860396	0.624474
ENSMUSG00000001995.9	Sipa1l2	protein_coding	1302.85	-0.00650192	0.0615606	0.799215	0.938047	-0.0370196	0.145538	6.4388	5.90976	7.34564	7.49553	5.31075	5.27515
ENSMUSG00000001998.15	Ap4e1	protein_coding	1472.07	-0.053796	0.0954027	0.133847	0.441978	-0.218295	0.145617	6.81238	5.87152	7.76005	8.66022	6.21583	6.37635
ENSMUSG00000001999.15	Blvra	protein_coding	2294.5	0.382186	0.285997	0.0043217	0.0478525	0.591711	0.207351	61.0869	59.3602	44.7117	26.2909	35.7327	35.1379
ENSMUSG00000002006.12	Pdzd4	protein_coding	671.416	0.16665	0.371647	0.100377	0.381836	1.02804	0.6257	20.4315	5.62755	7.4196	4.18807	6.70092	3.59786
ENSMUSG00000002007.5	Srpk3	protein_coding	1413.49	-0.033051	0.0950442	0.314185	0.664449	-0.199223	0.197941	26.3551	17.2527	26.1685	29.2061	18.3773	23.8837
ENSMUSG00000002010.17	Idh3g	protein_coding	6780.46	0.0274144	0.0549659	0.292019	0.644066	0.0939029	0.089117	131.098	125.313	124.32	112.531	101.797	103.686
ENSMUSG00000002012.13	Pnck	protein_coding	147.174	0.0847559	0.237103	0.207695	0.550863	0.577951	0.458717	7.85413	2.01458	3.34259	2.34021	3.69535	1.77423
ENSMUSG00000002014.12	Ssr4	protein_coding	5217.54	-0.0326454	0.0768529	0.278152	0.629787	-0.156	0.143848	81.3041	78.3893	74.3559	68.8792	80.6469	81.7392
ENSMUSG00000002015.5	Bcap31	protein_coding	5277.49	0.0283635	0.062243	0.301849	0.653886	0.11232	0.108787	231.075	224.406	204.539	191.35	175.024	178.307
ENSMUSG00000002017.10	Fam98a	protein_coding	1863.47	-0.0161891	0.051772	0.507587	0.804594	-0.0647991	0.0977952	24.7852	23.5443	26.8696	25.6433	23.1405	21.31
ENSMUSG00000002020.15	Ltbp2	protein_coding	101.012	-0.00463325	0.101705	0.890143	0.966295	-0.0422137	0.305622	0.570391	0.379963	0.851758	0.530838	0.618639	0.48748
ENSMUSG00000002028.13	Kmt2a	protein_coding	14795.7	-0.0270803	0.0968801	0.406902	0.738561	-0.185938	0.224195	33.7088	35.7582	53.1093	57.7076	32.0713	35.2841
ENSMUSG00000002031.13	Ift46	protein_coding	1254.14	-0.0250822	0.0652778	0.362589	0.705398	-0.113832	0.125029	10.3912	8.01562	9.22174	9.27901	8.7979	8.5211
ENSMUSG00000002032.17	Tmem25	protein_coding	15.7745	-0.0197957	0.16183	0.686133	0.891636	-0.199458	0.493576	0.23601	0.223413	0.21173	0.317264	0.193575	0.184011
ENSMUSG00000002033.14	Cd3g	protein_coding	20466.4	-0.074401	0.109206	0.0723416	0.315015	-0.25126	0.139825	243.307	316.969	277.705	323.627	276.279	291.875
ENSMUSG00000002043.17	Trappc6a	protein_coding	1357.22	-0.0163948	0.0529244	0.506542	0.804328	-0.0671644	0.101116	41.1034	40.4038	41.0603	40.3692	35.4959	38.5597
ENSMUSG00000002052.6	Supt6	protein_coding	9918.59	-0.00565664	0.0560293	0.818863	0.943583	-0.0286864	0.125264	68.5663	59.5929	75.7478	73.6593	54.859	57.1674
ENSMUSG00000002055.9	Spag5	protein_coding	1004.16	0.454694	0.371063	0.00599983	0.0599749	0.763702	0.277933	12.4433	10.6075	9.946	3.47135	6.15163	7.44407
ENSMUSG00000002058.13	Unc119	protein_coding	2967.86	0.0223549	0.0638705	0.408479	0.739967	0.104333	0.126224	64.6389	61.0119	58.8087	48.398	50.0358	54.0018
ENSMUSG00000002059.18	Rab34	protein_coding	121.283	0.942924	0.427956	0.000626564	0.0107471	1.23977	0.362522	5.01864	2.44717	3.06534	0.832063	1.73178	1.34234
ENSMUSG00000002064.10	Sdf2	protein_coding	2680.91	0.00813861	0.0577594	0.74537	0.915301	0.0419893	0.129297	95.8082	87.6281	80.0437	80.2922	68.6843	79.2933
ENSMUSG00000002068.16	Ccne1	protein_coding	742.431	0.231724	0.257526	0.0161785	0.120989	0.51672	0.214865	18.3603	16.8214	12.9175	8.22044	10.0769	11.5085
ENSMUSG00000002076.12	Hsf2bp	protein_coding	33.3322	-0.166062	0.303864	0.0699505	0.309037	-0.691321	0.381475	0.27792	0.386561	0.378978	0.582819	0.346483	0.576385
ENSMUSG00000002083.13	Bbc3	protein_coding	958.017	-0.0561505	0.0926807	0.118144	0.413976	-0.211362	0.135262	18.9159	20.2037	22.3731	23.0799	22.415	17.9483
ENSMUSG00000002100.15	Mybpc3	protein_coding	39.1496	0.0231231	0.131065	0.569655	0.836591	0.206018	0.36235	0.4792	0.344753	0.663659	0.412274	0.309378	0.425925
ENSMUSG00000002102.15	Psmc3	protein_coding	7706.22	0.0226988	0.059156	0.388931	0.725185	0.0948466	0.110087	150.089	156.238	141.601	126.525	123.286	123.937
ENSMUSG00000002103.16	Acp2	protein_coding	5320.29	1.02199	0.232789	2.87474e-06	0.000141713	1.11377	0.238008	83.0506	65.4874	57.4053	20.2085	33.7327	30.0118
ENSMUSG00000002104.11	Rapsn	protein_coding	49.368	-0.00796749	0.109062	0.821889	0.944335	-0.0738309	0.327968	1.3506	1.11503	1.46243	0.982205	1.08442	1.5853
ENSMUSG00000002105.15	Slc39a13	protein_coding	1163.05	-0.106457	0.125233	0.0319268	0.192227	-0.281554	0.131241	10.4314	9.06891	12.2827	12.811	10.4348	11.1475
ENSMUSG00000002107.18	Celf2	protein_coding	12668.6	-0.0119887	0.0498207	0.61428	0.8594	-0.0491181	0.0974617	23.8396	21.351	25.6385	24.4094	20.032	20.8705
ENSMUSG00000002108.10	Nr1h3	protein_coding	3983.3	1.4834	0.267196	2.5653e-09	4.31377e-07	1.64063	0.275401	128.562	132.792	89.4037	21.539	41.1625	36.6415
ENSMUSG00000002109.14	Ddb2	protein_coding	3320.16	-0.209258	0.198883	0.0100775	0.0877639	-0.411401	0.159882	44.8125	47.473	61.1783	75.2763	52.5279	54.6901
ENSMUSG00000002111.8	Spi1	protein_coding	9907.81	0.0781778	0.131209	0.0838387	0.341988	0.302026	0.174699	189.794	205.118	201.2	115.667	155.812	156.076
ENSMUSG00000002129.11	Sf3a1	protein_coding	7153.06	0.00160076	0.0431211	0.941797	0.982021	0.00618267	0.0846814	56.1638	54.7123	60.6283	55.7895	47.504	48.949
ENSMUSG00000002147.18	Stat6	protein_coding	15390.3	0.000203871	0.05041	0.993114	0.997175	0.000928318	0.107568	166.381	165.235	182.707	180.422	140.499	138.563
ENSMUSG00000002190.13	Clgn	protein_coding	20.836	-0.0399243	0.179041	0.447726	0.770387	-0.356495	0.46956	0.26764	0.237715	0.158403	0.279831	0.176544	0.305922
ENSMUSG00000002204.9	Napsa	protein_coding	11474.6	-0.00268832	0.0625095	0.916379	0.975497	-0.0159721	0.15212	232.159	197.656	200.588	170.218	181.854	212.808
ENSMUSG00000002205.16	Vrk3	protein_coding	4565.38	0.000147256	0.0453524	0.994778	0.997661	0.000598357	0.0914201	32.8225	33.3335	33.303	31.7877	29.4695	27.4093
ENSMUSG00000002210.11	Smg9	protein_coding	3423.56	-0.0179575	0.0634352	0.498875	0.800144	-0.0905652	0.13392	41.6549	39.9315	50.3582	50.3745	38.3774	36.7605
ENSMUSG00000002221.11	Paxip1	protein_coding	2729.59	0.00475969	0.046278	0.834356	0.948422	0.0194393	0.0929585	12.9161	12.2081	14.2483	12.6214	11.1516	10.8328
ENSMUSG00000002222.14	Rmnd5a	protein_coding	7760.15	-0.00322631	0.0443174	0.88472	0.964411	-0.0127219	0.0877446	54.7386	52.6926	60.1446	51.7366	49.4992	49.0865
ENSMUSG00000002227.15	Mov10	protein_coding	2611.62	0.0124259	0.0658394	0.638737	0.870414	0.0721292	0.153641	23.4465	21.8852	24.9025	25.1001	15.699	19.0619
ENSMUSG00000002228.7	Ppm1j	protein_coding	1500.57	-0.0302682	0.0781027	0.312271	0.662425	-0.155229	0.153621	36.313	39.3218	39.3415	46.9522	37.7035	30.1386
ENSMUSG00000002233.13	Rhoc	protein_coding	462.059	0.808415	0.185883	4.09898e-06	0.000186245	0.856363	0.185911	20.097	18.8345	15.0001	8.35343	9.77168	8.37127
ENSMUSG00000002249.21	Tead3	protein_coding	11.8067	-0.0131989	0.176987	0.802955	0.93893	-0.143441	0.574856	0.0653678	0.0855053	0.0949616	0.0639075	0.0727628	0.102703
ENSMUSG00000002250.16	Ppard	protein_coding	1649.02	0.0148878	0.0620569	0.568426	0.836261	0.0769796	0.134964	11.1772	9.69665	12.3147	11.2137	8.0797	8.80978
ENSMUSG00000002257.8	Def6	protein_coding	8337.24	-0.0117504	0.0557993	0.637311	0.870113	-0.0554702	0.117656	138.374	148.731	162.845	163.753	130.061	124.24
ENSMUSG00000002265.17	Peg3	protein_coding	4.40121	0.0984387	0.347166	0.225869	NA	1.23073	1.01623	0.011721	0.0386488	0.0156084	0.00787813	0.0097852	0.00723465
ENSMUSG00000002274.13	Metrn	protein_coding	850.183	0.00274515	0.0561849	0.911374	0.973882	0.0141976	0.127554	10.6437	11.5065	11.125	10.2689	10.3757	8.71177
ENSMUSG00000002279.19	Lmf1	protein_coding	900.744	0.00139732	0.0566805	0.954935	0.98573	0.00733571	0.129812	3.56144	3.12973	3.06845	3.27987	2.56882	2.83074
ENSMUSG00000002280.11	Ciao3	protein_coding	1640.01	0.0175843	0.0507779	0.46939	0.783115	0.0670177	0.0926334	13.6819	12.4386	13.5308	11.8507	10.8978	10.954
ENSMUSG00000002289.16	Angptl4	protein_coding	268.301	0.435172	0.33957	0.00515936	0.0537224	0.699499	0.250097	6.07317	4.21523	3.46904	2.24171	2.48335	2.79581
ENSMUSG00000002297.16	Dbf4	protein_coding	1846.03	0.0185727	0.0656963	0.490411	0.796402	0.0970023	0.140653	10.5094	10.9022	10.6944	8.01934	9.61712	8.98391
ENSMUSG00000002307.16	Daxx	protein_coding	5653.87	0.0849388	0.0995845	0.0435095	0.234111	0.226941	0.112414	88.5078	92.6135	103.476	81.5494	63.6366	71.7935
ENSMUSG00000002308.16	Cd320	protein_coding	292.895	-0.129964	0.173844	0.034542	0.202514	-0.375232	0.177525	3.57049	4.86201	4.55567	5.37646	4.65222	4.98856
ENSMUSG00000002319.16	Ipo4	protein_coding	946.235	-0.00786836	0.0502032	0.739995	0.912838	-0.0342315	0.10315	10.0151	9.11925	10.3235	9.89059	8.61791	8.38649
ENSMUSG00000002320.15	Tm9sf1	protein_coding	2668.52	0.00666847	0.0453957	0.767727	0.925162	0.0263142	0.0890951	33.2759	33.8211	34.8912	31.4341	29.3484	28.435
ENSMUSG00000002324.8	Rec8	protein_coding	428.92	-0.0586723	0.125784	0.154501	0.473723	-0.292541	0.205463	7.12321	4.74327	7.53066	6.21318	7.74747	6.99786
ENSMUSG00000002325.15	Irf9	protein_coding	8352.57	0.277257	0.147309	0.000943281	0.0147715	0.368927	0.111562	88.1226	83.1386	85.6015	64.5285	51.2063	61.6629
ENSMUSG00000002326.6	Gmpr2	protein_coding	1579.21	0.0285903	0.0618833	0.297437	0.649794	0.111764	0.107265	20.3404	21.0741	19.9366	17.4636	16.2372	16.8905
ENSMUSG00000002329.7	Mdp1	protein_coding	3452.89	-0.0494137	0.0746872	0.127115	0.429519	-0.160956	0.105505	76.262	82.449	76.768	82.2463	74.8355	77.71
ENSMUSG00000002332.16	Dhrs1	protein_coding	3122.5	0.477404	0.277173	0.00177464	0.0243749	0.632259	0.202286	71.9034	72.0377	57.5817	30.8009	45.2485	39.1351
ENSMUSG00000002341.8	Ncan	protein_coding	4.01252	-0.104823	0.355556	0.206321	NA	-1.28515	1.01694	0.022181	0.0132982	0.0118151	0.0298176	0.0185178	0.0547641
ENSMUSG00000002342.17	Tmem161a	protein_coding	1670.77	-0.00644532	0.0470127	0.778995	0.930871	-0.0264249	0.0941631	22.1053	21.4519	22.6931	22.3708	18.8989	18.9478
ENSMUSG00000002343.11	Armc6	protein_coding	495.124	0.00266207	0.058947	0.915486	0.975497	0.0146532	0.138079	7.27756	8.06625	7.03636	7.16878	6.33092	6.28126
ENSMUSG00000002345.18	Borcs8	protein_coding	2159.54	-0.0157995	0.0548688	0.527635	0.815856	-0.0684443	0.108363	66.9408	71.6951	72.3277	68.6505	60.5972	67.8074
ENSMUSG00000002346.16	Slc25a42	protein_coding	506.064	-0.0509915	0.0971325	0.152614	0.471038	-0.222218	0.155359	3.76624	3.35105	4.35965	4.87503	3.55531	3.5404
ENSMUSG00000002365.10	Snx9	protein_coding	3866.23	0.0977079	0.127376	0.0429376	0.232354	0.287592	0.142069	68.567	49.9565	54.3267	42.9727	42.3612	40.5793
ENSMUSG00000002372.9	Ranbp3	protein_coding	6734.72	-0.01162	0.0453831	0.608893	0.856392	-0.0432328	0.0844962	47.0236	43.7642	49.424	46.7759	40.1301	41.823
ENSMUSG00000002379.7	Ndufa11	protein_coding	1869.85	0.00517597	0.0577432	0.835695	0.949224	0.0273797	0.132012	84.8384	92.0004	76.5242	75.6873	72.9215	73.1586
ENSMUSG00000002384.2	Bmp8b	protein_coding	2.69607	0.0844073	0.37827	0.219575	NA	1.99238	1.62291	0.0514151	0.0986396	0.0109548	0	0.034339	0
ENSMUSG00000002393.14	Nr2f6	protein_coding	1055.5	0.116812	0.154932	0.0369008	0.211011	0.340495	0.163162	18.538	20.6404	18.8372	11.7769	14.5905	14.2493
ENSMUSG00000002395.14	Use1	protein_coding	8541.2	-0.0617409	0.0770089	0.0759128	0.322503	-0.168874	0.095145	168.938	183.652	183.544	189.656	172.728	174.902
ENSMUSG00000002396.8	Ocel1	protein_coding	1390.24	-0.00225297	0.0512715	0.924591	0.977562	-0.0104278	0.110168	9.12293	9.88595	9.50444	9.54936	8.12524	7.9822
ENSMUSG00000002409.18	Dyrk1b	protein_coding	1077.75	-0.0119964	0.0594108	0.638201	0.870337	-0.0612327	0.130222	19.542	17.0947	20.9922	21.3542	15.8696	16.5031
ENSMUSG00000002413.15	Braf	protein_coding	2286.82	-0.00661533	0.0608868	0.795056	0.936691	-0.0370918	0.142798	7.83745	6.84023	9.33376	8.49281	7.27914	6.186
ENSMUSG00000002416.13	Ndufb2	protein_coding	661.757	0.0166568	0.0617946	0.524999	0.814413	0.0830691	0.130682	5.66429	6.25629	5.83799	4.93649	5.06616	4.9096
ENSMUSG00000002428.12	Hltf	protein_coding	5052.98	-0.0425635	0.063159	0.14869	0.465609	-0.12662	0.0876765	40.0394	37.5559	42.2325	39.7442	38.3239	38.2418
ENSMUSG00000002455.14	Prpf6	protein_coding	5502.92	-0.0578154	0.0787649	0.0926017	0.363888	-0.17346	0.103138	68.1753	59.9645	69.0937	76.3028	60.7655	61.4935
ENSMUSG00000002458.13	Rgs19	protein_coding	6566	0.00127679	0.0446247	0.954379	0.985714	0.00509976	0.0891438	137.658	144.722	151.073	139.257	123.078	122.825
ENSMUSG00000002475.16	Abhd3	protein_coding	8.92497	0.00349638	0.214607	0.9538	0.985714	0.0441528	0.762106	0.188038	0.184474	0.200323	0.0459592	0.285422	0.147718
ENSMUSG00000002477.5	Snrpd1	protein_coding	2529.51	0.0352056	0.0837901	0.262213	0.613764	0.177073	0.157935	65.1942	68.0767	58.558	44.5907	52.1167	53.91
ENSMUSG00000002486.15	Tchp	protein_coding	1142.29	-0.0888644	0.112418	0.0459856	0.241546	-0.256206	0.12839	6.82859	6.36404	7.5218	8.8605	6.75452	6.50543
ENSMUSG00000002489.16	Tiam1	protein_coding	2411.29	-0.329081	0.113521	5.74647e-05	0.00162692	-0.374002	0.0929664	10.316	9.76515	10.66	12.2449	12.0488	11.1516
ENSMUSG00000002496.10	Tsc2	protein_coding	4252.98	0.00148448	0.0527623	0.950828	0.984904	0.00712389	0.115523	21.0481	19.7677	24.4513	22.2287	18.5541	17.1466
ENSMUSG00000002500.15	Rpl3l	protein_coding	9.19	0.0197779	0.217863	0.746058	0.915552	0.241147	0.744645	0.485674	0.174706	0.232832	0.130577	0.351401	0.179867
ENSMUSG00000002504.15	Slc9a3r2	protein_coding	343.499	1.1944	0.235589	8.73958e-08	7.9823e-06	1.3007	0.243068	7.7052	10.378	8.99573	2.73645	4.28004	2.71769
ENSMUSG00000002524.17	Puf60	protein_coding	9439.88	-0.00915408	0.0444435	0.682646	0.890378	-0.0344535	0.0842682	93.0565	96.1238	99.4763	94.504	84.8855	84.1812
ENSMUSG00000002546.17	Golga2	protein_coding	5213.84	0.000779654	0.0530807	0.97422	0.992234	0.003773	0.116753	47.4498	41.0904	51.2685	48.4074	38.8643	37.1551
ENSMUSG00000002550.16	Uck1	protein_coding	3092.65	-0.00803263	0.0500313	0.734441	0.911207	-0.0347499	0.102439	50.7175	55.1615	57.322	55.272	46.5912	47.3557
ENSMUSG00000002565.16	Scin	protein_coding	102.57	-0.495059	0.326691	0.00293672	0.0360194	-0.709481	0.238538	1.34369	1.1964	1.27557	1.53803	1.92515	2.05291
ENSMUSG00000002578.18	Ikzf4	protein_coding	808.333	-0.340612	0.216232	0.00217755	0.0287308	-0.478481	0.156117	4.41529	4.65	6.34842	6.6742	6.16582	6.22816
ENSMUSG00000002580.7	Mien1	protein_coding	2559.37	0.0302036	0.0785358	0.314133	0.664449	0.156159	0.155137	182.292	195.844	150.73	137.64	141.261	144.2
ENSMUSG00000002602.16	Axl	protein_coding	18319.8	1.06818	0.313481	5.42919e-05	0.00156185	1.23894	0.306946	349.024	203.471	199.231	59.4741	127.694	92.5962
ENSMUSG00000002603.15	Tgfb1	protein_coding	15422.2	0.108285	0.082816	0.0129213	0.103799	0.195213	0.078527	164.143	149.973	166.158	133.16	121.053	119.363
ENSMUSG00000002608.8	Ccdc97	protein_coding	5295.04	0.00579462	0.0481001	0.802789	0.93893	0.0244776	0.0980127	66.3855	61.2729	71.8557	65.6983	53.1272	56.0932
ENSMUSG00000002617.14	Zfp40	protein_coding	383.595	-0.0422544	0.0869346	0.198584	0.539992	-0.192032	0.149372	4.34411	3.50102	3.90718	4.29601	4.17165	3.49456
ENSMUSG00000002625.10	Akap8l	protein_coding	7848.59	-0.183253	0.182453	0.0124518	0.101195	-0.382744	0.153154	61.3533	58.6663	77.9464	95.7552	67.0159	67.9724
ENSMUSG00000002635.11	Pdcd2l	protein_coding	1152.65	0.0368734	0.0715623	0.218948	0.564967	0.146544	0.119207	41.186	36.938	36.7424	30.5394	31.0223	30.7159
ENSMUSG00000002658.9	Gtf2f1	protein_coding	3861.99	0.0194569	0.0496157	0.420567	0.750594	0.0695754	0.0863821	114.652	106.491	117.637	98.8971	95.0054	93.2575
ENSMUSG00000002660.8	Clpp	protein_coding	1387.37	-0.00179868	0.0508618	0.939552	0.981473	-0.00825752	0.108891	55.0679	56.798	54.2171	50.3452	49.3504	49.0119
ENSMUSG00000002661.14	Alkbh7	protein_coding	546.868	0.0130631	0.0628159	0.616456	0.860771	0.0706526	0.141057	27.1804	28.3136	24.3711	22.8298	22.7022	22.2095
ENSMUSG00000002668.8	Dennd1c	protein_coding	10753.9	-0.0527807	0.0996196	0.145799	0.460968	-0.228907	0.157375	86.2625	85.9139	113.488	122.039	82.017	95.0075
ENSMUSG00000002679.14	Med6	protein_coding	776.882	0.0109891	0.0572912	0.661847	0.881206	0.0542361	0.124007	25.2845	27.6395	27.4357	23.7592	24.0321	21.1038
ENSMUSG00000002688.8	Prkd1	protein_coding	7.0105	0.301729	0.535054	0.0342783	NA	1.67747	0.79246	0.152908	0.104769	0.174534	0.0293645	0.0486304	0.0404491
ENSMUSG00000002699.13	Lcp2	protein_coding	21424.6	0.0294191	0.0571317	0.270005	0.621395	0.101393	0.0919208	242.825	242.72	245.087	205.54	195.734	204.846
ENSMUSG00000002718.14	Cse1l	protein_coding	4405.06	0.0139497	0.0466921	0.546576	0.825649	0.0515742	0.0855437	42.554	40.4641	41.9486	37.2582	35.2986	34.8034
ENSMUSG00000002728.14	Naa20	protein_coding	1564.53	0.0157943	0.0589143	0.538814	0.822017	0.0750596	0.122126	20.7621	21.951	20.891	17.3714	17.6448	18.6645
ENSMUSG00000002731.6	Prkra	protein_coding	831.305	0.102933	0.165376	0.0615317	0.286414	0.369211	0.197475	24.474	24.6278	18.5697	13.2499	16.6216	16.6364
ENSMUSG00000002732.14	Fkbp7	protein_coding	85.9172	0.00987457	0.0846732	0.738332	0.912167	0.0776067	0.232311	3.17036	2.80276	2.74779	2.88939	2.09348	2.42122
ENSMUSG00000002733.8	Plekha3	protein_coding	2776.56	0.00221321	0.0528411	0.926809	0.978413	0.0106211	0.115621	40.3959	46.8302	43.5926	40.5946	38.3453	36.885
ENSMUSG00000002741.9	Ykt6	protein_coding	4880.24	0.0464756	0.0701481	0.136874	0.447373	0.14736	0.0990631	81.8019	85.051	85.6506	67.9955	68.5524	66.2876
ENSMUSG00000002748.7	Baz1b	protein_coding	11160.7	0.0138339	0.0475459	0.553468	0.830017	0.0522618	0.0881948	41.1914	37.619	43.5342	38.7296	32.6126	33.8075
ENSMUSG00000002763.16	Pex6	protein_coding	3170.02	-0.0189313	0.0555757	0.455684	0.775917	-0.0786556	0.10544	40.4552	40.1273	38.6977	42.444	36.339	33.8131
ENSMUSG00000002767.13	Mrpl2	protein_coding	1617.63	0.0178962	0.0535956	0.472669	0.785141	0.0724306	0.100858	72.2941	67.3443	68.6253	60.3272	59.2536	56.7047
ENSMUSG00000002768.8	Mea1	protein_coding	2672.03	0.0295495	0.0624939	0.285274	0.637295	0.114618	0.107265	75.4906	74.7179	70.972	61.1385	59.5609	61.1662
ENSMUSG00000002769.9	Gnmt	protein_coding	37.1794	-0.0349245	0.142275	0.418694	0.749711	-0.283283	0.350299	1.45565	0.991713	1.65649	1.60102	1.65715	1.18437
ENSMUSG00000002771.12	Grin2d	protein_coding	63.5693	-0.0229115	0.111461	0.520881	0.812572	-0.186923	0.291163	0.401498	0.438308	0.472417	0.612227	0.333522	0.399473
ENSMUSG00000002778.14	Kdelr1	protein_coding	4736.12	-0.0101051	0.0531711	0.678471	0.889137	-0.0458958	0.110712	131.724	116.461	117.24	111.218	111.859	112.358
ENSMUSG00000002781.19	Tmem143	protein_coding	826.182	0.00273837	0.0508358	0.908105	0.972475	0.012528	0.108534	5.60421	5.26891	5.34278	5.28638	4.48961	4.57288
ENSMUSG00000002791.17	Pdxk-ps	transcribed_unprocessed_pseudogene	6.53161	-0.0518679	0.249647	0.442049	NA	-0.569939	0.741395	0.0895438	0.0766916	0.0817662	0.08598	0.128152	0.11054
ENSMUSG00000002797.9	Ggct	protein_coding	1252.82	-0.0310478	0.0633778	0.267183	0.619348	-0.118765	0.107037	7.41812	7.67173	7.69422	7.67985	6.84669	7.51044
ENSMUSG00000002799.6	Jag2	protein_coding	344.298	-0.0782385	0.152464	0.108198	0.396586	-0.351608	0.218887	1.87318	1.88888	2.64244	3.29584	1.97031	2.0649
ENSMUSG00000002803.14	Btbd6	protein_coding	1357.56	-0.10666	0.145712	0.042739	0.232017	-0.324374	0.160086	21.7345	25.4434	29.1352	34.8254	26.2572	24.436
ENSMUSG00000002804.4	Nudt14	protein_coding	950.866	-0.220091	0.145759	0.00280946	0.0348311	-0.338478	0.113285	25.0149	23.905	28.9793	32.3766	27.425	27.9631
ENSMUSG00000002808.7	Epdr1	protein_coding	69.6673	-0.163554	0.338306	0.0914116	0.361249	-0.84313	0.499485	1.20639	0.819122	0.634862	1.28957	0.550091	2.40436
ENSMUSG00000002812.4	Flii	protein_coding	11495	0.0085302	0.0470214	0.710997	0.90003	0.03427	0.0924925	113.677	106.504	119.358	112.452	91.8377	91.6649
ENSMUSG00000002814.15	Top3a	protein_coding	1393.49	-0.0106453	0.0613539	0.678957	0.889137	-0.0577382	0.139502	15.5984	12.7012	15.416	16.4087	11.6461	12.6266
ENSMUSG00000002820.6	Atg4d	protein_coding	2606.48	-0.015041	0.0579942	0.555232	0.8306	-0.0709228	0.120221	16.9996	18.434	15.8866	17.4843	15.3705	15.3239
ENSMUSG00000002825.8	Qtrt1	protein_coding	837.174	-0.103557	0.136455	0.0410149	0.225682	-0.305615	0.149563	18.6245	16.0761	21.2201	24.9007	17.6026	19.2471
ENSMUSG00000002831.14	Plin4	protein_coding	2.40907	0.035622	0.296661	0.592721	NA	0.658481	1.23104	0.0125663	0.0226017	0.0334683	0.00844635	0.0139879	0.0155129
ENSMUSG00000002833.11	Hdgfl2	protein_coding	4907.95	-0.0241849	0.0596849	0.362978	0.705683	-0.0990968	0.108933	45.765	44.681	52.608	52.5124	43.4554	40.7887
ENSMUSG00000002835.9	Chaf1a	protein_coding	1064.6	0.431131	0.306649	0.00371445	0.0429801	0.645011	0.222307	8.05263	7.04041	6.43765	2.96219	4.64984	4.53373
ENSMUSG00000002844.9	Adprh	protein_coding	4313.99	0.00155391	0.048296	0.94657	0.983769	0.00673275	0.100467	73.6085	71.341	69.1312	64.7192	61.1822	63.8502
ENSMUSG00000002845.14	Tmem39a	protein_coding	1393.13	-0.0207507	0.0574533	0.422493	0.752099	-0.0868308	0.108254	17.4835	15.0158	16.0198	16.3366	14.2977	15.2789
ENSMUSG00000002846.9	Timmdc1	protein_coding	944.625	0.0125041	0.0563563	0.617809	0.861514	0.0591377	0.118522	27.9332	26.0386	25.398	22.8788	23.3261	21.5898
ENSMUSG00000002847.7	Pla1a	protein_coding	13.2614	0.128182	0.327908	0.148308	0.465301	0.905808	0.626625	0.436914	0.547698	0.275044	0.160182	0.309489	0.122582
ENSMUSG00000002870.8	Mcm2	protein_coding	5272.73	0.175724	0.147159	0.00771062	0.0717359	0.325415	0.122131	44.59	40.7426	38.4535	28.6985	28.9289	30.2347
ENSMUSG00000002871.14	Tpra1	protein_coding	2513.65	-0.0269191	0.0611645	0.321054	0.66964	-0.107449	0.108284	29.5195	24.9581	30.9691	30.5398	25.4268	26.0497
ENSMUSG00000002881.14	Nab1	protein_coding	6327.91	0.00569554	0.0539451	0.815086	0.942736	0.027529	0.117711	71.8556	79.8698	77.0063	64.9368	66.1518	68.4864
ENSMUSG00000002885.14	Adgre5	protein_coding	33633.6	-0.0120975	0.0540878	0.623493	0.863416	-0.054628	0.11128	436.873	397.633	457.868	474.7	358.344	366.497
ENSMUSG00000002897.5	Il17ra	protein_coding	13214.7	-0.0358949	0.0745758	0.235553	0.584296	-0.153895	0.129741	62.4865	68.8994	81.1576	81.015	67.9712	62.0872
ENSMUSG00000002900.17	Lamb1	protein_coding	11.0838	-0.00859179	0.215977	0.887252	0.965435	-0.108247	0.763474	0.0442553	0.082009	0.0300024	0.0811248	0.013435	0.0595989
ENSMUSG00000002908.17	Kcnn1	protein_coding	13.3493	-0.0470059	0.219622	0.448384	0.770951	-0.464453	0.612644	0.104377	0.0730066	0.185327	0.0935415	0.203324	0.139589
ENSMUSG00000002910.11	Arrdc2	protein_coding	1469.64	-0.0865929	0.0945069	0.0377517	0.21455	-0.214973	0.103475	21.3564	18.4878	22.1072	23.5314	20.2409	20.2988
ENSMUSG00000002944.15	Cd36	protein_coding	2397.42	0.377447	0.271902	0.00373579	0.0431342	0.569026	0.19624	47.2888	37.6858	32.074	21.0653	27.2285	21.7593
ENSMUSG00000002948.19	Map2k7	protein_coding	3823.15	-0.0312903	0.0671335	0.273698	0.624742	-0.128826	0.117694	44.2641	43.7171	52.44	53.5223	41.7904	41.7799
ENSMUSG00000002949.15	Timm44	protein_coding	2921.9	-0.0248353	0.052239	0.323925	0.671308	-0.0844087	0.0855704	38.1777	36.6375	38.9898	37.5323	35.5633	34.3323
ENSMUSG00000002957.11	Ap2a2	protein_coding	5731.55	0.158159	0.10362	0.00425562	0.0473365	0.255122	0.0892483	57.1946	50.2394	54.5214	43.5193	38.5064	38.8949
ENSMUSG00000002963.17	Pnkp	protein_coding	3933.62	-0.0455437	0.0648615	0.131667	0.438285	-0.132346	0.0877885	57.2324	56.2159	56.1979	59.9219	53.3624	52.5876
ENSMUSG00000002968.9	Med25	protein_coding	3529.85	-0.02313	0.0616169	0.38789	0.724904	-0.101184	0.117186	20.5793	20.6624	24.4699	24.5147	19.4261	19.0003
ENSMUSG00000002980.14	Bcam	protein_coding	220.19	0.734579	0.215687	6.4257e-05	0.00178975	0.798991	0.199917	4.30286	4.38174	4.1588	2.16281	2.63777	1.7552
ENSMUSG00000002981.10	Clptm1	protein_coding	8406.97	0.0263026	0.0575003	0.319372	0.668038	0.0979262	0.0983443	68.4244	67.9778	69.2466	56.4672	57.9427	56.4393
ENSMUSG00000002983.17	Relb	protein_coding	8061.02	0.00419805	0.0631127	0.870338	0.960469	0.0250834	0.15367	92.6335	105.236	109.648	78.2909	96.4712	92.9034
ENSMUSG00000002984.17	Tomm40	protein_coding	2656.35	0.039082	0.0658289	0.184562	0.52116	0.132194	0.0996308	29.581	30.6037	30.2233	26.1695	24.8383	22.5477
ENSMUSG00000002985.16	Apoe	protein_coding	29371.9	0.506241	0.382624	0.0046758	0.050278	0.806851	0.285252	1058.4	811.583	695.206	263.004	552.592	473.552
ENSMUSG00000002996.17	Hbp1	protein_coding	4383.68	-0.0110161	0.0489116	0.639881	0.871104	-0.044808	0.0957713	35.7576	31.7357	35.4402	35.6229	29.1373	29.9818
ENSMUSG00000002997.15	Prkar2b	protein_coding	727.174	0.0501093	0.119649	0.199013	0.540831	0.275337	0.214375	12.4217	10.8073	8.74072	6.3151	8.76804	8.30782
ENSMUSG00000003031.14	Cdkn1b	protein_coding	12702.5	-0.170308	0.156046	0.0103424	0.089167	-0.338311	0.131938	104.715	118.487	139.513	147.636	139.226	121.554
ENSMUSG00000003032.8	Klf4	protein_coding	4778.33	-0.0289985	0.0921311	0.364029	0.706549	-0.183267	0.201899	62.34	69.0694	84.7029	57.8033	87.7893	70.7706
ENSMUSG00000003033.15	Ap1m1	protein_coding	6515.41	-0.00471787	0.050915	0.842674	0.950521	-0.0214115	0.107881	103.079	92.2697	103.432	106.174	82.7141	82.1098
ENSMUSG00000003037.16	Rab8a	protein_coding	12573.3	0.0038311	0.0500721	0.870968	0.960606	0.017141	0.105529	128.019	139.205	129.522	119.835	112.909	116.701
ENSMUSG00000003038.15	Hmgn2	protein_coding	10243.6	0.0418846	0.0812233	0.19131	0.530064	0.1766	0.135148	182.136	171.912	167.63	124.411	139.157	145.877
ENSMUSG00000003039.9	Fam32a	protein_coding	7393.86	0.0107934	0.0533858	0.658861	0.879829	0.0488304	0.110605	81.7419	87.5425	80.9606	71.9909	72.9485	70.501
ENSMUSG00000003062.13	Stard3nl	protein_coding	1528.32	0.0411214	0.0947173	0.223626	0.571335	0.210627	0.173079	13.7221	16.0606	13.1158	9.6446	11.2615	12.0143
ENSMUSG00000003068.17	Stk11	protein_coding	7300.16	-0.0270467	0.0564339	0.303464	0.655176	-0.0966488	0.093922	75.5539	75.082	75.6734	81.0956	66.0261	69.0409
ENSMUSG00000003070.6	Efna2	protein_coding	40.0651	0.015085	0.110704	0.672127	0.886363	0.133896	0.316365	0.879969	1.03268	0.977351	0.755059	0.750269	0.832063
ENSMUSG00000003072.15	Atp5d	protein_coding	8676.48	0.00688516	0.0501407	0.771119	0.926759	0.0301939	0.10379	214.742	234.214	218.344	206.08	184.166	192.799
ENSMUSG00000003099.11	Ppp5c	protein_coding	5469.17	-0.00137671	0.0427333	0.949689	0.984759	-0.0052751	0.083602	87.2009	81.127	87.6255	84.2312	72.3815	72.4981
ENSMUSG00000003119.14	Cdk12	protein_coding	5071.38	-0.026125	0.0729426	0.363239	0.705881	-0.134268	0.147675	19.9355	18.6589	22.0822	25.3677	16.9317	17.3794
ENSMUSG00000003123.15	Lipe	protein_coding	2333.78	0.0109415	0.0565822	0.661746	0.881206	0.0531715	0.121534	19.5491	18.3688	21.5051	16.9851	15.4528	18.4178
ENSMUSG00000003131.7	Pafah1b2	protein_coding	4518.2	0.0322131	0.060318	0.243145	0.590669	0.112241	0.0961655	27.1748	28.0409	28.1994	23.1836	22.8237	22.6664
ENSMUSG00000003134.10	Tbc1d8	protein_coding	4642.88	0.0549618	0.126179	0.177681	0.510901	0.292513	0.217009	60.3994	36.097	47.3484	28.1327	38.5456	36.7874
ENSMUSG00000003135.15	Cnot11	protein_coding	2387	0.00564191	0.049224	0.809828	0.941078	0.0244778	0.101716	31.3112	34.2573	35.2591	31.6485	28.8271	27.8981
ENSMUSG00000003153.10	Slc2a3	protein_coding	4588.2	-0.0599526	0.0728077	0.0763028	0.323343	-0.157181	0.0886747	28.6694	27.8523	31.5691	31.0183	27.493	28.9335
ENSMUSG00000003154.15	Foxj2	protein_coding	4478.91	0.0011565	0.0618383	0.963813	0.988124	0.00680176	0.149922	36.8159	37.925	48.9926	43.2907	36.0793	30.5416
ENSMUSG00000003161.15	Sri	protein_coding	10297	-0.0097452	0.050104	0.681634	0.890031	-0.0414185	0.100963	100.51	105.156	101.435	94.9102	91.6061	94.8729
ENSMUSG00000003166.20	Dgcr2	protein_coding	2591.72	-0.00342201	0.0476029	0.881984	0.964233	-0.0145049	0.0977064	17.8852	17.2359	20.2569	18.3842	15.8905	15.5745
ENSMUSG00000003184.15	Irf3	protein_coding	6713.76	-0.0764393	0.100434	0.0598456	0.281812	-0.229644	0.122026	88.5016	86.1457	89.2206	111.538	79.4173	86.1006
ENSMUSG00000003190.12	Bcl2l12	protein_coding	1151.97	-0.0356152	0.0716977	0.232504	0.581474	-0.145815	0.12213	30.0044	23.9685	27.4689	30.2372	25.5323	24.6268
ENSMUSG00000003198.10	Zfp959	protein_coding	902.59	-0.0225622	0.0567782	0.383946	0.721779	-0.0895337	0.102836	16.9502	17.0411	18.5438	17.9219	16.1283	15.7539
ENSMUSG00000003199.16	Mpnd	protein_coding	4538.92	0.00683412	0.0478035	0.767926	0.925162	0.0284272	0.0963345	100.914	97.4861	93.5843	90.2825	83.1974	81.8185
ENSMUSG00000003200.10	Sh3gl1	protein_coding	6920.9	-0.0122256	0.0563602	0.62544	0.864261	-0.0580626	0.118943	60.3169	66.7014	71.8816	71.8263	58.2262	55.0515
ENSMUSG00000003206.7	Ebi3	protein_coding	1143.29	0.00886361	0.0756358	0.749979	0.9172	0.0632988	0.198636	57.6345	46.182	44.8989	35.6478	39.2163	51.0888
ENSMUSG00000003208.9	Yju2	protein_coding	1206.54	-0.0501262	0.0714584	0.117485	0.413259	-0.151932	0.0970553	11.2868	11.0141	11.6039	11.9692	11.1388	10.4549
ENSMUSG00000003226.7	Ranbp2	protein_coding	9920.76	0.0158787	0.0520741	0.516505	0.809613	0.0643624	0.0992112	43.4974	38.2257	45.5818	40.8614	34.6531	33.0387
ENSMUSG00000003228.9	Grk5	protein_coding	1100.45	-0.0617565	0.086313	0.0870864	0.350155	-0.194309	0.113566	7.04085	7.02515	7.31408	8.33214	6.43986	7.08608
ENSMUSG00000003233.12	Dvl3	protein_coding	1876.87	-0.0251618	0.0778141	0.390564	0.726755	-0.142823	0.166345	12.7973	11.9936	16.2394	17.1864	11.5568	11.787
ENSMUSG00000003234.16	Abcf3	protein_coding	3297.88	-0.0362878	0.0601065	0.195924	0.536334	-0.115137	0.0890287	44.4957	41.6148	44.7268	47.0619	39.7434	39.6464
ENSMUSG00000003235.13	Eif2b5	protein_coding	3342.06	0.00954673	0.0453203	0.673119	0.886765	0.0364716	0.086452	63.3758	63.492	64.7482	60.2069	53.277	53.1444
ENSMUSG00000003269.17	Cyth2	protein_coding	3497.87	-0.0156497	0.058875	0.542268	0.823181	-0.0744935	0.122243	43.4421	49.0484	52.9182	49.5397	46.7322	40.2463
ENSMUSG00000003271.17	Sult2b1	protein_coding	39.3139	-0.104886	0.230892	0.122247	0.421538	-0.538243	0.348284	0.323226	0.327009	0.548796	0.529554	0.539687	0.473831
ENSMUSG00000003273.14	Car11	protein_coding	41.566	-0.906062	0.450013	0.000900147	0.0142705	-1.23552	0.372144	0.662898	0.521622	0.706206	1.92148	0.899303	1.20193
ENSMUSG00000003279.17	Dlgap1	protein_coding	2.48038	0.19505	0.536027	0.0325662	NA	3.52399	1.64874	0.00892077	0.00802239	0.0213831	0	0.00248249	0
ENSMUSG00000003282.9	Plag1	protein_coding	45.6229	-0.0226352	0.116657	0.54031	0.823056	-0.190524	0.311139	0.235055	0.219838	0.285469	0.252783	0.293043	0.203119
ENSMUSG00000003283.15	Hck	protein_coding	9671.45	0.252067	0.252126	0.0114272	0.0960342	0.504993	0.199653	283.788	270.599	241.375	126.779	181.468	187.267
ENSMUSG00000003299.10	Mrpl4	protein_coding	2896.55	-0.00118938	0.0468828	0.95852	0.987038	-0.00499549	0.0960459	53.5431	54.147	54.6212	53.7778	44.4287	47.2021
ENSMUSG00000003308.15	Keap1	protein_coding	5004.42	0.0580147	0.0830284	0.0973908	0.374354	0.185305	0.111789	56.6464	57.0454	52.8389	49.4058	39.3204	42.2533
ENSMUSG00000003309.14	Ap1m2	protein_coding	201.122	-0.0503071	0.120867	0.199993	0.541695	-0.278184	0.217065	3.39261	2.04159	3.09987	3.56993	2.70148	2.96462
ENSMUSG00000003316.14	Glg1	protein_coding	9976.39	0.00726311	0.0491564	0.756977	0.920788	0.0310333	0.100284	71.7041	62.6848	74.9919	68.6807	58.6561	55.3598
ENSMUSG00000003341.9	Atp8b3	protein_coding	2.01594	0.00909635	0.293617	0.885694	NA	0.194935	1.35602	0.0169311	0.0406028	0.00901863	0.0227602	0.0188465	0.0104506
ENSMUSG00000003344.14	Btbd2	protein_coding	2392.58	-0.00403759	0.0460123	0.858742	0.956088	-0.0164634	0.0925036	33.9234	31.0041	32.5839	32.2464	28.2249	27.5111
ENSMUSG00000003345.16	Csnk1g2	protein_coding	11928	-0.0404459	0.065821	0.172491	0.502855	-0.13291	0.0974239	109.165	115.42	121.282	126.681	108.94	102.999
ENSMUSG00000003346.14	Abhd17a	protein_coding	5281.56	0.0263093	0.0606891	0.32951	0.675995	0.105304	0.107993	172.359	181.867	164.936	149.566	143.599	137.286
ENSMUSG00000003348.10	Mob3a	protein_coding	14089.5	-0.0254526	0.052855	0.315759	0.665224	-0.0866041	0.086327	200.165	206.283	210.591	212.757	182.997	188.81
ENSMUSG00000003352.14	Cacnb3	protein_coding	1842.86	0.0189455	0.0839147	0.524201	0.813941	0.131004	0.205695	21.5211	24.2661	24.7821	15.4215	17.2774	24.246
ENSMUSG00000003355.7	Fkbp11	protein_coding	111.642	-0.132772	0.255343	0.083894	0.342054	-0.578407	0.334624	2.04946	1.69721	1.09953	1.546	2.75727	2.09318
ENSMUSG00000003360.15	Ddx23	protein_coding	8006.89	-0.0197303	0.0532724	0.429821	0.757202	-0.0764667	0.0968548	60.6831	57.5096	65.9237	65.7922	55.0209	52.4322
ENSMUSG00000003363.15	Pld3	protein_coding	9585.54	0.307813	0.206404	0.00266368	0.0335627	0.45067	0.150018	216.001	176.505	163.376	115.835	126.689	119.024
ENSMUSG00000003378.9	Grik5	protein_coding	839.776	-0.258896	0.222365	0.00678645	0.0655192	-0.455993	0.168441	7.46546	5.10987	7.64067	9.1224	7.21863	8.32011
ENSMUSG00000003379.7	Cd79a	protein_coding	20063.6	-0.0171178	0.0691948	0.530529	0.817768	-0.0981846	0.156545	718.714	541.116	700.556	780.661	523.309	572.314
ENSMUSG00000003380.11	Rabac1	protein_coding	7040.34	-0.0887616	0.10415	0.0408223	0.225097	-0.237386	0.116062	192.47	213.569	217.268	254.719	207.478	195.074
ENSMUSG00000003382.18	Etv3	protein_coding	8825.4	-0.00996149	0.0660228	0.705422	0.897723	-0.0599409	0.158569	34.9352	38.3457	50.688	36.5167	40.3916	37.513
ENSMUSG00000003402.14	Prkcsh	protein_coding	5640.53	0.00866452	0.0447475	0.699628	0.896419	0.0330219	0.0855883	66.6369	62.8581	66.6754	62.0904	52.8682	55.9935
ENSMUSG00000003410.8	Elavl3	protein_coding	2.25578	-0.000901874	0.329822	0.986767	NA	-0.0331777	2.00042	0.0115815	0	0.0370143	0.0467062	0	0
ENSMUSG00000003411.10	Rab3b	protein_coding	23.4741	-0.174816	0.342307	0.0794813	0.330814	-0.831653	0.474227	0.339655	0.135755	0.229169	0.471812	0.390682	0.265555
ENSMUSG00000003418.11	St8sia6	protein_coding	3469.51	-0.320654	0.198857	0.00193575	0.0261682	-0.447835	0.144467	17.596	15.9613	22.9495	25.3685	22.8027	20.3595
ENSMUSG00000003420.8	Fcgrt	protein_coding	3969.84	0.661531	0.237447	0.000231191	0.00487098	0.743912	0.202027	147.786	101.78	97.9309	53.175	66.9557	63.5937
ENSMUSG00000003421.13	Nosip	protein_coding	4068.8	-0.000630887	0.0465797	0.97792	0.993246	-0.00263373	0.0951612	71.204	70.3593	71.742	72.0807	58.6869	60.142
ENSMUSG00000003423.15	Pih1d1	protein_coding	2125.21	0.0628716	0.0836989	0.0802282	0.332461	0.187215	0.107019	54.7711	56.2951	53.3835	44.474	40.5422	43.6942
ENSMUSG00000003429.11	Rps11	protein_coding	77154.3	-0.0129115	0.0508099	0.591281	0.847619	-0.0533821	0.0994117	4089.35	4474.03	4287.24	4123.89	3841.28	3921.89
ENSMUSG00000003435.9	Supt5	protein_coding	15433.4	-0.0357772	0.067788	0.221982	0.568963	-0.135271	0.110762	120.47	115.733	139.52	142.767	113.449	112.094
ENSMUSG00000003436.11	Dll3	protein_coding	3.13737	-0.0564108	0.319278	0.416957	NA	-1.02204	1.25911	0.0139994	0.0335721	0.0596559	0.0188191	0.0311661	0.138255
ENSMUSG00000003437.14	Paf1	protein_coding	3931.44	-0.0310306	0.0649915	0.271732	0.623314	-0.122913	0.111833	53.1627	49.5796	58.3916	61.1693	46.6336	48.8953
ENSMUSG00000003438.17	Timm50	protein_coding	1842.35	0.0198972	0.0604479	0.449085	0.771329	0.0906279	0.119729	35.3643	35.6306	32.908	28.6756	28.1958	29.9668
ENSMUSG00000003444.8	Med29	protein_coding	534.29	-0.00310012	0.0574832	0.900803	0.97028	-0.0164886	0.132282	20.1827	20.9138	19.809	18.6318	19.2763	16.9177
ENSMUSG00000003452.15	Bicd1	protein_coding	130.955	-0.856957	0.26339	9.36746e-05	0.00234748	-0.960638	0.245913	0.179282	0.111854	0.187889	0.266477	0.313136	0.24651
ENSMUSG00000003458.12	Ncstn	protein_coding	5917.78	0.0204572	0.0557155	0.422953	0.752115	0.0827235	0.103236	78.0599	66.4949	80.9463	70.8243	60.9363	57.989
ENSMUSG00000003464.13	Pex19	protein_coding	2773.4	0.0732904	0.0821884	0.0509509	0.256594	0.183612	0.0940688	38.7477	37.3693	37.4688	30.7044	29.7436	28.6096
ENSMUSG00000003469.9	Phyhip	protein_coding	60.1896	0.304113	0.47461	0.034605	0.202685	1.18452	0.560599	2.3034	1.29875	0.598865	0.221172	0.686779	0.710875
ENSMUSG00000003484.4	Cyp4f18	protein_coding	2085.69	-0.0093841	0.0593274	0.711313	0.90003	-0.0494581	0.133637	60.8044	47.6855	54.0991	58.3472	43.6456	48.2976
ENSMUSG00000003500.13	Impdh1	protein_coding	4854.97	-0.0143363	0.065251	0.588737	0.84639	-0.0799097	0.147799	60.2227	69.9304	80.674	79.3117	63.0447	56.8942
ENSMUSG00000003518.13	Dusp3	protein_coding	787.746	0.827251	0.14731	9.61739e-09	1.3011e-06	0.857149	0.149398	10.2089	10.9332	10.7034	5.40696	5.88109	4.3657
ENSMUSG00000003526.12	Prodh	protein_coding	242.218	0.114423	0.166736	0.046162	0.242155	0.36653	0.183825	2.04685	1.57074	1.52095	1.31386	1.11642	1.13074
ENSMUSG00000003527.9	Ess2	protein_coding	2170.61	-0.0216339	0.0580516	0.406367	0.738371	-0.0901307	0.108551	24.3387	22.6028	26.19	26.9629	21.3609	21.1984
ENSMUSG00000003528.15	Slc25a1	protein_coding	2090.18	0.0361988	0.0684172	0.218978	0.564967	0.137342	0.111728	51.6611	46.6243	50.499	38.7387	40.7381	40.6045
ENSMUSG00000003531.15	Dgcr6	protein_coding	599.706	0.152907	0.154974	0.015104	0.115547	0.33526	0.137974	11.6954	10.738	10.4945	7.52857	8.28722	7.37565
ENSMUSG00000003534.17	Ddr1	protein_coding	3064.63	-0.00731026	0.0662696	0.780806	0.931812	-0.0454451	0.163314	35.6777	23.9802	33.5391	27.3452	30.3272	27.4433
ENSMUSG00000003541.6	Ier3	protein_coding	352.419	0.0150167	0.105778	0.662481	0.881504	0.130255	0.298414	13.1583	18.9923	15.5588	8.06175	17.0422	13.2823
ENSMUSG00000003545.3	Fosb	protein_coding	32713.9	-0.389863	0.191601	0.00072433	0.0120119	-0.481496	0.142446	213.717	174.134	257.711	304.435	248.181	249.116
ENSMUSG00000003546.10	Klc4	protein_coding	1293.03	-0.0198167	0.0594513	0.448063	0.770728	-0.0884165	0.116545	25.5469	24.534	27.4842	28.4079	23.9902	21.2596
ENSMUSG00000003549.9	Ercc1	protein_coding	1212.01	-0.0752385	0.101827	0.063721	0.292334	-0.233204	0.125775	17.0314	17.8382	17.7342	21.671	15.9317	17.7319
ENSMUSG00000003555.8	Cyp17a1	protein_coding	8.8728	0.121934	0.331332	0.164533	0.490472	0.954284	0.686542	0.244951	0.190048	0.184203	0.135587	0.0481167	0.106725
ENSMUSG00000003559.8	As3mt	protein_coding	982.263	0.0279362	0.0761106	0.341794	0.686832	0.145786	0.153358	18.5703	13.8218	14.8476	12.2898	12.5133	13.1108
ENSMUSG00000003573.15	Homer3	protein_coding	387.123	0.249536	0.182536	0.00381339	0.0436478	0.396616	0.137085	6.40226	5.61844	6.80818	4.81773	4.11841	3.82287
ENSMUSG00000003575.13	Crtc1	protein_coding	1703.01	-0.00543225	0.0717144	0.840863	0.950337	-0.037665	0.187585	7.44299	5.75007	9.005	8.70083	5.83048	5.82744
ENSMUSG00000003581.14	Rnf215	protein_coding	1617.46	-0.0333984	0.0665476	0.245877	0.593516	-0.129702	0.111772	33.892	31.8506	36.0681	38.8801	30.2247	30.4304
ENSMUSG00000003585.13	Sec14l2	protein_coding	161.168	0.132694	0.271112	0.0967593	0.372723	0.630631	0.379722	4.25732	2.51144	1.40672	1.3925	1.38114	1.92517
ENSMUSG00000003604.14	Aven	protein_coding	1614.26	-0.0197171	0.0632918	0.460162	0.778019	-0.0958636	0.129794	13.3393	16.1955	16.3016	16.1193	14.2267	13.3844
ENSMUSG00000003617.16	Cp	protein_coding	405.928	1.32368	0.308407	2.06338e-06	0.000110167	1.52234	0.320687	2.71938	3.99085	2.47937	0.560677	1.20709	1.05551
ENSMUSG00000003623.4	Crot	protein_coding	2955.29	-0.0332106	0.0688821	0.25371	0.603357	-0.135749	0.118933	27.7591	24.8934	23.1221	26.1782	23.5164	24.5545
ENSMUSG00000003644.17	Rps6ka1	protein_coding	15557.8	0.015175	0.0472754	0.515597	0.808888	0.0556913	0.0856595	191.788	172.497	183.236	163.624	152.176	153.174
ENSMUSG00000003660.10	Snrnp200	protein_coding	13053.8	0.00769209	0.055102	0.754671	0.919973	0.0375265	0.12009	81.5721	74.2046	93.3431	85.2497	65.723	65.6755
ENSMUSG00000003662.10	Ciao1	protein_coding	2309.95	-0.00144189	0.0542871	0.952758	0.985307	-0.00716676	0.120971	35.8672	37.4252	32.4004	33.5194	29.881	31.4286
ENSMUSG00000003680.16	Taf6l	protein_coding	843.557	0.0407965	0.0783749	0.19539	0.535516	0.168154	0.129869	9.63059	8.01946	8.50604	6.83124	6.71001	7.14701
ENSMUSG00000003721.14	Insig2	protein_coding	1056	-0.0156249	0.0561646	0.535761	0.821004	-0.069958	0.112975	15.1298	14.6565	13.7685	14.6402	12.8389	13.3167
ENSMUSG00000003731.13	Kpna6	protein_coding	3874.05	0.0361084	0.0580293	0.191026	0.52993	0.109767	0.0839486	30.0793	27.514	30.2947	26.0879	23.0408	23.4373
ENSMUSG00000003746.16	Man1a	protein_coding	11673.6	-0.110433	0.0967281	0.0169268	0.124614	-0.223794	0.0937047	53.261	51.1082	59.935	63.1525	55.4007	52.4445
ENSMUSG00000003752.9	Itpkc	protein_coding	839.204	-0.0177299	0.0616071	0.499689	0.800544	-0.0863577	0.127941	7.1643	7.49512	7.98624	8.37244	6.94958	6.1695
ENSMUSG00000003762.13	Coq8b	protein_coding	1193.42	0.00398612	0.0496905	0.865367	0.958318	0.0176656	0.104193	10.7995	10.0031	10.7974	10.1681	8.40373	9.26699
ENSMUSG00000003778.14	Brd8	protein_coding	5484.2	-0.0337519	0.0624901	0.23096	0.579784	-0.119296	0.0995887	24.2736	22.0957	26.4191	26.6381	22.0534	21.8127
ENSMUSG00000003779.16	Kif20a	protein_coding	1239.2	0.495457	0.385989	0.00515632	0.0537224	0.808137	0.288919	20.0962	17.8326	15.4126	5.267	9.68499	11.8081
ENSMUSG00000003808.18	Farsa	protein_coding	3327.78	-0.0092001	0.0453203	0.684208	0.891194	-0.0352956	0.0867795	35.4054	33.7348	37.3907	35.8232	31.1509	30.3683
ENSMUSG00000003809.14	Gcdh	protein_coding	1400.95	-0.00952411	0.052597	0.694429	0.894704	-0.0429916	0.109435	26.2656	23.6595	23.6909	23.9349	21.0287	22.6416
ENSMUSG00000003810.13	Mast2	protein_coding	2263.62	0.0382645	0.0730588	0.208251	0.551546	0.151753	0.120593	13.4283	13.7238	16.4179	13.4469	10.5498	11.0023
ENSMUSG00000003812.13	Dnase2a	protein_coding	2665.42	0.200693	0.224258	0.0169329	0.124614	0.456653	0.191215	35.6263	23.9334	24.5769	16.4416	19.7212	18.1605
ENSMUSG00000003813.15	Rad23a	protein_coding	5829.73	0.0348893	0.0669918	0.229777	0.578241	0.132334	0.110193	122.729	116.342	108.2	95.9882	92.3909	93.8626
ENSMUSG00000003814.8	Calr	protein_coding	33550.5	0.116318	0.139578	0.0299037	0.184329	0.309298	0.142444	675.83	653.899	561.004	425.965	460.957	470.063
ENSMUSG00000003824.12	Syce2	protein_coding	358.598	0.107723	0.163252	0.0525918	0.261549	0.362004	0.186768	11.2923	9.38329	9.43831	5.9412	7.04089	7.75843
ENSMUSG00000003847.16	Nfat5	protein_coding	5015.21	-0.0413762	0.0904966	0.212968	0.55729	-0.200478	0.160969	11.2456	10.6077	15.6276	15.1873	11.7663	11.4249
ENSMUSG00000003848.14	Nob1	protein_coding	2167.52	-0.0629106	0.0802764	0.076103	0.322953	-0.17789	0.10029	26.7819	28.147	30.8727	31.6175	27.7987	27.1134
ENSMUSG00000003849.8	Nqo1	protein_coding	57.2513	0.341848	0.394881	0.0174725	0.127075	0.81306	0.342109	2.98016	2.00233	1.91586	0.897935	1.1153	1.45889
ENSMUSG00000003863.18	Ppfia3	protein_coding	15.653	-0.107285	0.282265	0.172059	0.502003	-0.72383	0.530038	0.0808166	0.0423954	0.0968586	0.10864	0.0843368	0.130944
ENSMUSG00000003865.16	Gys1	protein_coding	1123.65	-0.0202361	0.0586261	0.43681	0.762111	-0.0878837	0.11302	11.8303	9.74985	11.9109	11.0987	10.1918	10.367
ENSMUSG00000003868.14	Ruvbl2	protein_coding	2959.69	0.00883656	0.0473845	0.702279	0.896855	0.0356715	0.093321	49.7833	51.401	50.4433	46.9254	42.1621	42.821
ENSMUSG00000003872.9	Lin7b	protein_coding	6.18627	-0.0204408	0.24302	0.750685	NA	-0.28142	0.885701	0.109086	0.359701	0.0871595	0.293284	0.18214	0.134664
ENSMUSG00000003873.11	Bax	protein_coding	3183.3	0.00728116	0.0524209	0.762813	0.923466	0.033528	0.111098	95.1379	106.457	98.2249	90.8653	84.0047	86.3499
ENSMUSG00000003882.5	Il7r	protein_coding	15658.1	0.00717864	0.0667435	0.785171	0.933007	0.0450802	0.16538	158.378	161.157	182.124	191.533	129.721	115.397
ENSMUSG00000003923.14	Tfam	protein_coding	2988.5	-0.0120987	0.0475266	0.603062	0.852571	-0.046941	0.0902708	33.4522	31.0778	32.8411	32.6181	27.7498	29.3324
ENSMUSG00000003929.11	Zfp81	protein_coding	906.936	-0.0683627	0.0999747	0.0801783	0.332338	-0.229502	0.13117	5.96416	5.61541	6.51657	7.275	6.38378	5.28079
ENSMUSG00000003934.5	Efnb3	protein_coding	57.5904	0.0147876	0.104797	0.665136	0.882724	0.127898	0.295491	1.07799	0.841675	0.854636	1.01101	0.641828	0.634431
ENSMUSG00000003948.17	Mmd	protein_coding	1231.55	-0.0117415	0.0608476	0.6479	0.874755	-0.0620725	0.135921	16.8796	15.5237	17.0921	14.0638	16.7304	14.992
ENSMUSG00000003949.16	Hlf	protein_coding	131.206	-1.35741	0.248149	6.29004e-09	9.43139e-07	-1.48605	0.255824	0.525526	0.422478	0.572584	1.76614	1.04365	1.02473
ENSMUSG00000003955.8	Fam162a	protein_coding	1135.46	0.0239712	0.0734628	0.401268	0.735011	0.129975	0.15485	68.8595	76.1504	59.4567	54.8332	54.4958	57.25
ENSMUSG00000003970.9	Rpl8	protein_coding	98782.7	-0.0807129	0.0956184	0.0476996	0.246844	-0.217571	0.109883	2995.8	3466.39	3406.42	3755.9	3330.85	3161.32
ENSMUSG00000003992.15	Ssbp2	protein_coding	1548.02	-0.025422	0.0794235	0.389923	0.726282	-0.147024	0.171007	7.91967	8.72327	10.4386	11.5396	7.54193	7.80284
ENSMUSG00000004018.9	Fancl	protein_coding	847.754	-0.0157502	0.0623203	0.547846	0.82645	-0.0807125	0.134299	12.8971	11.3642	11.6472	10.975	10.6156	12.1527
ENSMUSG00000004031.13	Brinp2	protein_coding	2.48082	0.0569267	0.330482	0.401532	NA	1.16713	1.39128	0.0318566	0.0109137	0.0145448	0.00611775	0	0.0168542
ENSMUSG00000004032.10	Gstm5	protein_coding	93.7791	0.892852	0.365447	0.00044255	0.0081336	1.10195	0.313649	6.02531	5.39045	3.22611	1.88853	2.25881	1.92698
ENSMUSG00000004035.12	Gstm7	protein_coding	27.5795	0.0966829	0.238796	0.159028	0.481179	0.572839	0.406745	0.996831	0.866562	1.16815	0.871013	0.4161	0.553756
ENSMUSG00000004040.16	Stat3	protein_coding	17915.7	0.0748077	0.0840528	0.0495297	0.252533	0.188532	0.0959938	95.3376	97.6941	101.325	82.74	69.5055	78.0343
ENSMUSG00000004043.14	Stat5a	protein_coding	4162.01	-0.00868686	0.0509068	0.716043	0.902224	-0.0380769	0.104678	27.4247	26.7605	30.5215	29.776	23.2674	24.6026
ENSMUSG00000004044.9	Cavin1	protein_coding	204	1.48671	0.276383	6.60718e-09	9.7445e-07	1.65559	0.285416	3.49262	5.41487	3.70895	1.67467	1.1267	0.823867
ENSMUSG00000004054.9	Map3k11	protein_coding	6174.99	0.000645471	0.0494513	0.978022	0.993246	0.00287484	0.104352	66.4455	65.9069	74.6277	71.252	56.5939	56.6421
ENSMUSG00000004056.15	Akt2	protein_coding	9672.1	0.0401007	0.0667265	0.177629	0.510901	0.135238	0.100318	67.6271	72.448	68.32	58.4329	55.3792	55.3247
ENSMUSG00000004069.17	Dnaja3	protein_coding	2699.07	0.00373529	0.0496981	0.873753	0.96185	0.0165783	0.104336	35.9308	33.6912	32.2698	31.1633	29.4262	29.1719
ENSMUSG00000004070.15	Hmox2	protein_coding	4748.48	0.084592	0.109365	0.0508523	0.25637	0.249842	0.127945	119.892	113.677	108.055	79.9556	86.8202	88.3986
ENSMUSG00000004071.13	Cdip1	protein_coding	2289.77	-0.00537163	0.0603862	0.83222	0.948037	-0.030082	0.141993	12.3679	8.94812	11.7695	11.3815	9.83799	8.87578
ENSMUSG00000004085.14	Map3k20	protein_coding	300.069	0.469776	0.284415	0.00208151	0.0277838	0.636311	0.206705	1.94491	1.68322	1.64589	0.838119	1.21778	0.943925
ENSMUSG00000004096.9	Cwc15	protein_coding	5045.91	0.0173497	0.0574921	0.497758	0.799197	0.0776382	0.114507	165.434	167.426	151.053	136.937	134.931	136.599
ENSMUSG00000004098.7	Col5a3	protein_coding	41.5498	-0.130693	0.307741	0.12995	0.435364	-0.78599	0.519046	0.3047	0.0772863	0.28091	0.378095	0.189153	0.448482
ENSMUSG00000004099.16	Dnmt1	protein_coding	8416.06	0.0272634	0.0597134	0.311172	0.662051	0.104544	0.103226	59.1468	52.1852	62.7114	55.1393	44.7368	44.5198
ENSMUSG00000004100.12	Ppan	protein_coding	2756.36	-0.0397488	0.0723389	0.192959	0.532447	-0.150736	0.115784	30.5713	30.0614	35.3924	37.1582	29.5709	28.477
ENSMUSG00000004105.8	Angptl2	protein_coding	481.267	-0.20446	0.21692	0.01436	0.111509	-0.442536	0.180765	2.84352	3.11273	3.59729	3.34468	4.39454	3.7375
ENSMUSG00000004110.17	Cacna1e	protein_coding	2348.51	-0.023318	0.107913	0.503459	0.802868	-0.185192	0.276796	5.73769	2.23196	4.93991	4.73882	4.39399	3.85586
ENSMUSG00000004113.18	Cacna1b	protein_coding	32.6664	0.106412	0.23573	0.123435	0.423685	0.55139	0.357926	0.164537	0.192477	0.218039	0.1025	0.125078	0.118898
ENSMUSG00000004127.12	Trmt10a	protein_coding	403.286	-0.0166064	0.0633666	0.529759	0.817147	-0.0857106	0.136401	2.55116	2.08131	2.58994	2.36701	2.23284	2.2169
ENSMUSG00000004151.17	Etv1	protein_coding	89.4597	0.986099	0.296626	7.3113e-05	0.00196347	1.12992	0.284907	0.573146	0.370603	0.415585	0.153287	0.213775	0.181515
ENSMUSG00000004187.11	Kifc2	protein_coding	740.128	-0.435095	0.275638	0.00240342	0.0309776	-0.603967	0.198985	6.44337	6.31462	9.28576	12.9721	8.53898	8.46779
ENSMUSG00000004207.14	Psap	protein_coding	140183	0.589927	0.232684	0.000352949	0.00681397	0.674779	0.188856	3911.81	2560.1	2770.28	1533.7	1833.73	1757.37
ENSMUSG00000004221.16	Ikbkg	protein_coding	4025.72	-0.00587161	0.0450182	0.793832	0.936018	-0.0231306	0.0885084	24.0225	22.9881	25.4085	24.0263	21.5268	20.0536
ENSMUSG00000004233.14	Wars2	protein_coding	762.788	0.000646807	0.0580422	0.979303	0.993416	0.00350489	0.135099	6.97849	5.64009	6.26921	6.38633	4.90725	5.53336
ENSMUSG00000004263.15	Atn1	protein_coding	464.901	-0.0226072	0.104102	0.505797	0.804114	-0.176899	0.265855	3.18318	4.77362	6.01535	6.58769	3.81362	3.80109
ENSMUSG00000004264.17	Phb2	protein_coding	8729.5	-0.00478498	0.045997	0.833	0.948037	-0.0194171	0.0920871	116.024	115.38	111.006	109.245	99.6577	100.574
ENSMUSG00000004266.15	Ptpn6	protein_coding	31022.4	0.0440492	0.0674391	0.147875	0.464567	0.138956	0.0960257	603.171	540.977	561.391	485.312	427.285	466.994
ENSMUSG00000004267.16	Eno2	protein_coding	141.4	-0.988516	0.317188	0.000113775	0.00274785	-1.15284	0.298727	0.864955	0.559237	1.33703	1.60732	1.85954	1.93664
ENSMUSG00000004268.11	Emg1	protein_coding	7199.51	-0.0560358	0.0876342	0.111995	0.403506	-0.197854	0.124492	65.5925	77.5958	69.1345	80.5673	66.1957	71.0305
ENSMUSG00000004270.13	Lpcat3	protein_coding	1805.61	0.051227	0.0792108	0.124195	0.424889	0.174086	0.113234	30.5096	26.9211	28.692	26.4069	21.4584	20.3615
ENSMUSG00000004285.12	Atp6v1f	protein_coding	5899.74	0.0277552	0.0740381	0.339879	0.68482	0.140454	0.147164	285.292	305.313	262.706	209.593	236.64	241.68
ENSMUSG00000004296.14	Il12b	protein_coding	166.964	0.154835	0.243989	0.0485035	0.249301	0.522146	0.264655	6.12569	4.086	4.51627	2.3995	3.81575	2.82951
ENSMUSG00000004317.14	Clcn5	protein_coding	637.878	0.14263	0.217106	0.0454548	0.239925	0.464633	0.232268	4.26435	2.15557	3.11029	2.32297	2.08253	1.74185
ENSMUSG00000004319.15	Clcn3	protein_coding	2960.14	-0.000166032	0.0521188	0.994469	0.997574	-0.000786227	0.113415	9.30902	7.47127	8.73451	8.49553	7.32608	6.93894
ENSMUSG00000004328.15	Hif3a	protein_coding	78.4171	-0.144721	0.22867	0.0498395	0.253323	-0.491351	0.250518	0.541093	0.363614	0.525767	0.655442	0.602305	0.535843
ENSMUSG00000004347.17	Pde1c	protein_coding	22.823	-0.0111244	0.150773	0.810656	0.941415	-0.113946	0.47561	0.0486089	0.0349709	0.0745698	0.065344	0.0562722	0.0312035
ENSMUSG00000004356.8	Utp20	protein_coding	2171.17	-0.0177319	0.0661263	0.51001	0.80561	-0.0948763	0.144009	10.3706	8.51827	11.4608	11.7061	8.56534	8.67333
ENSMUSG00000004359.16	Spic	protein_coding	5367.2	1.21012	0.268189	1.15679e-06	6.75784e-05	1.3504	0.277694	131.162	85.1185	78.6023	23.0819	43.6024	35.1096
ENSMUSG00000004364.14	Cul3	protein_coding	9206.16	-0.0336525	0.0580609	0.218239	0.564388	-0.107948	0.0876756	86.723	87.8658	92.7029	87.5672	85.0048	83.74
ENSMUSG00000004371.15	Il11	protein_coding	3.41274	-0.0624925	0.305604	0.388168	NA	-0.907065	1.05113	0.0383452	0.0689671	0.0612755	0.0515467	0.128049	0.0946728
ENSMUSG00000004383.18	Large1	protein_coding	330.55	0.944476	0.236277	1.27872e-05	0.000472443	1.03299	0.236723	3.32651	2.53716	2.31282	0.954874	1.45329	1.12389
ENSMUSG00000004393.10	Ddx56	protein_coding	2249.67	-0.0125622	0.0481938	0.592083	0.847848	-0.0491498	0.0917282	42.6861	41.6076	44.0318	44.1271	37.2932	37.0811
ENSMUSG00000004394.12	Tmed4	protein_coding	2342.15	-0.0115165	0.0481893	0.622612	0.863239	-0.045752	0.092963	52.3549	51.6841	51.4234	50.8763	47.1849	45.0021
ENSMUSG00000004446.12	Bid	protein_coding	2337.21	0.0076927	0.056293	0.756529	0.920672	0.0385651	0.124387	36.0544	29.1084	32.9981	27.633	27.773	29.4134
ENSMUSG00000004451.14	Ralb	protein_coding	1968.81	0.172307	0.198545	0.0196792	0.137243	0.412542	0.176874	24.125	22.3578	20.4506	12.3914	15.4135	16.7142
ENSMUSG00000004455.16	Ppp1cc	protein_coding	7676.02	-0.00950231	0.0503036	0.689552	0.892855	-0.040692	0.101867	103.567	112.461	108.447	101.395	97.475	98.4207
ENSMUSG00000004460.17	Dnajb11	protein_coding	6147.23	0.0506274	0.0872665	0.139678	0.451475	0.196274	0.132888	107.094	101.18	89.331	74.6836	78.9557	77.4875
ENSMUSG00000004462.7	Tbccd1	protein_coding	1061.13	0.0187234	0.0555118	0.460147	0.778019	0.077991	0.105592	8.00378	7.56315	7.50373	6.77869	6.3107	6.38116
ENSMUSG00000004473.10	Clec11a	protein_coding	26.1871	0.00178711	0.138185	0.967069	0.989257	0.0181956	0.440736	0.535905	0.433743	0.328278	0.504285	0.417572	0.231548
ENSMUSG00000004500.9	Zfp324	protein_coding	513.436	-0.00770396	0.0584343	0.759329	0.922109	-0.040529	0.132291	5.78924	4.77801	5.01051	5.09841	4.57508	4.60978
ENSMUSG00000004508.6	Gab2	protein_coding	1482.51	0.613795	0.174136	3.89088e-05	0.0012029	0.654725	0.159151	15.641	13.4958	14.0787	7.06951	9.13004	8.09712
ENSMUSG00000004530.12	Coro1c	protein_coding	6746.6	0.0387705	0.063228	0.180742	0.515354	0.124934	0.0933405	34.7457	35.4594	36.8222	29.3979	28.8649	29.0404
ENSMUSG00000004535.12	Tax1bp1	protein_coding	13258.3	0.0133544	0.0458982	0.559939	0.833234	0.0489546	0.0839799	65.1365	65.1213	68.0775	59.5233	57.2094	54.0009
ENSMUSG00000004552.16	Ctse	protein_coding	2795.26	0.179558	0.230363	0.0263256	0.170081	0.474821	0.213751	65.4732	47.6289	37.2755	30.1503	33.1477	32.9392
ENSMUSG00000004558.15	Ndrg2	protein_coding	653.454	-0.105116	0.162	0.0555117	0.270171	-0.360478	0.188254	6.85915	7.46403	10.523	11.3837	9.09937	7.97451
ENSMUSG00000004561.14	Mettl17	protein_coding	2052.27	-0.176835	0.172596	0.0120297	0.0988808	-0.365967	0.14573	21.7078	19.8471	24.9783	31.6672	21.5794	23.4481
ENSMUSG00000004562.16	Arhgef40	protein_coding	433.22	0.0334055	0.086493	0.289613	0.642145	0.180874	0.170802	2.06688	2.01219	2.46024	1.47978	1.82086	1.79605
ENSMUSG00000004565.15	Pnpla6	protein_coding	2893.38	0.0201521	0.0579692	0.436631	0.762082	0.0863649	0.111024	14.9875	13.842	16.3962	14.6834	11.2792	12.062
ENSMUSG00000004567.16	Mcoln1	protein_coding	2966.24	-0.266623	0.185966	0.00312329	0.037691	-0.407518	0.137892	15.9276	14.1526	19.6968	22.7813	18.088	17.9607
ENSMUSG00000004568.13	Arhgef18	protein_coding	15921.3	-0.0845841	0.156205	0.0930297	0.36476	-0.35759	0.212898	43.9486	43.6931	60.5668	80.0595	44.287	46.2676
ENSMUSG00000004591.16	Pkn2	protein_coding	3424.31	-0.00773329	0.0487481	0.740985	0.913251	-0.0325857	0.0985805	12.6322	12.847	13.1505	13.4034	10.8331	11.0693
ENSMUSG00000004609.11	Cd33	protein_coding	857.639	0.0928031	0.143187	0.0617152	0.286566	0.323925	0.173376	6.45374	5.25744	6.35576	3.56826	4.57776	4.59513
ENSMUSG00000004610.4	Etfb	protein_coding	460.36	0.260889	0.235125	0.00802051	0.0738174	0.476555	0.17975	25.9818	22.1528	19.3901	13.3164	14.3079	15.4869
ENSMUSG00000004612.9	Nkg7	protein_coding	4891.74	0.0983753	0.181819	0.0852062	0.344985	0.410847	0.238692	285.529	391.463	213.547	246.753	163.41	194.751
ENSMUSG00000004626.14	Stxbp2	protein_coding	9243.39	-0.00829084	0.044589	0.71137	0.90003	-0.0316176	0.085449	113.123	101.938	108.086	103.426	95.1772	95.5463
ENSMUSG00000004631.15	Sgce	protein_coding	17.7859	0.115539	0.283618	0.148081	0.464915	0.712128	0.492365	0.0789541	0.126227	0.100134	0.0707577	0.0544056	0.0417717
ENSMUSG00000004633.17	Chn2	protein_coding	1770.62	0.00395405	0.0656619	0.879511	0.963212	0.0248825	0.164145	14.7387	15.6065	14.7582	11.1846	13.403	14.6777
ENSMUSG00000004637.15	Wwox	protein_coding	449.433	-0.0227138	0.0772718	0.433066	0.759623	-0.134237	0.17123	2.26297	1.68826	2.25623	2.45686	1.95144	1.68003
ENSMUSG00000004642.13	Slbp	protein_coding	3636.54	0.0317484	0.0757925	0.287306	0.639396	0.151965	0.142818	32.1694	32.0851	28.15	22.889	24.8519	26.1669
ENSMUSG00000004655.5	Aqp1	protein_coding	1472.07	0.230782	0.456021	0.0593566	0.280968	1.35499	0.71862	59.9156	40.6287	17.0861	5.63497	17.3116	17.4178
ENSMUSG00000004661.15	Arid3b	protein_coding	3459.63	0.0167403	0.0686209	0.537952	0.821817	0.0956409	0.155283	20.8795	19.5835	25.5743	23.2397	16.376	15.6789
ENSMUSG00000004665.10	Cnn2	protein_coding	38754.1	-0.0478835	0.0720873	0.131659	0.438285	-0.153228	0.101637	681.918	764.666	743.471	791.412	697.86	685.284
ENSMUSG00000004667.18	Polr2e	protein_coding	4085.22	-0.0341636	0.061483	0.223259	0.570611	-0.11704	0.0960995	69.0821	70.7748	75.9515	78.6838	65.8358	64.4354
ENSMUSG00000004668.14	Abca13	protein_coding	788.615	0.048068	0.276165	0.488524	0.795418	0.654661	0.945141	1.64347	3.32072	2.16433	0.453814	0.472537	3.03452
ENSMUSG00000004677.17	Myo9b	protein_coding	17821.1	-0.00436925	0.0476775	0.849858	0.952504	-0.018459	0.0975123	111.343	106.332	130.157	112.098	100.91	100.419
ENSMUSG00000004698.11	Hdac9	protein_coding	1391.39	0.00936463	0.067578	0.724295	0.907347	0.058427	0.165645	5.63328	3.80452	4.6521	3.79901	4.14545	4.04305
ENSMUSG00000004707.14	Ly9	protein_coding	12410.7	0.0227632	0.0525046	0.363799	0.706512	0.0813875	0.089619	193.121	189.032	184.505	167.828	153.608	155.997
ENSMUSG00000004709.14	Cd244a	protein_coding	2932.74	0.0111532	0.0723448	0.683555	0.89086	0.0739281	0.181367	33.1394	27.2952	30.3095	20.5914	26.2955	29.2026
ENSMUSG00000004730.15	Adgre1	protein_coding	11096.6	1.01952	0.292114	4.78127e-05	0.00140801	1.16286	0.285991	306.506	213.789	174.771	60.144	116.804	96.4687
ENSMUSG00000004748.5	Mtfp1	protein_coding	94.1545	0.0658878	0.148364	0.154105	0.473094	0.345035	0.242099	3.35163	2.94528	2.59235	2.16019	1.76318	2.32381
ENSMUSG00000004768.14	Rab23	protein_coding	454.993	-0.10343	0.119995	0.0322932	0.193619	-0.270965	0.126574	2.36933	2.44254	2.5036	2.97141	2.51407	2.39579
ENSMUSG00000004771.12	Rab11a	protein_coding	3001.55	0.0630025	0.0879099	0.0845612	0.344077	0.198581	0.115132	51.8596	54.156	51.3694	39.7238	41.8883	40.3642
ENSMUSG00000004788.11	Eif2b2	protein_coding	3316.43	0.00943023	0.0454555	0.677304	0.88857	0.0361881	0.0869603	87.4161	86.5692	87.738	81.0348	72.4724	74.024
ENSMUSG00000004789.10	Dlst	protein_coding	8467.88	0.0290162	0.0564331	0.273289	0.624647	0.0992796	0.0906233	47.9329	41.4692	45.3595	39.6408	36.0395	36.3308
ENSMUSG00000004791.7	Pgf	protein_coding	17.97	0.356087	0.549267	0.0257693	0.167934	1.52812	0.685355	0.632213	0.39551	0.322117	0.0184755	0.198881	0.186631
ENSMUSG00000004798.14	Ulk2	protein_coding	3788.27	0.0239993	0.0540179	0.346595	0.691308	0.0866051	0.0920142	33.1227	31.0877	31.7168	28.1946	27.0245	25.2571
ENSMUSG00000004814.10	Ccl24	protein_coding	644.108	1.36405	0.892219	0.000297801	0.00596033	2.93469	0.811313	85.2188	16.0329	28.7851	2.40216	6.48171	5.89521
ENSMUSG00000004815.12	Dgkq	protein_coding	1914.84	-0.0553236	0.0825975	0.108538	0.397259	-0.183989	0.114649	12.0655	11.0534	13.6046	14.2721	11.7562	11.1881
ENSMUSG00000004837.2	Grap	protein_coding	11644.2	-0.0116702	0.0499037	0.623777	0.863443	-0.0481252	0.0981137	305.967	317.112	314.792	327.998	265.628	273.078
ENSMUSG00000004843.7	Chmp2b	protein_coding	2573.88	0.019169	0.0605975	0.465113	0.781034	0.0888614	0.121652	69.2009	64.7878	68.2987	53.2449	60.6054	54.9248
ENSMUSG00000004846.10	Plod3	protein_coding	1718.04	0.0819152	0.0873709	0.039706	0.221663	0.197478	0.0960123	20.3949	18.738	20.5987	17.1502	15.1053	14.2017
ENSMUSG00000004849.14	Ap1s1	protein_coding	2354.87	0.0521555	0.0911232	0.136637	0.447082	0.206861	0.138979	56.8703	58.4617	53.1213	39.8963	45.9272	43.8083
ENSMUSG00000004864.13	Mapk13	protein_coding	172.599	-0.0325013	0.133494	0.427983	0.755786	-0.26117	0.329491	2.36856	2.73373	2.19945	1.7197	2.10075	3.89337
ENSMUSG00000004865.16	Srpk1	protein_coding	12430.6	-0.0498736	0.0950668	0.156332	0.477165	-0.216644	0.152834	39.1534	43.333	54.3537	57.3007	43.2814	41.5168
ENSMUSG00000004880.11	Lbr	protein_coding	13583.7	0.00809883	0.0495563	0.731267	0.909937	0.0346328	0.100841	133.488	141.34	149.53	139.995	112.517	117.511
ENSMUSG00000004885.5	Crabp2	protein_coding	6.29477	0.0377209	0.245647	0.566385	NA	0.466393	0.813404	0.392342	0.253314	0.160759	0.202853	0.100783	0.223541
ENSMUSG00000004891.16	Nes	protein_coding	29.4719	1.81813	0.504621	3.28391e-06	0.000157503	2.41816	0.519788	0.348238	0.521947	0.258368	0.0417973	0.0899864	0.0537367
ENSMUSG00000004895.9	Prcc	protein_coding	3716.16	-0.0106049	0.0491131	0.652817	0.877126	-0.0435759	0.0968673	82.3814	86.7232	87.0346	85.0381	78.3289	72.1321
ENSMUSG00000004896.16	Rrnad1	protein_coding	1731	-0.0698125	0.106811	0.0827729	0.339179	-0.246267	0.141956	11.3554	11.5037	13.9002	15.9415	11.7157	11.3465
ENSMUSG00000004897.16	Hdgf	protein_coding	9952.7	0.0594958	0.0857792	0.0948991	0.368625	0.192874	0.115486	187.228	180.87	174.532	136.018	147.534	138.452
ENSMUSG00000004929.12	Thop1	protein_coding	725.839	0.085773	0.123389	0.0592	0.280531	0.281728	0.149323	8.50172	7.42332	7.20036	5.23727	5.96956	5.67598
ENSMUSG00000004931.11	Apba3	protein_coding	1723.39	-0.0145664	0.0557344	0.561456	0.833713	-0.0657482	0.113226	28.3843	29.449	27.709	30.4361	25.4177	24.2177
ENSMUSG00000004933.17	Matk	protein_coding	1927.2	-0.560352	0.121645	8.95119e-07	5.45962e-05	-0.578021	0.117642	15.8325	14.7769	18.9763	23.1046	22.2542	20.424
ENSMUSG00000004934.14	Pias4	protein_coding	2215.48	-0.0140373	0.0541972	0.571004	0.837121	-0.061681	0.108867	27.8261	27.5389	30.944	31.1355	25.2167	24.1136
ENSMUSG00000004936.8	Map2k1	protein_coding	6758.81	0.0133399	0.0540998	0.589382	0.846458	0.0591375	0.109568	97.6099	103.129	97.82	85.2044	81.9214	87.9765
ENSMUSG00000004937.6	Sgta	protein_coding	4032.76	0.0246585	0.0528052	0.329564	0.675995	0.0852596	0.0874463	70.1825	70.4129	71.5015	61.8772	58.2325	57.9534
ENSMUSG00000004945.15	Tmem242	protein_coding	1776.81	0.00366811	0.0550456	0.880955	0.964116	0.0184117	0.122942	50.6709	47.1891	45.0731	40.5834	42.7194	42.1483
ENSMUSG00000004947.15	Dtx2	protein_coding	2044.27	0.00389362	0.0464183	0.864296	0.957971	0.0160334	0.0938127	14.9788	13.2731	14.7425	13.8586	12.0692	11.9772
ENSMUSG00000004951.10	Hspb1	protein_coding	79.6494	-0.0630124	0.182586	0.23819	0.585505	-0.423761	0.359265	4.17944	3.29452	2.18502	2.6531	3.91995	4.8728
ENSMUSG00000004952.13	Rasa4	protein_coding	4157.3	0.298126	0.208811	0.00316202	0.0381073	0.449494	0.152292	31.6893	30.155	32.4365	17.5055	22.6301	20.9385
ENSMUSG00000004961.7	Syt5	protein_coding	4.72773	-0.082854	0.317561	0.28569	NA	-1.00009	0.936743	0.117348	0.0402019	0.0357183	0.0901417	0.130623	0.124168
ENSMUSG00000004980.16	Hnrnpa2b1	protein_coding	45376	-0.0189792	0.0478794	0.423191	0.752115	-0.06578	0.082133	335.377	323.256	330.942	319.33	302.572	300.406
ENSMUSG00000004988.9	Fxyd4	protein_coding	1.73351	0.0438717	0.327396	0.492371	NA	1.05353	1.53454	0.0407748	0.0488914	0.0868775	0	0.0226938	0.0503357
ENSMUSG00000004994.12	Ccdc130	protein_coding	1148	-0.02099	0.0603422	0.426096	0.754601	-0.0933132	0.117244	21.2524	18.8235	20.5582	22.5766	17.7548	17.4965
ENSMUSG00000004996.9	Mri1	protein_coding	2210.56	-0.0648001	0.0860437	0.076635	0.3239	-0.193535	0.109308	29.2074	29.3063	34.2194	35.6907	30.3406	28.5619
ENSMUSG00000005034.15	Prkacb	protein_coding	13369.3	-0.0827624	0.0813251	0.0340356	0.20072	-0.182909	0.0862921	67.6249	66.5356	75.8661	75.7741	69.6098	66.8954
ENSMUSG00000005043.13	Sgsh	protein_coding	3022.22	-0.0696706	0.109093	0.085574	0.34593	-0.251867	0.146501	32.1427	25.5892	34.416	39.8916	29.4703	28.6438
ENSMUSG00000005045.16	Chd5	protein_coding	12.8469	-0.293428	0.498646	0.038106	0.215882	-1.38684	0.668771	0.0333074	0.00998439	0.0665316	0.0727587	0.0880542	0.0925141
ENSMUSG00000005054.7	Cstb	protein_coding	1650.22	0.25291	0.23808	0.00932922	0.0824868	0.480425	0.184797	148.543	178.905	139.357	85.299	103.701	108.145
ENSMUSG00000005057.13	Sh2b2	protein_coding	856.873	-0.00337656	0.0765305	0.903543	0.971487	-0.0253407	0.209105	10.0742	5.60171	7.48512	6.65717	7.27051	6.9425
ENSMUSG00000005069.12	Pex5	protein_coding	2950.18	-0.00312434	0.0533435	0.897249	0.968784	-0.0151185	0.117073	35.4864	35.6345	38.3007	38.7941	31.8192	28.268
ENSMUSG00000005078.16	Jkamp	protein_coding	1178.29	-0.0414732	0.0698818	0.173027	0.503604	-0.144757	0.10624	20.8828	20.0282	20.1787	20.5612	20.5396	19.0098
ENSMUSG00000005087.17	Cd44	protein_coding	13170.5	0.291047	0.246221	0.00641986	0.0628469	0.500327	0.183571	141.015	96.7042	97.0472	66.006	77.3601	66.6405
ENSMUSG00000005089.15	Slc1a2	protein_coding	85.7579	0.967741	0.295714	8.35815e-05	0.00216698	1.10873	0.281842	0.516461	0.451701	0.339831	0.171525	0.206283	0.161266
ENSMUSG00000005102.13	Eif2ak4	protein_coding	1935.55	-0.00388546	0.0581597	0.876435	0.962496	-0.0209054	0.134449	12.7768	10.6433	14.5749	11.285	11.8697	11.0039
ENSMUSG00000005103.12	Wdr1	protein_coding	25741.1	0.0274272	0.0586996	0.305327	0.656989	0.102405	0.0998997	148.698	148.622	142.417	123.017	118.952	122.732
ENSMUSG00000005107.13	Slc2a9	protein_coding	905.497	-0.017334	0.0692082	0.525654	0.814784	-0.0990701	0.156101	7.66095	7.59533	10.1015	8.6313	8.65867	6.85072
ENSMUSG00000005124.10	Ccn4	protein_coding	38.0954	-0.839355	0.460317	0.00135039	0.0196423	-1.18726	0.370433	0.157729	0.257899	0.198585	0.356598	0.391047	0.486782
ENSMUSG00000005125.13	Ndrg1	protein_coding	1164.43	-0.017345	0.0698774	0.526843	0.815408	-0.100323	0.15853	6.96826	8.55118	9.53716	9.44049	6.88799	7.68373
ENSMUSG00000005131.4	4930550C14Rik	protein_coding	10.4514	0.110585	0.313994	0.186571	0.52345	0.883839	0.669173	0.248025	0.148698	0.168146	0.0909313	0.138042	0.041752
ENSMUSG00000005142.10	Man2b1	protein_coding	20669.8	0.0479079	0.0773714	0.140683	0.452828	0.168251	0.114204	144.933	116.239	140.129	105.083	105.684	106.104
ENSMUSG00000005148.8	Klf5	protein_coding	18.159	-0.274914	0.426775	0.0382645	0.216536	-0.999373	0.482321	0.145754	0.0735862	0.122586	0.185622	0.204938	0.21781
ENSMUSG00000005150.16	Wdr83	protein_coding	1221.07	-0.0262397	0.0646601	0.34164	0.686789	-0.114664	0.120581	22.54	18.929	19.6837	20.917	18.1083	19.9776
ENSMUSG00000005161.15	Prdx2	protein_coding	6733.96	0.0910697	0.156621	0.0770773	0.324562	0.35532	0.200984	141.096	126.424	95.5173	72.0459	86.1442	93.727
ENSMUSG00000005198.15	Polr2a	protein_coding	14586.2	-0.0113643	0.0762664	0.685019	0.891448	-0.0796441	0.196349	99.3587	78.892	118.029	126.394	76.1919	77.9051
ENSMUSG00000005204.12	Senp3	protein_coding	6308.5	0.0259034	0.0570057	0.324298	0.671394	0.0961794	0.0975782	85.2779	90.5829	87.6545	77.69	73.5141	68.6457
ENSMUSG00000005225.15	Plekha8	protein_coding	429.146	-0.0700373	0.114545	0.0902596	0.358139	-0.264968	0.156413	2.98453	2.39713	2.80938	3.14685	3.16366	2.45389
ENSMUSG00000005233.16	Spc25	protein_coding	573.697	0.203592	0.306437	0.0403263	0.223672	0.650319	0.317168	12.3649	10.8946	8.97294	3.31429	6.50573	8.20377
ENSMUSG00000005237.14	Dnah2	protein_coding	287.927	-0.00182289	0.0776625	0.94821	0.984357	-0.0139385	0.214587	1.00758	0.715941	1.10181	0.709487	0.893101	0.911493
ENSMUSG00000005251.15	Ripk4	protein_coding	15.6148	0.0381635	0.213734	0.529343	0.81699	0.400665	0.636978	0.266654	0.226478	0.23673	0.0896146	0.309188	0.0822949
ENSMUSG00000005262.13	Ufd1	protein_coding	3453.39	-0.0073293	0.0448831	0.744193	0.915019	-0.0284167	0.0870861	37.8094	36.9835	41.1912	37.1457	33.5239	34.6342
ENSMUSG00000005267.13	Zfp287	protein_coding	1468.37	-0.139814	0.145868	0.0178082	0.128735	-0.319135	0.13468	7.53841	8.74438	8.86631	11.1176	8.57161	8.39607
ENSMUSG00000005268.20	Prlr	protein_coding	69.5518	-0.889133	0.326416	0.000267333	0.00545366	-1.05377	0.289095	0.176874	0.10916	0.146864	0.307701	0.208465	0.28899
ENSMUSG00000005299.6	Letm1	protein_coding	4676.96	0.0129733	0.0491715	0.583937	0.844422	0.0515897	0.0942032	23.7652	23.7069	25.0404	22.9933	20.7193	18.7112
ENSMUSG00000005312.15	Ubqln1	protein_coding	8191.88	-0.00203801	0.0414319	0.924328	0.977562	-0.00757966	0.0798003	91.7766	86.5706	94.3286	85.8563	77.9473	80.241
ENSMUSG00000005320.9	Fgfr4	protein_coding	2.8642	0.142037	0.453471	0.0812067	NA	2.73608	1.5691	0.0112643	0.121559	0.0720014	0.0151424	0.0125386	0
ENSMUSG00000005338.13	Cadm3	protein_coding	1707.63	-0.0582387	0.120945	0.148869	0.465993	-0.281234	0.194823	8.26257	10.5476	12.4911	9.81964	10.9865	12.823
ENSMUSG00000005339.10	Fcer1a	protein_coding	43.1168	0.000707638	0.14257	0.9873	0.995486	0.007277	0.457164	2.9184	1.77364	1.66101	3.27825	1.06802	1.43121
ENSMUSG00000005354.16	Txn2	protein_coding	5909.56	0.0173796	0.0568948	0.495347	0.798207	0.0766734	0.112452	69.3003	74.3979	67.8178	59.969	60.3062	58.3949
ENSMUSG00000005360.14	Slc1a3	protein_coding	713.79	1.14271	0.301468	1.77246e-05	0.000624108	1.31111	0.305494	7.459	5.85604	4.14244	1.32562	2.69477	2.18084
ENSMUSG00000005362.14	Crbn	protein_coding	4361.24	-0.0674238	0.0840444	0.0668459	0.30084	-0.188186	0.102682	26.555	28.4835	30.8102	32.4556	26.9765	27.8435
ENSMUSG00000005364.11	Il5ra	protein_coding	509.431	-0.0212136	0.0824392	0.474327	0.786113	-0.138536	0.193633	7.66714	5.66053	6.63432	8.65651	5.31699	5.75887
ENSMUSG00000005370.4	Msh6	protein_coding	3254.64	-0.0324104	0.0610134	0.242818	0.59017	-0.114201	0.0977773	33.0679	34.3336	38.3873	35.5423	33.5694	32.7752
ENSMUSG00000005371.15	Fbxo11	protein_coding	4400.82	-0.0369895	0.071771	0.218206	0.564388	-0.147214	0.119558	42.7837	43.4555	53.6313	52.1462	44.1087	41.8268
ENSMUSG00000005373.13	Mlxipl	protein_coding	7.9055	-0.28573	0.52475	0.0379195	0.215164	-1.67812	0.808449	0.0360222	0.0259156	0.0383756	0.0484239	0.160389	0.0711499
ENSMUSG00000005374.13	Tbl2	protein_coding	1596.39	0.00432017	0.0470654	0.850623	0.952853	0.018007	0.0956169	10.3923	9.43405	10.2434	9.74363	8.50353	8.23922
ENSMUSG00000005378.17	Bud23	protein_coding	2106.03	-0.0146389	0.052846	0.55107	0.828644	-0.0617205	0.103531	28.8926	30.4476	30.0521	31.2841	25.7473	26.3287
ENSMUSG00000005397.8	Nid1	protein_coding	467.619	0.0557131	0.106803	0.140351	0.452489	0.247184	0.167641	3.91339	3.23161	3.61196	2.87368	3.0384	2.15657
ENSMUSG00000005410.6	Mcm5	protein_coding	5063.62	0.349908	0.230299	0.00255249	0.0324572	0.50039	0.165854	77.3982	74.5339	66.0405	39.3292	46.5584	50.7214
ENSMUSG00000005413.8	Hmox1	protein_coding	32982.9	0.995031	0.345004	0.000178349	0.00397157	1.18983	0.31747	1774	1182.75	883.158	318.835	688.166	476.052
ENSMUSG00000005417.17	Mprip	protein_coding	7883.23	-0.0227708	0.0594162	0.38834	0.72491	-0.0955647	0.110783	27.0758	26.8727	30.1779	31.5117	25.1268	23.701
ENSMUSG00000005442.13	Cic	protein_coding	15275.6	-0.00715709	0.0659023	0.784811	0.932842	-0.044243	0.16203	65.6882	63.553	86.1864	83.4734	58.3255	56.842
ENSMUSG00000005447.12	Pafah1b3	protein_coding	1472.15	-0.00196126	0.0632855	0.939186	0.981473	-0.0118659	0.15553	41.4509	29.6305	31.228	31.3864	29.5938	30.7864
ENSMUSG00000005465.9	Il27ra	protein_coding	12522.6	-0.0333414	0.0758633	0.267466	0.619348	-0.154403	0.139238	144.478	170.117	183.908	197.918	145.815	152.763
ENSMUSG00000005469.10	Prkaca	protein_coding	3473.57	0.0233881	0.0519823	0.349487	0.693903	0.081508	0.0871197	71.4735	67.8185	71.7354	62.7961	59.4239	55.43
ENSMUSG00000005470.8	Asf1b	protein_coding	1299.89	0.349293	0.310505	0.00779943	0.072375	0.621628	0.233639	35.4783	34.7445	28.5608	13.6036	19.8884	23.1942
ENSMUSG00000005474.9	Myl10	protein_coding	36.7726	0.0644008	0.199446	0.263051	0.614565	0.465542	0.415956	1.49245	2.10767	1.58996	1.82794	0.775267	0.818845
ENSMUSG00000005481.18	Ddx39	protein_coding	5259.92	0.00557313	0.0502054	0.813683	0.942063	0.0247404	0.104976	51.3761	50.9863	48.7218	46.3721	40.6727	45.3553
ENSMUSG00000005483.10	Dnajb1	protein_coding	7694.22	-0.384733	0.200111	0.000948156	0.0148092	-0.486451	0.147165	83.2581	109.358	100.783	135.492	108.091	123.887
ENSMUSG00000005493.15	Msh4	protein_coding	2.50528	0.0093278	0.297495	0.881872	NA	0.208494	1.40309	0.0115731	0.0208152	0.0246583	0.00777873	0	0.0357168
ENSMUSG00000005501.14	Usp40	protein_coding	826.838	-0.00500004	0.0633425	0.846165	0.951405	-0.0298734	0.153976	3.53911	3.03057	3.5734	3.75454	2.46919	3.04126
ENSMUSG00000005505.12	Kbtbd4	protein_coding	1416.57	-0.0153199	0.0526507	0.532751	0.819018	-0.0635574	0.101886	20.7943	21.3673	22.7216	20.8796	20.4585	19.0016
ENSMUSG00000005506.16	Celf1	protein_coding	9474.97	-0.0391301	0.0727405	0.199422	0.541137	-0.151467	0.118039	49.8845	47.3304	59.3537	59.8195	46.3836	48.8978
ENSMUSG00000005510.9	Ndufs3	protein_coding	3156.22	0.0036123	0.0534461	0.881438	0.964233	0.0174827	0.117218	69.3363	76.4169	68.0896	63.9524	62.3967	61.9626
ENSMUSG00000005514.14	Por	protein_coding	4375.16	0.0685559	0.0875905	0.0673624	0.302178	0.197573	0.108008	62.6602	53.7414	54.418	46.6583	44.1025	41.9531
ENSMUSG00000005533.10	Igf1r	protein_coding	1150.62	-0.184454	0.179113	0.0115111	0.0963345	-0.377195	0.149278	2.85377	2.59273	3.33639	4.21	3.04436	2.94799
ENSMUSG00000005534.10	Insr	protein_coding	1805.17	-0.128089	0.179348	0.0389248	0.218662	-0.387632	0.187717	5.55544	4.51047	6.72854	8.55668	5.79944	5.30301
ENSMUSG00000005540.10	Fcer2a	protein_coding	5388.93	-0.110333	0.187336	0.0665956	0.300401	-0.415911	0.22673	78.364	58.5161	83.4425	127.893	65.2818	71.2041
ENSMUSG00000005553.14	Atp4a	protein_coding	13.564	-0.0908678	0.272814	0.225306	0.573074	-0.710054	0.585592	0.169734	0.0636004	0.169522	0.171128	0.165319	0.248821
ENSMUSG00000005566.14	Trim28	protein_coding	11651.7	-0.0185041	0.0498292	0.443481	0.766749	-0.0677636	0.0884264	131.842	125.595	145.22	138.368	117.182	120.54
ENSMUSG00000005575.16	Ube2m	protein_coding	4865.56	0.0383126	0.0659026	0.191899	0.530961	0.131934	0.1011	101.954	110.518	104.359	90.68	83.7172	83.4823
ENSMUSG00000005580.11	Adcy9	protein_coding	101.176	0.0262979	0.101128	0.431718	0.758994	0.1899	0.241524	1.25138	0.874508	0.924195	0.82562	0.854565	0.70132
ENSMUSG00000005583.16	Mef2c	protein_coding	5689.28	-0.0419926	0.0958916	0.217982	0.564388	-0.214271	0.173934	19.1252	12.0826	18.2786	19.9896	15.7582	15.37
ENSMUSG00000005609.16	Ctr9	protein_coding	2958.69	-0.00210394	0.0462489	0.92623	0.978362	-0.00869456	0.093905	18.8918	16.5826	18.7712	17.7396	15.8716	15.0223
ENSMUSG00000005610.17	Eif4g2	protein_coding	57561.8	-0.000367394	0.0430306	0.986614	0.995461	-0.00141863	0.0845528	264.593	275.314	291.902	265.217	240.307	236.549
ENSMUSG00000005611.15	Mrvi1	protein_coding	198.11	-0.0114553	0.0754351	0.681159	0.890031	-0.0792597	0.192901	1.29156	1.24734	1.61876	1.61052	1.24251	1.07496
ENSMUSG00000005615.15	Pcyt1a	protein_coding	2204.38	0.134055	0.152979	0.0230579	0.154518	0.332734	0.146419	17.9143	14.6257	16.2346	10.4635	12.6788	11.1638
ENSMUSG00000005621.11	Zfp592	protein_coding	8136.5	-0.0241524	0.0744207	0.400251	0.733998	-0.132589	0.157624	46.2392	45.9426	62.2261	62.1585	45.0349	44.0371
ENSMUSG00000005625.15	Psmd4	protein_coding	7266.7	-0.00291153	0.0471036	0.898965	0.969671	-0.0122302	0.0963245	125.335	129.465	123.488	119.187	108.325	112.645
ENSMUSG00000005628.12	Tmod4	protein_coding	70.7221	-0.0284567	0.109185	0.419283	0.749911	-0.210762	0.260952	2.18429	1.47672	1.95567	2.28032	1.73301	1.8072
ENSMUSG00000005640.11	Insrr	protein_coding	47.9491	-0.0754062	0.198774	0.192817	0.532447	-0.467716	0.359149	0.335161	0.242801	0.4612	0.403619	0.326443	0.543047
ENSMUSG00000005656.9	Snx6	protein_coding	4031.41	0.0419073	0.0744925	0.178684	0.512196	0.157969	0.117465	74.6992	68.6486	64.8772	54.9045	55.8184	55.3322
ENSMUSG00000005667.8	Mthfd2	protein_coding	3447.41	-0.00706195	0.0675666	0.789501	0.934807	-0.045073	0.168839	43.6854	50.9957	48.1364	37.1918	44.3226	49.0275
ENSMUSG00000005672.12	Kit	protein_coding	3876.75	-0.0341637	0.0869541	0.281312	0.633259	-0.183217	0.170058	18.0708	17.8455	24.1549	17.7738	20.0055	22.4352
ENSMUSG00000005674.9	Tomm40l	protein_coding	2011.19	0.0236236	0.0578737	0.367501	0.708733	0.0940066	0.104317	20.1705	20.2168	18.9802	17.5891	16.3809	15.6441
ENSMUSG00000005681.12	Apoa2	protein_coding	9.47803	0.013696	0.211474	0.819205	0.943583	0.166904	0.730217	1.33737	1.06906	0.316609	0.799022	0.827034	0.550318
ENSMUSG00000005682.9	Pan2	protein_coding	4031.27	-0.0428579	0.0930776	0.204885	0.548014	-0.208099	0.164147	19.7795	18.6177	26.7511	27.4629	19.4065	20.3014
ENSMUSG00000005683.8	Cs	protein_coding	14064.3	0.016875	0.0503716	0.485069	0.792689	0.064556	0.0924641	122.277	118.52	124.918	104.104	101.196	105.632
ENSMUSG00000005686.17	Ampd3	protein_coding	1714.73	0.0686875	0.0954957	0.0747587	0.320346	0.218094	0.122391	17.7333	13.7731	16.7466	13.7446	11.389	11.8341
ENSMUSG00000005687.14	Bcas2	protein_coding	3819.51	-0.053989	0.0721276	0.0991928	0.378612	-0.154474	0.09369	38.5712	40.31	42.1466	41.5758	40.1628	38.1911
ENSMUSG00000005696.11	Sh2d1a	protein_coding	2011.16	-0.473464	0.200986	0.000411563	0.00769777	-0.550931	0.155958	13.1037	16.8853	13.4193	19.1739	18.0148	19.5672
ENSMUSG00000005698.15	Ctcf	protein_coding	11847.8	-0.0248308	0.0543736	0.332974	0.679043	-0.0887512	0.0916717	117.035	107.739	122.87	124.264	104.505	101.051
ENSMUSG00000005699.16	Pard6a	protein_coding	348.896	0.00593618	0.061915	0.816585	0.943177	0.0342065	0.14748	10.8951	11.0377	10.8546	9.01816	9.96597	9.43351
ENSMUSG00000005705.10	Agrp	protein_coding	3.65118	-0.0220481	0.265755	0.737308	NA	-0.348254	1.03826	0.157545	0.141679	0.167837	0.317676	0.175367	0.0486214
ENSMUSG00000005718.8	Tfap4	protein_coding	909.356	-0.0586636	0.101243	0.117797	0.41378	-0.233506	0.149292	15.7332	14.2523	18.484	20.6432	15.9575	14.3244
ENSMUSG00000005732.14	Ranbp1	protein_coding	2749.1	0.0251822	0.0675452	0.366435	0.707964	0.119403	0.132204	84.7057	86.032	81.5143	63.7753	69.47	72.9342
ENSMUSG00000005763.15	Cd247	protein_coding	15516.2	-0.00869357	0.06223	0.735622	0.911585	-0.0491616	0.145597	118.167	152.686	149.241	151.09	123.093	114.959
ENSMUSG00000005774.12	Rfx5	protein_coding	3904.28	-0.0084922	0.0531761	0.726834	0.908399	-0.039308	0.112521	36.1021	30.4778	36.5586	31.8372	29.4085	32.8745
ENSMUSG00000005779.12	Psmb4	protein_coding	7780.32	0.0276087	0.070508	0.33409	0.680337	0.131569	0.136212	199.143	220.81	191.37	157.164	166.857	172.45
ENSMUSG00000005800.3	Mmp8	protein_coding	176.359	-2.37	0.369325	2.03004e-13	9.87201e-11	-2.68095	0.364914	0.789737	0.927212	1.17436	2.85313	6.30006	7.02751
ENSMUSG00000005802.12	Slc30a4	protein_coding	1248.71	-0.0898176	0.103383	0.0388953	0.218564	-0.235585	0.114069	9.48327	9.72163	11.5915	11.3687	10.4346	10.4491
ENSMUSG00000005803.14	Sqor	protein_coding	668.945	0.0621543	0.110515	0.114626	0.407925	0.256354	0.162482	9.76938	8.93783	7.44146	6.4088	6.85098	6.23508
ENSMUSG00000005804.14	Bloc1s6	protein_coding	2188.9	0.00132033	0.0510872	0.955684	0.985939	0.00609896	0.109752	29.2764	26.4048	26.992	24.1554	24.8086	24.2162
ENSMUSG00000005813.12	Metap1	protein_coding	2465.74	-0.0334186	0.0584969	0.222485	0.569571	-0.108821	0.0892018	16.5634	16.2657	16.9898	16.5347	15.5187	15.7682
ENSMUSG00000005823.9	Gpr108	protein_coding	4075.38	0.0172164	0.0469767	0.461253	0.778391	0.0604563	0.0820542	71.2925	69.3365	73.0542	65.9279	58.0518	58.7015
ENSMUSG00000005824.7	Tnfsf14	protein_coding	928.666	-0.618403	0.129627	5.86167e-07	3.89185e-05	-0.637917	0.127693	19.1174	20.4881	18.1111	28.2255	24.6705	27.2268
ENSMUSG00000005836.10	Gata6	protein_coding	28.5481	0.173849	0.350058	0.083975	0.342106	0.872427	0.504855	0.19005	0.286688	0.359214	0.230756	0.122835	0.0605452
ENSMUSG00000005846.12	Rsl1d1	protein_coding	5192.15	-0.00740391	0.0468535	0.747014	0.915801	-0.0299819	0.0929442	108.404	110.342	115.693	102.613	101.667	99.445
ENSMUSG00000005871.15	Apc	protein_coding	4557.87	0.00687021	0.0626923	0.78952	0.934807	0.0399318	0.149594	13.3019	12.4113	16.5525	14.6033	12.0647	10.0243
ENSMUSG00000005873.6	Reep5	protein_coding	8077	0.198311	0.186133	0.00993711	0.0868521	0.389708	0.151166	157.719	141.608	127.326	88.46	104.229	96.5062
ENSMUSG00000005881.13	Ergic3	protein_coding	4203.59	-0.000349536	0.0465712	0.987765	0.995566	-0.00145919	0.095151	104.194	88.9589	98.1959	93.0319	82.7512	83.9934
ENSMUSG00000005882.18	Uqcc1	protein_coding	1665.75	0.0170696	0.0532997	0.491322	0.796402	0.06968	0.101249	14.6747	13.2819	13.5166	12.5034	11.147	11.5718
ENSMUSG00000005883.15	Spo11	protein_coding	296.552	-0.0512185	0.123165	0.19784	0.539272	-0.28388	0.22045	2.66598	2.91604	4.48788	4.36352	3.16013	3.40416
ENSMUSG00000005886.14	Ncoa2	protein_coding	8346.76	-0.021824	0.0685388	0.429885	0.757202	-0.113103	0.143279	23.4053	22.2991	29.8746	29.1522	22.7141	21.0907
ENSMUSG00000005893.14	Nr2c2	protein_coding	6903.84	-0.0231206	0.0623194	0.389976	0.726306	-0.102727	0.119497	21.2487	19.8888	24.5125	24.8151	19.1712	18.9594
ENSMUSG00000005897.14	Nr2c1	protein_coding	604.081	-0.00433867	0.0585987	0.862573	0.957643	-0.0235156	0.13585	7.01487	5.45173	6.67972	6.47291	5.62979	5.24929
ENSMUSG00000005899.14	Smpd4	protein_coding	2206.36	-0.000261222	0.050999	0.99122	0.996927	-0.00120558	0.109559	12.2689	10.4641	13.2257	11.6008	9.94029	10.4842
ENSMUSG00000005907.14	Pex1	protein_coding	757.726	-0.0287355	0.0690066	0.313656	0.663809	-0.129871	0.128894	3.52904	3.01196	3.74729	3.89983	3.04484	3.10569
ENSMUSG00000005917.15	Otx1	protein_coding	2.49847	-0.0238816	0.30156	0.708428	NA	-0.516358	1.38075	0.00735857	0.0176467	0.0313573	0.0395679	0.0327641	0
ENSMUSG00000005936.19	Kctd20	protein_coding	6304.49	0.0210389	0.051354	0.393824	0.729135	0.0758968	0.0890072	41.9336	39.2949	40.3418	35.2899	34.0939	33.2891
ENSMUSG00000005947.11	Itgae	protein_coding	1847.86	-0.00247654	0.0665957	0.924688	0.977567	-0.0159584	0.168819	20.3366	19.581	18.9838	17.3161	14.4646	21.1701
ENSMUSG00000005949.9	Ctns	protein_coding	1204.35	0.00483758	0.0566045	0.845161	0.951262	0.0249957	0.127988	18.4019	14.7429	19.6542	16.8764	15.1925	14.1036
ENSMUSG00000005950.14	P2rx5	protein_coding	83.6276	-0.011113	0.105514	0.746744	0.915801	-0.099536	0.308222	1.4993	1.5181	1.9522	1.05253	1.92853	1.68634
ENSMUSG00000005951.13	Shpk	protein_coding	584.154	-0.0244878	0.0736624	0.392605	0.728111	-0.131827	0.154202	8.95536	7.98138	10.5799	10.8347	7.73672	8.36567
ENSMUSG00000005958.15	Ephb3	protein_coding	5.01674	0.00556425	0.233973	0.929557	NA	0.0766666	0.867244	0.0240314	0.0576301	0.0320018	0.032305	0.0334375	0.0296663
ENSMUSG00000005968.14	Tuft1	protein_coding	228.558	-0.0485631	0.101808	0.176471	0.508869	-0.233005	0.172379	3.26405	2.80871	3.85911	3.56186	3.1916	3.61856
ENSMUSG00000005973.6	Rcn1	protein_coding	2076.36	0.0131284	0.0616029	0.61237	0.858164	0.0691325	0.136439	30.2107	36.6585	30.6152	30.3078	26.4025	26.399
ENSMUSG00000005981.11	Trap1	protein_coding	4871.59	0.0105541	0.048273	0.651723	0.876612	0.0425674	0.094307	99.5826	89.5633	93.2363	90.6135	76.4648	77.6035
ENSMUSG00000005982.14	Naa60	protein_coding	6161.95	0.0123934	0.0481329	0.596733	0.850429	0.048545	0.0917493	80.856	80.1022	83.6097	78.7064	64.1464	68.2485
ENSMUSG00000005983.15	1700037C18Rik	protein_coding	294.188	0.0371672	0.0879094	0.249147	0.59788	0.189758	0.16466	5.55137	4.29924	4.42566	4.03878	3.63331	3.49521
ENSMUSG00000005986.16	Ankrd13d	protein_coding	679.961	-0.0533206	0.100563	0.144139	0.458863	-0.231377	0.158418	12.8777	11.0266	13.529	16.3519	10.7419	12.2533
ENSMUSG00000006005.18	Tpr	protein_coding	16962.7	-0.005349	0.0484332	0.818175	0.943583	-0.0228419	0.099359	76.6603	72.2161	87.1721	80.2624	66.9857	66.5223
ENSMUSG00000006010.14	Odr4	protein_coding	1793.4	0.0299093	0.0730623	0.306099	0.657157	0.142093	0.138839	26.0506	20.3263	21.0865	17.8694	18.1113	18.3439
ENSMUSG00000006014.16	Prg4	protein_coding	226.427	-1.05486	0.222491	6.03792e-07	3.9795e-05	-1.14075	0.228606	1.24915	1.41956	2.20469	3.69676	2.85356	3.01505
ENSMUSG00000006019.15	Dhx34	protein_coding	2562.93	-0.0459767	0.0770669	0.152841	0.471387	-0.166858	0.116719	26.7203	22.6606	27.9944	29.9797	23.5007	24.0266
ENSMUSG00000006021.5	Kptn	protein_coding	1154.26	-0.00924928	0.0532855	0.704172	0.897257	-0.0425579	0.112084	18.1399	15.436	16.4625	16.1497	14.4361	15.3171
ENSMUSG00000006024.13	Napa	protein_coding	6574.94	0.0357301	0.057849	0.194371	0.534285	0.109053	0.0840321	86.6568	88.023	90.1178	77.5474	70.0547	71.2133
ENSMUSG00000006050.12	Sra1	protein_coding	2437.28	-0.0060674	0.0537405	0.803053	0.93893	-0.0291055	0.116703	51.5927	54.9564	48.7341	49.2099	44.7625	47.3733
ENSMUSG00000006057.15	Atp5g1	protein_coding	3351.36	0.0392293	0.0762107	0.205398	0.548736	0.161155	0.127262	34.5129	37.2339	33.9381	27.1011	27.3324	29.6403
ENSMUSG00000006058.10	Snf8	protein_coding	2659.69	0.0162023	0.0561264	0.521373	0.812699	0.0717469	0.111889	50.48	51.879	47.0458	43.4564	42.5205	40.7349
ENSMUSG00000006095.12	Tbcb	protein_coding	2158.41	0.0507981	0.0910155	0.144326	0.459132	0.206329	0.141334	82.2035	81.68	71.3326	56.7587	62.2134	62.2671
ENSMUSG00000006127.9	Inpp5k	protein_coding	6476.61	0.0287845	0.0554156	0.272827	0.624155	0.0966759	0.0881617	57.7646	53.244	60.9226	52.9508	44.5125	45.8656
ENSMUSG00000006134.4	Crkl	protein_coding	5622.84	-0.00965326	0.0496492	0.683209	0.890818	-0.0406461	0.0996015	51.8945	51.1232	58.7497	56.2405	45.7154	46.5085
ENSMUSG00000006154.13	Eps8l1	protein_coding	1273.84	0.0696188	0.136357	0.118631	0.414714	0.316524	0.202829	10.2389	9.35246	14.9922	7.41959	7.59326	9.47371
ENSMUSG00000006169.20	Clint1	protein_coding	13276.2	-0.00368212	0.044868	0.86942	0.959958	-0.0146648	0.0892044	88.4193	91.2113	96.4079	90.293	82.0288	76.3629
ENSMUSG00000006179.9	Prss16	protein_coding	106.054	-0.120443	0.207817	0.0664357	0.299973	-0.458588	0.249848	1.2495	1.0865	0.792583	1.30784	1.21036	1.31876
ENSMUSG00000006191.17	Cdkal1	protein_coding	1035.05	-0.0393087	0.0806225	0.213146	0.557481	-0.173196	0.139117	4.33303	3.37524	3.46375	4.11089	3.47688	3.65197
ENSMUSG00000006205.13	Htra1	protein_coding	156.823	0.18047	0.305294	0.0563352	0.272557	0.674116	0.35323	2.36978	4.18747	3.24802	1.21092	2.68414	1.5226
ENSMUSG00000006215.12	Zbtb17	protein_coding	2478.83	-0.0306254	0.0605443	0.264577	0.615692	-0.111085	0.0995708	28.362	30.3428	31.6401	31.9565	28.0767	27.0215
ENSMUSG00000006219.12	Fblim1	protein_coding	547.49	1.05128	0.288727	3.13028e-05	0.00100041	1.19517	0.287039	9.85593	8.01809	7.22877	1.97353	4.25484	3.40365
ENSMUSG00000006235.6	Epor	protein_coding	293.436	0.938623	0.47312	0.000894879	0.014224	1.30826	0.393859	15.6062	8.63481	6.60331	2.04938	5.31423	3.56586
ENSMUSG00000006241.16	Ccdc159	protein_coding	11.316	0.107577	0.314459	0.195991	0.536346	0.897251	0.693899	0.548303	0.262979	0.175237	0.171984	0.101722	0.203061
ENSMUSG00000006262.15	Mob1b	protein_coding	1660.19	0.00122104	0.05329	0.9597	0.987244	0.00593398	0.117436	4.89139	5.29224	6.09877	5.15186	4.7948	4.48861
ENSMUSG00000006273.14	Atp6v1b2	protein_coding	6558.16	0.0902777	0.0989285	0.0356205	0.206482	0.225395	0.107268	66.1309	66.6246	62.8558	49.4588	50.071	49.3928
ENSMUSG00000006276.10	Eps15l1	protein_coding	5630.38	0.00624667	0.0539471	0.797695	0.937482	0.030065	0.11729	41.325	36.8509	46.1693	42.3965	33.5839	32.6919
ENSMUSG00000006281.8	Tep1	protein_coding	5570.47	0.0567514	0.0856709	0.106187	0.393387	0.192532	0.119172	33.614	26.3551	31.4566	24.603	22.0434	24.4517
ENSMUSG00000006288.8	Ttc5	protein_coding	3727.16	-0.0251071	0.051566	0.316061	0.665224	-0.0834952	0.0832798	44.5603	41.2026	45.1712	44.7942	39.5827	39.2695
ENSMUSG00000006289.14	Osgep	protein_coding	2853.7	0.0047341	0.0526235	0.844234	0.951044	0.0223434	0.113718	29.036	28.9776	27.5725	24.572	24.6052	25.78
ENSMUSG00000006299.13	Aamp	protein_coding	8549.55	0.00460685	0.0451748	0.837676	0.950208	0.0183761	0.0896979	118.794	121.634	125.167	112.17	108.589	100.772
ENSMUSG00000006301.17	Tmbim1	protein_coding	894.304	0.628861	0.279884	0.000664256	0.011212	0.75275	0.221142	5.33908	3.8774	3.81432	1.85151	2.79963	2.18273
ENSMUSG00000006304.14	Arpc2	protein_coding	38683.4	0.0347938	0.0650493	0.225989	0.573695	0.127008	0.1049	955.75	999.844	960.655	785.362	800.657	790.309
ENSMUSG00000006307.16	Kmt2b	protein_coding	11595.3	-0.0326266	0.0821986	0.289932	0.642297	-0.169311	0.159988	49.6939	49.9191	68.1069	69.1389	50.6968	48.6427
ENSMUSG00000006310.10	Zbtb32	protein_coding	418.647	-0.0067917	0.0674692	0.797198	0.937462	-0.043371	0.168775	9.98723	7.16487	8.60195	7.57753	8.44143	7.52281
ENSMUSG00000006313.5	Upk1a	protein_coding	25.4207	-0.0265615	0.153612	0.568017	0.836261	-0.247627	0.433691	0.701938	0.774331	0.927269	1.13232	0.500062	0.935851
ENSMUSG00000006315.9	Tmem147	protein_coding	1780.25	0.00841186	0.055981	0.734366	0.911207	0.0415647	0.122493	80.2986	82.3867	75.6448	66.8982	69.8926	69.1852
ENSMUSG00000006333.14	Rps9	protein_coding	109690	-0.105919	0.100988	0.0215437	0.146999	-0.23146	0.100709	1879.12	2046.47	1947.2	2115.79	1990.18	2038.98
ENSMUSG00000006335.16	Tfpt	protein_coding	1015.63	-0.0203295	0.0580265	0.43306	0.759623	-0.0869294	0.110884	39.1009	41.1083	40.2398	42.0232	34.9081	37.2785
ENSMUSG00000006342.15	Susd2	protein_coding	587.083	-0.0325385	0.078782	0.283639	0.635715	-0.160731	0.14991	7.61956	8.50957	7.54816	7.61967	7.43428	8.48852
ENSMUSG00000006344.17	Ggt5	protein_coding	1797.63	-0.0198535	0.0626327	0.455659	0.775917	-0.094926	0.127244	13.232	13.3293	16.6732	15.7679	12.5616	12.8498
ENSMUSG00000006345.10	Ggt1	protein_coding	496.056	0.593325	0.192062	0.000106506	0.00258968	0.646844	0.166916	9.14698	9.31278	7.55142	5.9122	4.38779	4.60623
ENSMUSG00000006356.10	Crip2	protein_coding	1606.12	1.14681	0.231879	1.84563e-07	1.48252e-05	1.24666	0.239087	65.2551	50.9399	41.7151	16.7879	25.5383	16.6838
ENSMUSG00000006360.11	Crip1	protein_coding	9721.22	0.00715235	0.0587639	0.776329	0.929205	0.0381026	0.134114	210.165	227.598	195.578	218.842	166.077	168.348
ENSMUSG00000006362.16	Cbfa2t3	protein_coding	5201.57	0.00232216	0.0628631	0.927864	0.97887	0.0139144	0.153695	31.3305	25.2371	35.5095	25.3791	25.5289	29.718
ENSMUSG00000006369.14	Fbln1	protein_coding	30.2366	-0.0391594	0.15152	0.389108	0.725289	-0.313416	0.363914	0.319697	0.230001	0.360045	0.34381	0.345696	0.315728
ENSMUSG00000006373.10	Pgrmc1	protein_coding	2596.83	0.0112134	0.0537465	0.64764	0.874705	0.0508674	0.111297	68.4306	72.7006	67.7284	60.7682	61.3681	57.4492
ENSMUSG00000006378.15	Gcat	protein_coding	46.6919	-0.0300267	0.146291	0.498906	0.800144	-0.263174	0.389189	1.15477	0.86289	0.588363	0.697426	0.894196	1.17762
ENSMUSG00000006386.15	Tek	protein_coding	62.1684	1.39146	0.354297	6.15822e-06	0.000261332	1.66183	0.367589	0.965278	1.0559	0.920095	0.443917	0.263907	0.135886
ENSMUSG00000006389.13	Mpl	protein_coding	19.3382	0.0309464	0.175811	0.552487	0.829647	0.298877	0.503128	0.202336	0.348756	0.444583	0.305996	0.168919	0.24978
ENSMUSG00000006390.15	Elovl1	protein_coding	3588.88	0.0588239	0.0766127	0.0857424	0.346455	0.167543	0.0975053	68.3216	68.3732	67.8892	55.6609	51.4336	55.1075
ENSMUSG00000006392.16	Med8	protein_coding	2405.05	0.0172025	0.0527628	0.486212	0.793353	0.0691762	0.0993417	39.1403	40.8579	40.5361	35.0652	34.3928	32.8411
ENSMUSG00000006395.16	Hyi	polymorphic_pseudogene	905.073	-0.10267	0.11487	0.0305109	0.186475	-0.26025	0.120297	17.7185	16.416	20.781	21.7305	18.5769	18.2833
ENSMUSG00000006398.15	Cdc20	protein_coding	1245.74	0.378879	0.351193	0.00900432	0.0803645	0.705022	0.269928	47.3737	41.5401	32.2199	14.3274	24.3218	26.8416
ENSMUSG00000006403.13	Adamts4	protein_coding	7.16245	0.158249	0.413905	0.108618	NA	1.50828	0.94007	0.0912432	0.159136	0.0706941	0.0669035	0.0369328	0
ENSMUSG00000006411.12	Nectin4	protein_coding	435.515	0.527473	0.367987	0.00359453	0.0420244	0.792608	0.272214	9.50057	5.65756	6.54706	2.62015	4.51705	3.87875
ENSMUSG00000006412.10	Pfdn2	protein_coding	2339.41	0.0135372	0.0514169	0.575961	0.840083	0.0562111	0.100504	62.2057	59.4483	59.2258	55.5726	52.3449	47.2193
ENSMUSG00000006418.17	Rnf114	protein_coding	13014.2	0.0459888	0.0762847	0.151402	0.469277	0.16465	0.114771	189.802	210.99	200.821	159.864	151.868	166.12
ENSMUSG00000006423.15	C330007P06Rik	protein_coding	2175.65	0.0371992	0.0689057	0.20982	0.55356	0.139463	0.111209	15.553	15.2014	14.3477	12.3899	12.5327	11.5438
ENSMUSG00000006435.16	Neurl1a	protein_coding	22.0283	0.493913	0.529417	0.0114783	0.0962389	1.19285	0.471893	0.279353	0.164196	0.175061	0.0662698	0.0853603	0.0879044
ENSMUSG00000006442.10	Srm	protein_coding	1831.96	0.0108932	0.0537163	0.656768	0.878474	0.0495942	0.111603	57.0401	58.5212	55.53	48.8713	49.7445	48.4834
ENSMUSG00000006445.3	Epha2	protein_coding	386.835	0.225557	0.436951	0.0616409	0.286566	1.22256	0.654169	10.3629	2.87614	3.85581	1.49176	3.16412	1.77034
ENSMUSG00000006456.10	Rbm14	protein_coding	2389.78	0.0161384	0.0530254	0.513268	0.807487	0.066576	0.101836	30.3369	29.9032	31.6666	29.396	23.2849	25.6723
ENSMUSG00000006457.4	Actn3	protein_coding	7.70651	0.156872	0.378106	0.114075	0.407289	1.13	0.715127	0.165039	0.1814	0.190473	0.0554647	0.0918547	0.0679124
ENSMUSG00000006462.6	A530013C23Rik	lincRNA	4.48601	0.0200829	0.248404	0.756501	NA	0.285842	0.921838	0.0334492	0.032086	0.0570152	0.026979	0.0446798	0.0165169
ENSMUSG00000006463.13	Zdhhc24	protein_coding	513.971	-0.0633353	0.104773	0.102637	0.387136	-0.242115	0.148336	8.56524	7.05463	8.13363	8.68155	7.23442	9.08724
ENSMUSG00000006464.9	Bbs1	protein_coding	80.8795	0.00982309	0.0978951	0.762743	0.923466	0.0853836	0.282839	0.577104	0.355342	0.670196	0.524182	0.399324	0.423603
ENSMUSG00000006471.18	Ndor1	protein_coding	999.307	-0.039976	0.0805015	0.206719	0.550164	-0.173381	0.137317	7.80869	7.00181	8.90161	9.54112	7.38293	6.96386
ENSMUSG00000006476.19	Nsmf	protein_coding	1032.97	-0.0338087	0.0657828	0.239123	0.586656	-0.128068	0.108792	9.74636	8.97981	10.9561	10.4179	9.13452	9.32557
ENSMUSG00000006494.11	Pdk1	protein_coding	11002	-0.0303763	0.0831234	0.32207	0.670458	-0.167337	0.16899	53.2796	66.6036	76.0868	81.6684	58.8959	56.5792
ENSMUSG00000006498.16	Ptbp1	protein_coding	23374.5	0.00162251	0.0461734	0.943025	0.98296	0.00670201	0.0937758	232.672	226.242	268.623	235.867	206.299	202.854
ENSMUSG00000006517.5	Mvd	protein_coding	1263.59	0.0725563	0.0970165	0.0659083	0.298788	0.221577	0.120484	34.0175	36.4399	37.0631	26.4277	27.9514	27.5279
ENSMUSG00000006519.11	Cyba	protein_coding	15245.4	0.0855889	0.126001	0.0616458	0.286566	0.287715	0.153954	859.634	831.609	672.836	546.409	572.864	604.552
ENSMUSG00000006522.17	Itih3	protein_coding	10.5828	0.0448515	0.232866	0.48625	0.793353	0.483913	0.694991	0.142572	0.170952	0.186937	0.132685	0.158701	0.0270772
ENSMUSG00000006526.13	Stimate	protein_coding	1567.69	-0.0318854	0.0652215	0.261201	0.612587	-0.124538	0.110843	15.9154	16.6158	18.0368	16.5993	17.0337	15.379
ENSMUSG00000006527.16	Sfmbt1	protein_coding	1814.95	0.0111709	0.0514264	0.642822	0.872129	0.0480521	0.103615	10.5924	9.44951	11.4074	9.49484	8.47407	9.08427
ENSMUSG00000006538.12	Ihh	protein_coding	6.61458	5.51796e-05	0.234532	0.999301	NA	0.000765577	0.873588	0.0654497	0.0627824	0.195232	0.123176	0.131137	0.0323186
ENSMUSG00000006567.11	Atp7b	protein_coding	59.0992	1.20887	0.414757	0.000115205	0.00276753	1.52944	0.396628	0.969087	0.595704	0.411653	0.214372	0.163856	0.234721
ENSMUSG00000006574.15	Slc4a1	protein_coding	6184.96	0.0983437	0.300032	0.218704	0.564826	0.835839	0.679554	115.387	82.9941	38.3247	16.7121	45.6103	54.0771
ENSMUSG00000006575.14	Rundc3a	protein_coding	277.975	-0.617943	0.174369	3.74445e-05	0.00116968	-0.658818	0.159802	3.31015	3.416	4.06115	5.06982	4.69638	5.3591
ENSMUSG00000006576.16	Slc4a3	protein_coding	20.5008	-0.130511	0.297357	0.122534	0.422042	-0.738106	0.477978	0.120636	0.072325	0.0692019	0.0997964	0.149778	0.137468
ENSMUSG00000006585.3	Cdt1	protein_coding	2821.45	0.0296573	0.0618375	0.281857	0.634061	0.113117	0.105112	43.8498	44.3969	49.07	43.5907	35.1475	34.6657
ENSMUSG00000006586.15	Runx1t1	protein_coding	3.33967	0.0171585	0.267299	0.792868	NA	0.281307	1.07128	0.0100259	0.036065	0.0213619	0.0134777	0.0167402	0.0185652
ENSMUSG00000006587.6	Snai3	protein_coding	263.873	0.159207	0.194628	0.0241622	0.159803	0.407962	0.180951	8.35705	10.4026	8.32864	6.91843	5.75607	5.59699
ENSMUSG00000006589.8	Aprt	protein_coding	2640.96	-0.00753948	0.0535269	0.756721	0.920672	-0.0355263	0.114679	74.1883	84.6609	78.1404	79.8703	69.0788	68.101
ENSMUSG00000006599.13	Gtf2h1	protein_coding	3380.28	-0.00540918	0.0490045	0.817133	0.943386	-0.0233908	0.101156	57.8149	53.6439	53.6011	55.8631	45.7959	48.1641
ENSMUSG00000006611.15	Hfe	protein_coding	3567.47	0.189599	0.266359	0.0337104	0.199392	0.55287	0.260356	70.8159	57.6038	45.7058	23.7841	39.7368	41.1457
ENSMUSG00000006638.15	Abhd1	polymorphic_pseudogene	335.519	-0.131656	0.162787	0.0283486	0.178411	-0.352236	0.16066	10.1811	9.62466	12.2924	13.6466	10.3146	12.5684
ENSMUSG00000006641.12	Slc5a6	protein_coding	620.887	-0.0550626	0.086799	0.115461	0.40976	-0.195534	0.124218	6.728	6.66479	7.95567	8.1708	6.87709	6.75061
ENSMUSG00000006649.17	Nphs1	protein_coding	4.8862	-0.0738426	0.326767	0.320977	NA	-1.11254	1.121	0.0120538	0	0.057786	0.0324075	0.0469611	0.0520807
ENSMUSG00000006651.8	Aplp1	protein_coding	438.684	-0.501605	0.179608	0.00016231	0.00367814	-0.556986	0.147685	5.42202	6.31104	5.53675	7.55538	7.46329	7.59128
ENSMUSG00000006673.14	Qrich1	protein_coding	6790.4	-0.00663048	0.0447504	0.767357	0.925162	-0.0257994	0.0872093	41.9792	39.8225	43.1651	42.2274	34.9046	36.3772
ENSMUSG00000006675.10	P4htm	protein_coding	264.246	-0.194169	0.221303	0.0181581	0.130583	-0.452089	0.19137	2.52312	2.64412	3.27801	4.28799	2.76289	3.29201
ENSMUSG00000006676.16	Usp19	protein_coding	11568.5	-0.00786216	0.0552782	0.749781	0.917118	-0.0384465	0.120549	76.9262	72.7174	88.821	86.6231	64.8658	67.2414
ENSMUSG00000006678.6	Pola1	protein_coding	1626.66	0.240904	0.199172	0.00601332	0.0600098	0.41709	0.151832	11.3768	9.90134	9.72792	6.14059	7.32217	7.12005
ENSMUSG00000006699.17	Cdc42	protein_coding	39303.7	0.0249636	0.0646792	0.363112	0.705787	0.112173	0.123341	681.497	703.7	634.333	534.209	554.428	573.572
ENSMUSG00000006705.13	Pknox1	protein_coding	3932.49	-0.0124334	0.0526985	0.610374	0.857234	-0.0540989	0.106172	25.2003	27.6014	28.9925	28.4224	24.1372	23.2663
ENSMUSG00000006711.15	D130043K22Rik	protein_coding	3.68992	-0.189055	0.474023	0.0672386	NA	-2.0705	1.13138	0.0151244	0	0.0241688	0.0609943	0.0420885	0.0466769
ENSMUSG00000006715.11	Gmnn	protein_coding	972.09	0.159464	0.21332	0.0308579	0.187894	0.446587	0.206859	41.7773	36.5088	34.0909	18.7079	26.0711	28.0392
ENSMUSG00000006717.7	Acot13	protein_coding	1015.04	-0.0261897	0.0624326	0.336497	0.681809	-0.109227	0.113647	61.7242	66.5519	64.4999	62.7897	61.1855	61.1035
ENSMUSG00000006720.16	Zfp184	protein_coding	24.4782	0.0223328	0.144696	0.614579	0.859484	0.210046	0.417131	0.397505	0.408542	0.290383	0.29008	0.328695	0.224326
ENSMUSG00000006724.12	Cyp27b1	protein_coding	9.48282	0.00262081	0.202712	0.964158	0.988277	0.0316323	0.703942	0.124004	0.130102	0.297236	0.104185	0.138032	0.22962
ENSMUSG00000006728.12	Cdk4	protein_coding	6746.8	0.00474913	0.0501362	0.840619	0.950318	0.0211681	0.105261	102.49	102.66	102.095	87.8058	90.5732	90.7756
ENSMUSG00000006731.10	B4galnt1	protein_coding	29368.2	-0.062921	0.0980254	0.0962757	0.372187	-0.225113	0.135351	340.671	373.913	439.2	478.625	375.134	351.676
ENSMUSG00000006732.14	Mettl1	protein_coding	930.412	-0.00257847	0.0534119	0.915142	0.975194	-0.0125226	0.117523	16.758	15.2885	14.7531	14.5202	13.8262	13.7069
ENSMUSG00000006736.9	Tspan31	protein_coding	2901.92	0.0257461	0.080095	0.386055	0.723371	0.149375	0.172331	77.977	68.2808	57.8554	48.7674	56.8057	57.8105
ENSMUSG00000006740.14	Kif5b	protein_coding	9077.98	0.00681916	0.048628	0.770197	0.926567	0.0289053	0.0989508	53.8658	55.2971	59.7389	50.5363	51.0337	45.7297
ENSMUSG00000006763.14	Saal1	protein_coding	1120.86	-0.086652	0.0897833	0.0346382	0.202747	-0.203817	0.0964786	6.36988	6.09252	6.49145	6.96981	6.14509	6.33956
ENSMUSG00000006782.16	Cnp	protein_coding	14261.3	-0.00967322	0.0506736	0.685308	0.891464	-0.0416925	0.102886	198.789	184.669	183.919	198.914	158.767	164.341
ENSMUSG00000006784.14	Ttc25	protein_coding	6.81746	-0.0249194	0.2333	0.694655	NA	-0.317454	0.808706	0.0519254	0.0311308	0.0622325	0.0959781	0.0216748	0.0480756
ENSMUSG00000006800.14	Sulf2	protein_coding	2759.27	-0.0330854	0.0753187	0.269424	0.621395	-0.152648	0.138219	21.733	18.4891	25.4189	20.9111	22.7543	20.9397
ENSMUSG00000006818.5	Sod2	protein_coding	3457.72	0.0981468	0.133071	0.0458994	0.241244	0.299807	0.15018	16.1498	21.3245	18.4026	13.4836	13.1576	13.8242
ENSMUSG00000006850.8	Tmco6	protein_coding	1536.63	-0.0293322	0.0630303	0.28988	0.642262	-0.115669	0.109288	22.7667	20.7407	20.9301	22.8699	18.7921	20.6504
ENSMUSG00000006906.10	Stambp	protein_coding	1309.44	-0.00592042	0.0524246	0.805841	0.939662	-0.0275846	0.112226	6.31038	5.72192	6.26198	5.4478	5.78043	5.33351
ENSMUSG00000006920.14	Ezh1	protein_coding	5634.88	-0.057314	0.0818896	0.0988207	0.377833	-0.182128	0.110341	34.632	31.5655	38.2829	40.7664	31.6016	33.3984
ENSMUSG00000006930.15	Hap1	protein_coding	1978.35	0.070463	0.145883	0.128741	0.433058	0.338616	0.222907	27.3651	25.635	33.4643	15.6801	26.5102	18.009
ENSMUSG00000006931.15	P3h4	protein_coding	30.0966	0.490946	0.532582	0.0117802	0.097803	1.20635	0.478966	0.806023	1.36184	0.644012	0.295506	0.489386	0.293983
ENSMUSG00000006932.17	Ctnnb1	protein_coding	11623.1	0.0409895	0.0619027	0.157791	0.479329	0.122561	0.0867665	117.059	112.625	113.147	97.4137	90.7567	92.3313
ENSMUSG00000006941.5	Eif1b	protein_coding	2291.12	-0.00815296	0.0507517	0.732267	0.910237	-0.0358145	0.104687	99.4794	101.166	94.5685	94.6825	85.7837	89.4006
ENSMUSG00000006998.16	Psmd2	protein_coding	10921.8	0.0567551	0.0768358	0.0942749	0.367274	0.167992	0.100398	141.511	141.424	137.325	111.067	110.732	111.083
ENSMUSG00000007021.5	Syngr3	protein_coding	45.9377	-0.00748187	0.11776	0.842719	0.950521	-0.071552	0.360614	1.00179	1.3398	0.820952	1.37258	0.750561	0.879951
ENSMUSG00000007029.16	Vars	protein_coding	17432.4	-0.00386472	0.0464581	0.865347	0.958318	-0.015931	0.093948	159.351	139.332	156.073	152.257	125.253	132.496
ENSMUSG00000007030.8	Vwa7	protein_coding	59.0599	-0.262769	0.309428	0.0191765	0.134965	-0.621501	0.265362	0.481035	0.543513	0.561737	0.833179	0.648722	0.696606
ENSMUSG00000007033.4	Hspa1l	protein_coding	12.4498	-0.0804109	0.267584	0.270188	0.621395	-0.695655	0.630906	0.20982	0.232234	0.120361	0.455631	0.215591	0.159396
ENSMUSG00000007035.15	Msh5	protein_coding	173.065	-0.00722056	0.102681	0.830646	0.947388	-0.0653812	0.305701	1.7256	0.917673	1.88449	1.90234	0.964424	1.37261
ENSMUSG00000007036.15	Abhd16a	protein_coding	3910.32	0.0570402	0.0766896	0.0928876	0.364282	0.167608	0.0997453	65.5841	62.8609	60.2063	54.8836	47.5013	47.5862
ENSMUSG00000007038.5	Neu1	protein_coding	4056.59	-0.030632	0.0589552	0.259395	0.610942	-0.107171	0.0950251	49.3463	48.481	56.1341	54.6257	46.696	46.4959
ENSMUSG00000007039.12	Ddah2	protein_coding	135.501	0.112801	0.172429	0.0518696	0.259463	0.379898	0.195399	4.28285	4.83507	5.01626	3.46788	2.84369	3.37014
ENSMUSG00000007041.9	Clic1	protein_coding	19144.6	0.0457911	0.0778845	0.155528	0.475403	0.169105	0.119065	548.638	587.193	516.13	435.634	439.402	434.055
ENSMUSG00000007050.17	Lsm2	protein_coding	1218.81	0.0297161	0.0671484	0.295122	0.647271	0.126696	0.121014	19.5567	20.5658	19.1218	15.944	15.8231	16.5168
ENSMUSG00000007080.14	Pole	protein_coding	1125.65	0.331927	0.222429	0.00270076	0.0339342	0.481822	0.160613	6.26001	4.98121	6.06722	3.37858	3.38261	4.21038
ENSMUSG00000007097.14	Atp1a2	protein_coding	13.1718	0.268146	0.510588	0.0429068	0.232318	1.65266	0.816285	0.124717	0.169935	0.120787	0.0914481	0.0315514	0
ENSMUSG00000007207.10	Stx1a	protein_coding	542.026	-0.625852	0.288968	0.000779681	0.0127359	-0.759548	0.226062	5.95629	6.74716	9.56597	15.0683	8.91233	9.81006
ENSMUSG00000007216.6	Zfp775	protein_coding	515.463	-0.111276	0.140246	0.0347431	0.203008	-0.311659	0.147612	4.84155	4.95987	6.15939	6.90018	5.52531	5.25727
ENSMUSG00000007338.10	Mrpl49	protein_coding	1689.97	0.00814138	0.0519488	0.735149	0.911426	0.0367684	0.108691	42.8544	46.3866	44.7025	42.5701	35.7472	38.2529
ENSMUSG00000007379.15	Dennd2c	protein_coding	164.635	0.105985	0.157274	0.0509468	0.256594	0.349609	0.17911	1.30318	1.2975	1.35113	0.985408	0.796536	0.983921
ENSMUSG00000007411.16	Mark3	protein_coding	4459.66	0.00506621	0.0430893	0.817436	0.943527	0.0192412	0.0833511	22.1908	22.2975	23.5398	21.3874	19.4496	18.9854
ENSMUSG00000007415.15	Gatad1	protein_coding	2456.5	0.0335184	0.0770889	0.267925	0.6199	0.157815	0.142451	30.0672	33.6075	27.4017	23.8318	25.1361	23.7877
ENSMUSG00000007458.14	M6pr	protein_coding	18735.5	0.0530425	0.0860848	0.124586	0.424889	0.193415	0.125937	239.131	234.36	230.525	168.543	192.238	185.651
ENSMUSG00000007476.18	Lrrc8a	protein_coding	720.571	-0.0305419	0.075401	0.302531	0.654495	-0.14904	0.144556	7.03867	7.99558	8.27798	9.1756	7.39165	6.56256
ENSMUSG00000007480.5	Mc5r	protein_coding	3.6414	0.0329437	0.277911	0.623194	NA	0.527903	1.07444	0.0919783	0.0367625	0.0326625	0.0137383	0.0341279	0.0504647
ENSMUSG00000007564.15	Ppp2r1a	protein_coding	11861.9	0.0178695	0.0463771	0.442013	0.765534	0.0611118	0.0794899	175.734	167.953	178.331	162.554	140.279	143.356
ENSMUSG00000007570.16	Fance	protein_coding	1266.24	-0.0175069	0.0534905	0.481498	0.790546	-0.0712021	0.101154	18.9116	18.5696	19.3882	19.5248	17.6423	16.1247
ENSMUSG00000007589.9	Tinf2	protein_coding	3579.06	0.00189926	0.0493865	0.935373	0.98069	0.00842832	0.103942	33.2081	34.5577	39.165	35.148	30.6331	29.0155
ENSMUSG00000007591.15	Tssk4	protein_coding	80.3224	-0.0332655	0.112058	0.356097	0.699176	-0.232115	0.251526	2.16105	1.83894	2.327	2.6864	1.70715	2.26618
ENSMUSG00000007594.10	Hapln4	protein_coding	2.03229	0.0132203	0.302813	0.831831	NA	0.309845	1.4591	0.0508386	0.0121917	0.021664	0.0273366	0.0339539	0
ENSMUSG00000007603.9	Dus3l	protein_coding	4041.63	-0.0464583	0.081656	0.15727	0.478404	-0.179852	0.127166	59.3593	57.2653	73.0263	74.9314	58.3508	58.4049
ENSMUSG00000007610.15	Gtpbp3	protein_coding	1483.79	-0.0137104	0.0533978	0.577402	0.84134	-0.0594489	0.106695	17.7359	17.832	18.0197	19.1032	15.3724	15.4412
ENSMUSG00000007613.15	Tgfbr1	protein_coding	2648.59	0.00655178	0.0619453	0.79815	0.937482	0.0375926	0.146994	21.3413	17.4257	21.7208	16.6797	19.8201	15.7168
ENSMUSG00000007617.18	Homer1	protein_coding	677.366	-0.00462127	0.0531123	0.848434	0.951592	-0.022073	0.115495	2.64855	2.66045	2.94581	2.80801	2.3845	2.28665
ENSMUSG00000007646.13	Rad51c	protein_coding	229.356	0.0435324	0.0917741	0.196773	0.537668	0.205308	0.159055	2.75756	2.57534	2.90863	2.0431	2.07674	2.2245
ENSMUSG00000007655.16	Cav1	protein_coding	211.075	1.38443	0.292782	2.596e-07	2.01336e-05	1.56812	0.304452	4.15895	5.43134	3.81358	2.05567	1.25085	0.80087
ENSMUSG00000007656.13	Arpp19	protein_coding	3657.09	0.0114617	0.0514508	0.634455	0.868915	0.0491328	0.103336	35.8576	37.3495	36.9913	31.5509	31.2056	31.9944
ENSMUSG00000007659.18	Bcl2l1	protein_coding	2124.95	0.0417786	0.0923998	0.213035	0.557385	0.205558	0.165072	25.5432	26.4446	20.7148	17.2388	19.7751	19.0742
ENSMUSG00000007670.10	Khsrp	protein_coding	9450.34	0.00594941	0.0435492	0.787622	0.934418	0.022673	0.0841612	105.69	103.279	115.39	104.45	90.4276	89.7716
ENSMUSG00000007682.6	Dio2	protein_coding	10.488	-0.0669725	0.25569	0.336566	0.681809	-0.638502	0.664433	0.0343062	0.0575892	0.116952	0.110681	0.0763744	0.101641
ENSMUSG00000007721.6	Ccdc124	protein_coding	2622.67	0.0604827	0.105698	0.115534	0.409775	0.244613	0.155428	80.5021	93.0007	72.0777	59.4848	63.6062	61.654
ENSMUSG00000007739.10	Cct4	protein_coding	13155.4	-0.000105202	0.0511608	0.996469	0.998472	-0.000487346	0.110114	152.175	157.311	150.138	133.326	137.231	138.393
ENSMUSG00000007777.9	0610009B22Rik	protein_coding	286.309	-0.0031115	0.0698293	0.907249	0.972141	-0.0211799	0.181787	15.7114	13.9015	12.1807	11.8769	13.6172	12.19
ENSMUSG00000007783.10	Cpt1c	protein_coding	25.5543	0.055532	0.191424	0.316567	0.665652	0.433344	0.432678	0.348797	0.221917	0.197168	0.210518	0.134701	0.166961
ENSMUSG00000007812.16	Zfp655	protein_coding	2396.98	-0.0106014	0.0527123	0.662806	0.881504	-0.0473399	0.108567	20.2983	20.2283	21.3815	21.6147	18.969	16.5498
ENSMUSG00000007815.13	Rhoa	protein_coding	27761.7	0.00860743	0.0473583	0.709488	0.899929	0.0348157	0.0934539	185.206	184.805	180.552	163	156.247	159.328
ENSMUSG00000007817.15	Zmiz1	protein_coding	8880.36	0.0107106	0.0633484	0.680497	0.889904	0.0605327	0.147001	33.4178	30.8289	42.5184	36.5029	26.3924	28.4359
ENSMUSG00000007827.10	Ankrd26	protein_coding	806.912	-0.0903514	0.128063	0.0544529	0.26785	-0.290983	0.1513	5.00583	4.19501	5.54385	6.57396	4.70264	4.84861
ENSMUSG00000007833.15	Aldh16a1	protein_coding	3078.6	0.0552257	0.0752683	0.0985554	0.376898	0.163447	0.0989448	29.3523	26.8984	28.8128	22.5814	21.961	22.9709
ENSMUSG00000007836.6	Hnrnpa0	protein_coding	16407.6	-0.0292532	0.0657877	0.298316	0.650532	-0.122533	0.117814	267.607	301.583	292.058	314.235	280.202	243.766
ENSMUSG00000007837.11	Prrg2	protein_coding	237.188	0.0533136	0.130943	0.198371	0.539837	0.302356	0.235076	6.4307	4.09635	4.39705	3.09629	3.66513	3.9502
ENSMUSG00000007850.16	Hnrnph1	protein_coding	17702.7	-0.0988252	0.105522	0.0296609	0.183592	-0.240336	0.11052	133.77	120.624	154.98	159.177	131.396	139.878
ENSMUSG00000007867.9	Ift43	protein_coding	76.8194	0.140239	0.26047	0.0759554	0.322503	0.584486	0.329352	3.02076	2.63686	2.54874	1.00706	2.15199	1.64079
ENSMUSG00000007872.3	Id3	protein_coding	1362.49	-0.130054	0.175824	0.0354178	0.20568	-0.379335	0.180331	34.4403	30.1572	32.6321	49.6514	28.244	35.6957
ENSMUSG00000007877.2	Tcap	protein_coding	3.49564	0.0298597	0.267731	0.653809	NA	0.453815	1.0119	0.210433	0.151393	0.269018	0.113153	0.187391	0.10391
ENSMUSG00000007880.16	Arid1a	protein_coding	20981	-0.0135816	0.0703939	0.617582	0.861514	-0.0843018	0.168846	74.9116	78.3052	108.521	101.922	73.243	72.6785
ENSMUSG00000007888.15	Crlf1	protein_coding	5.75979	-0.0947811	0.326045	0.241099	NA	-1.03365	0.881772	0.0728068	0.0872997	0.180982	0.0978729	0.297159	0.209717
ENSMUSG00000007891.16	Ctsd	protein_coding	19640.9	0.439574	0.252919	0.00163319	0.0229578	0.578812	0.183755	569.164	498.446	399.339	257.039	313.81	301.324
ENSMUSG00000007892.8	Rplp1	protein_coding	105436	-0.0376685	0.0722227	0.212341	0.556391	-0.148994	0.119467	8669.89	10475.6	10272.5	10104.1	9335.01	9636.31
ENSMUSG00000007908.14	Hmgcll1	protein_coding	15.2087	-0.0254813	0.182467	0.636433	0.869744	-0.263084	0.556567	0.161086	0.0790167	0.132608	0.137802	0.0815044	0.18078
ENSMUSG00000007950.9	Abhd8	protein_coding	5843.66	-0.193566	0.193998	0.0123224	0.100461	-0.402517	0.160828	48.8677	65.6322	66.7218	85.047	65.7085	63.7675
ENSMUSG00000007987.12	Ift22	protein_coding	509.714	0.0188078	0.0769317	0.510421	0.805827	0.118919	0.180679	7.78501	6.80211	7.03308	4.87585	6.3885	6.33415
ENSMUSG00000007989.7	Fzd3	protein_coding	9.15316	-0.038337	0.228396	0.545224	0.825015	-0.430304	0.711325	0.046741	0.0224181	0.0199179	0.0586442	0.0242801	0.0269271
ENSMUSG00000008028.15	1700008O03Rik	protein_coding	11.8224	-0.0111873	0.193177	0.842965	0.950521	-0.128608	0.649198	0.0759965	0.169231	0.208187	0.0875663	0.157103	0.187632
ENSMUSG00000008035.12	Mid1ip1	protein_coding	1552.12	0.0448921	0.0779831	0.162068	0.486345	0.169069	0.120924	40.2731	38.0384	35.0145	31.3287	30.7626	27.7745
ENSMUSG00000008036.11	Ap2s1	protein_coding	5406.57	0.0498772	0.0834041	0.138253	0.449833	0.18557	0.125188	188.812	207.123	177.094	151.903	145.213	152.177
ENSMUSG00000008090.14	Fgfrl1	protein_coding	135.377	0.0183419	0.0849179	0.539494	0.822428	0.12956	0.211155	2.99738	2.16674	2.30705	2.31349	1.89971	1.89437
ENSMUSG00000008129.14	4930432K21Rik	protein_coding	168.593	0.00883443	0.0712124	0.744245	0.915019	0.0590438	0.180985	3.29997	3.40011	3.81589	3.61129	2.67652	2.74313
ENSMUSG00000008136.14	Fhl2	protein_coding	96.8171	0.727469	0.313762	0.000599857	0.0103681	0.877554	0.255721	3.17587	3.80805	2.68876	1.86603	1.40469	1.45398
ENSMUSG00000008140.18	Emc10	protein_coding	6302.41	-0.0225554	0.0506001	0.359396	0.70238	-0.0774412	0.0844952	105.196	100.748	103.005	105.982	93.2388	91.601
ENSMUSG00000008153.12	Clstn3	protein_coding	15.1968	0.00721198	0.163598	0.884811	0.964411	0.0770835	0.532077	0.14961	0.0978494	0.144895	0.0731336	0.143825	0.109135
ENSMUSG00000008167.14	Fbxw9	protein_coding	304.797	0.0243598	0.0707227	0.388099	0.724904	0.124849	0.144657	4.80004	4.11514	4.91262	4.12206	3.40013	3.78537
ENSMUSG00000008193.13	Spib	protein_coding	9762.18	0.00540817	0.0785696	0.848298	0.951592	0.0412117	0.215441	221.026	116.364	172.227	179.754	125.833	136.134
ENSMUSG00000008200.15	Fnbp4	protein_coding	9755.24	-0.0239153	0.0707767	0.396099	0.730437	-0.123826	0.145917	67.8444	60.3326	80.9096	83.2583	58.3364	61.9129
ENSMUSG00000008206.16	Cers4	protein_coding	2141.01	0.0565588	0.08161	0.101675	0.385062	0.181315	0.110775	9.13194	8.81205	9.32652	8.42738	6.40248	6.67878
ENSMUSG00000008226.14	Scrn3	protein_coding	770.88	0.0132652	0.0804998	0.645603	0.873146	0.0958695	0.208466	9.86889	8.33602	6.02041	6.44949	6.59489	7.1502
ENSMUSG00000008301.11	Phax	protein_coding	2094.59	-0.00331426	0.0507847	0.888882	0.965892	-0.0151097	0.108143	49.5003	44.6121	43.5564	43.501	41.0953	39.3939
ENSMUSG00000008305.18	Tle1	protein_coding	911.708	0.0408959	0.0757298	0.189539	0.527939	0.160892	0.122637	5.56953	5.19537	5.47961	4.63628	4.57322	3.73741
ENSMUSG00000008307.11	1700109H08Rik	protein_coding	226.203	-0.0551803	0.138637	0.200839	0.542598	-0.320359	0.250444	2.57996	2.84354	4.27547	4.71183	3.43749	2.68626
ENSMUSG00000008318.10	Relt	protein_coding	4136.22	0.0114564	0.0505211	0.631898	0.867221	0.0480678	0.100338	66.2455	57.5249	64.8328	55.6129	51.1412	55.4402
ENSMUSG00000008333.12	Snrpb2	protein_coding	3462.57	0.00450582	0.0561938	0.855236	0.954647	0.0231123	0.126683	59.9659	60.9682	58.4236	49.3166	51.609	55.8563
ENSMUSG00000008348.9	Ubc	protein_coding	10076.1	-0.0579117	0.0676298	0.07549	0.321963	-0.142884	0.0803862	166.723	152.731	167.404	167.577	156.201	154.69
ENSMUSG00000008373.16	Prpf31	protein_coding	3317.38	0.0296318	0.0586553	0.272266	0.623673	0.10527	0.0958862	31.3449	31.2162	30.2668	26.8615	24.5943	25.4553
ENSMUSG00000008384.8	Sertad1	protein_coding	1661.6	-0.033512	0.0747443	0.263027	0.614565	-0.151695	0.135531	51.2383	62.3631	58.286	65.9255	52.1441	52.8449
ENSMUSG00000008393.9	Carhsp1	protein_coding	2064.16	0.12639	0.181878	0.0419154	0.229305	0.393901	0.193624	44.4771	44.3752	31.1722	24.6966	27.5981	29.0213
ENSMUSG00000008398.16	Elk3	protein_coding	4126.49	-0.0310015	0.0684177	0.280596	0.632462	-0.131803	0.122155	37.9515	40.7851	48.661	42.3534	42.4108	39.2621
ENSMUSG00000008429.8	Herpud2	protein_coding	4173.84	-0.0108751	0.0504681	0.648786	0.875122	-0.0459382	0.100863	32.0166	33.0234	38.1433	34.2666	30.7857	29.8195
ENSMUSG00000008435.15	Rdh13	protein_coding	666.827	-0.0168248	0.0647864	0.527792	0.815856	-0.0890767	0.141082	5.01525	4.12028	5.29779	5.41629	4.19538	4.1001
ENSMUSG00000008438.3	Adam21	protein_coding	1.61419	0.00475351	0.324881	0.932598	NA	0.158658	1.87592	0.06853	0.0164343	0	0.0552741	0	0.0169198
ENSMUSG00000008450.8	Nutf2	protein_coding	991.039	0.0243729	0.0634704	0.370294	0.709942	0.108107	0.120666	24.6372	25.6136	23.9481	20.4095	19.9351	20.9218
ENSMUSG00000008461.6	Fut1	protein_coding	71.3059	-0.873126	0.545761	0.00179225	0.024598	-1.39165	0.44566	1.10271	0.394948	0.57975	0.98182	1.5941	2.20987
ENSMUSG00000008475.13	Arpc5	protein_coding	25532.6	0.0317104	0.0642613	0.260924	0.612418	0.121828	0.108368	582.117	583.583	550.471	466.072	484.763	453.085
ENSMUSG00000008482.9	Rnf151	protein_coding	2.60502	-0.000179725	0.289211	0.997742	NA	-0.00372717	1.31705	0.13355	0.0800673	0.106707	0.224411	0.0743293	0
ENSMUSG00000008496.19	Pou2f2	protein_coding	6745.06	0.00596347	0.0583135	0.81195	0.941415	0.0317691	0.133533	43.7558	33.83	44.3457	41.8117	32.4777	32.1107
ENSMUSG00000008540.11	Mgst1	protein_coding	895.136	0.91514	0.327672	0.000230292	0.00485773	1.08298	0.29403	35.835	31.6321	20.9251	8.07313	13.1713	15.5859
ENSMUSG00000008575.17	Nfib	protein_coding	69.3995	0.795706	0.413911	0.00119999	0.0179331	1.07057	0.330536	0.264085	0.316653	0.343858	0.193639	0.12768	0.0757392
ENSMUSG00000008601.12	Rab25	protein_coding	18.4625	-0.017343	0.17357	0.738724	0.912242	-0.183205	0.549268	0.381572	0.31455	0.838409	0.641175	0.584016	0.323843
ENSMUSG00000008604.11	Ubqln4	protein_coding	3688.05	-0.010364	0.0498449	0.662219	0.881384	-0.0434462	0.0994529	41.3124	41.8414	45.6412	45.0854	37.1936	36.2483
ENSMUSG00000008668.15	Rps18	protein_coding	76886.7	-0.070946	0.089969	0.0634708	0.291334	-0.203712	0.109766	1301.04	1509.55	1469.86	1519.49	1433.06	1441.01
ENSMUSG00000008682.13	Rpl10	protein_coding	66143.8	-0.0316731	0.0597249	0.248143	0.596027	-0.1102	0.0954219	1493.47	1526.48	1531.79	1459.75	1459.29	1451.93
ENSMUSG00000008683.16	Rps15a	protein_coding	59232.2	-0.167049	0.13368	0.00714843	0.0679425	-0.302859	0.112593	377.289	442.724	421.394	476.969	438.146	450.587
ENSMUSG00000008690.15	Ncaph2	protein_coding	7656.28	0.0226882	0.0519735	0.36298	0.705683	0.0802372	0.0882016	92.3037	91.2132	91.8541	79.5955	76.0014	76.3206
ENSMUSG00000008730.17	Hipk1	protein_coding	13728.4	-0.0586299	0.0852458	0.0976906	0.374946	-0.191411	0.115576	54.1882	51.9606	66.9079	65.4581	54.9958	55.4948
ENSMUSG00000008734.9	Gprc5b	protein_coding	428.456	-0.0636001	0.12866	0.133714	0.441779	-0.299398	0.19965	3.47278	3.82308	4.92982	5.56036	4.48913	3.40413
ENSMUSG00000008763.16	Man1a2	protein_coding	3555.38	0.00768718	0.0455912	0.734315	0.911207	0.0301722	0.088901	21.7189	20.9635	23.6339	21.0324	18.9317	17.9053
ENSMUSG00000008822.15	Acyp1	protein_coding	719.913	-0.120856	0.114299	0.0172114	0.126042	-0.260091	0.109183	24.0834	22.6374	23.0388	26.8949	23.5897	24.02
ENSMUSG00000008843.4	Cldn13	protein_coding	214.983	0.0995491	0.328693	0.225738	0.573605	1.03594	0.855149	20.4913	14.0337	4.97948	1.65879	6.7013	8.49357
ENSMUSG00000008845.9	Cd163	protein_coding	2605.97	1.44065	0.573574	0.000114405	0.00275938	2.10566	0.545817	55.2408	24.8969	34.1066	5.46066	12.6705	5.16796
ENSMUSG00000008855.17	Hdac5	protein_coding	4516.71	-0.0150045	0.0538351	0.544663	0.824717	-0.0643368	0.106205	25.5203	21.9422	26.5921	26.2735	21.5786	21.2048
ENSMUSG00000008859.8	Rala	protein_coding	3287.63	0.00313553	0.0560971	0.898801	0.969671	0.0161595	0.127064	51.5965	58.1707	57.7092	47.1775	52.1941	47.7924
ENSMUSG00000008892.12	Vdac3	protein_coding	3273.65	0.0304555	0.0722611	0.296757	0.649105	0.140948	0.135083	32.4927	31.4051	29.0789	23.1855	25.7211	25.9808
ENSMUSG00000008958.14	Vps72	protein_coding	3251.23	-0.015028	0.0499088	0.530515	0.817768	-0.0587799	0.0937151	44.3057	42.3976	41.8507	43.4204	37.7481	38.3173
ENSMUSG00000008976.16	Gabpa	protein_coding	4202.54	0.0018275	0.0428419	0.933345	0.980277	0.00701179	0.0838353	35.6677	35.7519	37.4524	34.8949	31.1671	30.5377
ENSMUSG00000008999.7	Bmp7	protein_coding	570.084	-0.234671	0.160856	0.00306078	0.0372113	-0.36323	0.122648	6.2344	5.92795	6.0706	6.97954	6.69657	7.18153
ENSMUSG00000009013.5	Dynll1	protein_coding	5352.58	0.00997343	0.063862	0.701755	0.896855	0.0574882	0.150118	64.5755	78.5613	62.3695	60.2249	54.2074	61.9024
ENSMUSG00000009030.14	Pdcl	protein_coding	1762.86	-0.00918631	0.0534674	0.706442	0.898368	-0.0424771	0.112779	24.8473	20.6487	22.6065	21.5767	21.2883	19.5386
ENSMUSG00000009035.15	Tmem184b	protein_coding	3119.47	0.0278581	0.0600393	0.302941	0.654936	0.106213	0.103105	36.207	30.3605	34.6402	28.5282	27.363	27.6855
ENSMUSG00000009073.16	Nf2	protein_coding	4221.08	-0.018287	0.0480781	0.440489	0.76444	-0.0645484	0.0836804	29.8374	28.0733	31.0145	28.9036	27.4084	26.4489
ENSMUSG00000009075.2	Cabp7	protein_coding	2.05873	-0.0422328	0.313163	0.523182	NA	-0.865585	1.35576	0.0151819	0.018204	0.0485215	0.0612264	0.0168994	0.0562255
ENSMUSG00000009076.10	Zmat5	protein_coding	1547.88	-0.00285056	0.0500398	0.903722	0.971487	-0.0128006	0.105825	60.7424	61.4103	59.1593	55.5683	52.7034	54.6209
ENSMUSG00000009079.16	Ewsr1	protein_coding	21804.4	-0.0159164	0.0498482	0.507132	0.804377	-0.0612061	0.0922737	179.768	160.221	191.916	182.622	156.956	154.823
ENSMUSG00000009090.17	Ap1b1	protein_coding	9816.05	0.0027764	0.047885	0.904361	0.971506	0.0118756	0.0988364	97.4716	91.0479	104.028	99.3593	78.6994	80.9598
ENSMUSG00000009092.5	Derl3	protein_coding	796.428	-1.01438	0.287682	4.4092e-05	0.00132225	-1.15295	0.282245	16.9362	9.26559	10.2796	16.9272	27.788	26.6409
ENSMUSG00000009093.7	Gstt4	protein_coding	1.95424	-0.0838318	0.3701	0.236399	NA	-1.78005	1.50337	0.0806838	0.0483723	0	0.108462	0.0898114	0.199205
ENSMUSG00000009108.15	Gnat2	protein_coding	7.34754	-0.016791	0.217384	0.782897	0.932494	-0.207173	0.751866	0.0932511	0.127787	0.113535	0.0537239	0.118629	0.164452
ENSMUSG00000009112.4	Bcl2l13	protein_coding	3564.34	0.0614782	0.0752933	0.074551	0.31999	0.164153	0.0920545	20.1708	20.5172	20.1791	17.4552	15.817	15.1895
ENSMUSG00000009115.5	Spatc1l	protein_coding	5.70785	0.0714806	0.300969	0.338458	NA	0.88156	0.920963	0.299536	0.143664	0.382926	0.040266	0.233395	0.110931
ENSMUSG00000009145.6	Dqx1	protein_coding	457.034	-0.210002	0.199396	0.0100315	0.0874078	-0.412301	0.160133	5.63639	5.13523	6.10408	8.173	5.4167	6.51143
ENSMUSG00000009185.2	Ccl8	protein_coding	65.159	1.01716	0.609086	0.00113494	0.0171029	1.68413	0.517437	5.62166	14.7921	7.90207	1.15456	4.17175	2.40966
ENSMUSG00000009207.15	Lnpk	protein_coding	941.911	-0.105122	0.117613	0.0295226	0.183179	-0.265879	0.122162	4.74646	3.92484	5.0937	5.4021	4.70122	4.63265
ENSMUSG00000009210.10	Prr29	protein_coding	19.805	0.1067	0.277567	0.169315	0.497386	0.7042	0.512367	0.879426	0.499492	0.714988	0.311104	0.257609	0.571386
ENSMUSG00000009246.14	Trpm5	protein_coding	20.6164	-0.0298665	0.16884	0.553141	0.830005	-0.284324	0.479419	0.162137	0.0747737	0.19266	0.150894	0.166596	0.146267
ENSMUSG00000009248.6	Ascl2	protein_coding	5.81417	-0.332721	0.597626	0.0229116	NA	-2.20322	0.96849	0.0737489	0.0884292	0.026189	0.132186	0.41046	0.21243
ENSMUSG00000009281.6	Rarres2	protein_coding	28.4573	0.757424	0.606836	0.00370034	0.0428485	1.48162	0.51044	0.450657	1.20681	0.640133	0.22213	0.250819	0.259619
ENSMUSG00000009291.13	Pttg1ip	protein_coding	4702.83	0.0322376	0.059075	0.238839	0.5862	0.109157	0.0926714	60.8197	62.4008	61.6687	52.998	50.9756	48.7453
ENSMUSG00000009292.18	Trpm2	protein_coding	6028.15	0.615646	0.302661	0.00101055	0.0155453	0.765908	0.232971	38.0728	24.0871	27.5382	11.6576	17.0354	17.7422
ENSMUSG00000009293.17	Ube2g2	protein_coding	3451.22	0.0992207	0.106762	0.0298883	0.184307	0.243024	0.111912	75.7917	77.4575	72.6306	57.5615	53.4914	58.9381
ENSMUSG00000009350.13	Mpo	protein_coding	338.884	-1.11089	0.738733	0.000898875	0.0142705	-2.17829	0.65603	2.56355	1.78842	0.881379	4.66794	4.55272	11.7092
ENSMUSG00000009356.12	Lpo	protein_coding	3.53264	-0.188608	0.485532	0.0603375	NA	-2.33023	1.24059	0	0.01526	0.0406745	0.0855412	0.113331	0.0471325
ENSMUSG00000009376.15	Met	protein_coding	195.197	0.520292	0.25375	0.000891438	0.0141818	0.636876	0.191673	1.57951	1.33322	1.64395	1.05467	0.88488	0.679889
ENSMUSG00000009378.4	Slc16a12	protein_coding	7.02649	0.492896	0.707366	0.00917517	NA	2.41024	0.925075	0.095679	0.149142	0.173281	0.0385858	0.0319509	0
ENSMUSG00000009394.13	Syn2	protein_coding	2.738	0.109192	0.418503	0.125022	NA	2.66701	1.73856	0.0567461	0.0408251	0	0	0.00631656	0.00700519
ENSMUSG00000009406.13	Elk1	protein_coding	1328.7	0.0166864	0.0532907	0.500616	0.801246	0.0685824	0.101827	12.3009	11.7267	13.1598	11.0638	10.7707	9.72072
ENSMUSG00000009418.16	Nav1	protein_coding	4887.37	0.0142898	0.0684256	0.596134	0.849985	0.0847167	0.159852	12.6794	10.573	16.2324	10.5478	11.2151	11.1445
ENSMUSG00000009470.17	Tnpo1	protein_coding	8170.84	-0.00271546	0.0522058	0.909854	0.973177	-0.0128211	0.113238	34.9127	31.4127	40.579	36.217	29.9696	29.8939
ENSMUSG00000009487.10	Otog	protein_coding	1.53618	0.148693	0.491884	0.0465395	NA	3.88443	1.95152	0.00771053	0.0231134	0.0123214	0	0	0
ENSMUSG00000009535.13	Rnmt	protein_coding	2041.21	-0.0180491	0.0512889	0.460369	0.778019	-0.0690047	0.093472	13.5585	12.3724	14.0042	13.2058	11.6793	12.409
ENSMUSG00000009545.14	Kcnq1	protein_coding	33.6529	1.10765	0.634251	0.000796603	0.0129603	1.84498	0.550089	0.994286	0.385714	0.519238	0.0917274	0.260416	0.108302
ENSMUSG00000009549.14	Srp14	protein_coding	4486.07	0.0124983	0.0605032	0.626839	0.864933	0.0648737	0.133436	187.605	202.53	172.58	154.889	160.886	163.217
ENSMUSG00000009555.16	Cdk9	protein_coding	6579.35	-0.0171543	0.0503535	0.478107	0.788866	-0.0652573	0.0919958	69.5427	64.8348	70.6938	71.3147	57.8576	62.2532
ENSMUSG00000009563.16	Tor2a	protein_coding	2436.99	-0.0346368	0.0593555	0.211293	0.555575	-0.111988	0.0895893	37.5828	35.5116	39.8709	39.4256	33.9277	35.4302
ENSMUSG00000009566.12	Fpgs	protein_coding	988.118	-0.0305886	0.0682637	0.28577	0.637711	-0.130832	0.122565	12.4878	11.3498	12.6553	14.1069	11.1672	10.4544
ENSMUSG00000009569.14	Mrtfb	protein_coding	1515.28	-0.0263356	0.0759831	0.366747	0.708187	-0.141812	0.157118	7.59796	6.67315	9.36619	9.5277	6.89148	6.87029
ENSMUSG00000009575.14	Cbx5	protein_coding	4968.02	0.0192948	0.0496961	0.424617	0.753093	0.0693499	0.0868571	28.7828	25.6306	28.6811	24.5958	22.9061	22.9642
ENSMUSG00000009585.18	Apobec3	protein_coding	18955.2	0.0359144	0.0645343	0.212461	0.556465	0.126542	0.101491	107.916	99.2581	100.318	89.9711	75.6794	85.4721
ENSMUSG00000009588.9	St6galnac1	protein_coding	55.6003	-0.575657	0.475402	0.0057589	0.0582461	-1.03246	0.373917	1.00079	0.700003	0.533087	1.88348	0.891205	1.359
ENSMUSG00000009614.16	Sardh	protein_coding	62.7943	-0.0639075	0.158951	0.184314	0.521075	-0.369376	0.278231	0.543532	0.528426	0.406894	0.691164	0.515085	0.507768
ENSMUSG00000009621.18	Vav2	protein_coding	6952.29	0.0937778	0.136449	0.054831	0.268913	0.308551	0.160686	65.4007	44.72	53.7103	36.8654	39.4086	40.8843
ENSMUSG00000009628.14	Tex15	protein_coding	58.7772	-0.0737206	0.189552	0.185467	0.522239	-0.443894	0.33524	0.248793	0.238654	0.273883	0.206243	0.304633	0.39927
ENSMUSG00000009630.10	Ppp2cb	protein_coding	4011.81	0.0111494	0.056017	0.654669	0.878062	0.0533379	0.119248	126.973	145.637	135.529	116.542	117.393	116.277
ENSMUSG00000009633.3	G0s2	protein_coding	200.882	0.00774261	0.0902844	0.801252	0.938599	0.064962	0.258065	8.97823	14.3905	11.1752	8.18986	11.5746	9.5001
ENSMUSG00000009640.11	Dmap1	protein_coding	1492.37	-0.0124419	0.053575	0.612555	0.858254	-0.0552403	0.109078	27.0327	25.7531	28.8955	29.2384	23.9581	22.6088
ENSMUSG00000009647.13	Mcu	protein_coding	1326.21	-0.0185618	0.0561009	0.465688	0.781184	-0.0786258	0.107779	8.80106	9.22179	9.30252	9.73553	8.18954	7.85386
ENSMUSG00000009654.4	Oit3	protein_coding	32.515	0.0246997	0.135883	0.555328	0.8306	0.220452	0.373778	0.658291	0.720692	0.457369	0.519414	0.41417	0.476989
ENSMUSG00000009670.11	Tex11	protein_coding	2.18864	0.0144521	0.321061	0.804174	NA	0.434061	1.75061	0.0110094	0	0.0938296	0	0.0245098	0.0407728
ENSMUSG00000009681.10	Bcr	protein_coding	2173.09	0.000548287	0.0572539	0.98237	0.994026	0.00291917	0.132099	14.7201	10.9686	13.4193	13.2269	10.8495	10.7274
ENSMUSG00000009687.14	Fxyd5	protein_coding	24665	-0.0089471	0.0576347	0.721255	0.905431	-0.0456329	0.127901	250.724	308.074	290.882	296.857	248.714	239.042
ENSMUSG00000009731.4	Kcnd1	protein_coding	133.864	-0.0203363	0.0926068	0.51805	0.81084	-0.150422	0.232724	1.14706	1.04964	1.33456	1.38981	0.840018	1.27629
ENSMUSG00000009733.9	Tfcp2	protein_coding	563.543	-0.0280641	0.0729421	0.332694	0.678858	-0.138424	0.142896	3.42422	2.94885	3.41599	3.90467	2.82565	2.91379
ENSMUSG00000009739.17	Pou6f1	protein_coding	3749.65	-0.326402	0.202584	0.00195168	0.0263637	-0.4551	0.146925	21.3988	19.4418	26.265	33.2889	25.3854	23.475
ENSMUSG00000009741.15	Ubp1	protein_coding	6960.01	-0.0500919	0.0885093	0.144748	0.459988	-0.199511	0.136807	61.3695	60.5017	78.8443	81.3366	62.5611	61.7921
ENSMUSG00000009772.15	Nuak2	protein_coding	1822.9	0.0149887	0.051455	0.537244	0.821498	0.0608186	0.0985739	22.7684	22.0773	25.0041	22.3294	19.0223	18.3821
ENSMUSG00000009828.15	Cilk1	protein_coding	665.738	-0.0089595	0.0598051	0.724355	0.907347	-0.0479512	0.135976	2.88053	2.51157	2.96914	3.02985	2.50885	2.18401
ENSMUSG00000009863.14	Sdhb	protein_coding	5203.96	0.0339037	0.0765334	0.262148	0.613764	0.156873	0.139899	122.67	129.889	106.537	94.0936	93.3658	99.5629
ENSMUSG00000009876.13	Cox4i2	protein_coding	174.492	0.782188	0.471286	0.00192132	0.0260123	1.15605	0.372663	20.1516	12.2636	12.5141	3.9477	4.28337	9.50068
ENSMUSG00000009894.15	Snap47	protein_coding	1189.18	-0.0051231	0.0518889	0.830736	0.947388	-0.023714	0.110939	22.771	21.6553	20.9077	22.0526	19.048	18.2262
ENSMUSG00000009905.5	Kdsr	protein_coding	1385.08	-0.0534467	0.084223	0.119875	0.417358	-0.188343	0.121097	7.39	7.05242	8.96842	8.8809	7.60456	7.2789
ENSMUSG00000009907.17	Vps4b	protein_coding	6898.87	0.010689	0.0440992	0.6323	0.867284	0.0391418	0.0818025	39.4232	36.8378	39.1732	34.8367	32.7265	32.4503
ENSMUSG00000009927.9	Rps25	protein_coding	44340.7	-0.0701994	0.0814649	0.057141	0.274821	-0.181474	0.0954007	706.291	771.381	790.943	804.894	734.997	752.548
ENSMUSG00000009941.10	Nxf2	protein_coding	18.2424	0.00626005	0.142862	0.88806	0.965636	0.0639458	0.45429	0.403953	0.316699	0.347586	0.292399	0.345886	0.268516
ENSMUSG00000009995.17	Taz	protein_coding	4439.96	-0.0448964	0.0703611	0.147964	0.464708	-0.14748	0.101938	39.9725	34.2302	41.443	42.6355	35.5195	36.0035
ENSMUSG00000010021.13	Kif19a	protein_coding	221.137	0.724476	0.286016	0.000398746	0.00749701	0.846481	0.239057	4.54101	2.68131	3.06143	1.66124	1.87778	1.53766
ENSMUSG00000010025.19	Aldh3a2	protein_coding	3704.61	-0.00489645	0.0444615	0.826274	0.946131	-0.0191891	0.0874288	33.0461	31.1442	32.0507	31.6232	28.0824	27.2871
ENSMUSG00000010044.12	Zmynd10	protein_coding	35.8534	-0.0774693	0.215093	0.210095	0.55388	-0.5125	0.408918	0.59969	0.471886	0.978269	1.15884	0.584091	0.879114
ENSMUSG00000010045.2	Tmem115	protein_coding	1614.67	-0.00850331	0.0516231	0.723295	0.90679	-0.0379692	0.10724	34.8427	36.6542	35.143	35.2266	32.6509	29.8125
ENSMUSG00000010047.12	Hyal2	protein_coding	379.174	0.215756	0.206838	0.010243	0.0887352	0.425009	0.165533	6.70018	7.07506	5.56319	4.60933	4.0595	4.20293
ENSMUSG00000010048.10	Ifrd2	protein_coding	1628.45	0.0547289	0.0895797	0.120866	0.419214	0.20303	0.13089	35.6012	32.474	28.9007	25.7087	24.69	24.6921
ENSMUSG00000010051.15	Hyal1	protein_coding	44.0033	0.0124569	0.124408	0.751512	0.918362	0.118516	0.374286	0.823949	0.443317	0.517665	0.525409	0.587923	0.35209
ENSMUSG00000010054.4	Tusc2	protein_coding	2011.13	0.00634444	0.0568915	0.798555	0.937583	0.0326355	0.127874	54.1587	61.1068	51.7678	50.5695	48.3429	46.8253
ENSMUSG00000010057.8	Nprl2	protein_coding	1371.97	-0.0683493	0.0965825	0.0768121	0.324044	-0.220905	0.124841	29.4925	31.4419	31.5249	38.1009	28.262	30.0953
ENSMUSG00000010066.15	Cacna2d2	protein_coding	108.536	-0.0913149	0.194473	0.119024	0.415687	-0.448076	0.287434	0.517115	0.439453	0.748795	0.931362	0.497376	0.656961
ENSMUSG00000010067.13	Rassf1	protein_coding	3119.55	-0.030045	0.0647584	0.284494	0.636831	-0.121032	0.113085	23.0856	25.1274	26.95	27.8128	21.9589	23.2406
ENSMUSG00000010095.13	Slc3a2	protein_coding	8572.31	-0.0304624	0.0656897	0.281164	0.633098	-0.123989	0.115049	113.94	108.41	119.553	104.974	117.92	107.649
ENSMUSG00000010097.15	Nxf1	protein_coding	15074.3	-0.0174075	0.056735	0.494227	0.797402	-0.0764753	0.111871	160.016	145.812	182.424	176.726	140.468	141.953
ENSMUSG00000010110.17	Stx5a	protein_coding	4608.53	-0.026949	0.0540204	0.295631	0.647509	-0.0912131	0.0872144	37.7205	34.8753	40.4776	39.016	34.2417	34.0399
ENSMUSG00000010122.14	Slc47a1	protein_coding	3.448	-0.0985382	0.365639	0.212646	NA	-1.49457	1.19918	0.0117937	0.0424241	0.0251285	0.0317081	0.131279	0.0291182
ENSMUSG00000010136.14	Pifo	protein_coding	21.0642	-0.197598	0.374992	0.0695348	0.307935	-0.931663	0.513333	0.460227	0.424492	1.0183	1.52289	0.945769	0.786658
ENSMUSG00000010142.12	Tnfrsf13b	protein_coding	5489.45	-0.0898864	0.130491	0.0570793	0.274821	-0.296546	0.155855	103.6	67.6443	84.7248	98.9852	89.121	91.3343
ENSMUSG00000010154.7	Spire2	protein_coding	15.3515	0.129927	0.34326	0.150986	0.469226	1.00297	0.698422	0.349705	0.571795	0.270947	0.12821	0.336184	0.0588687
ENSMUSG00000010175.13	Prox1	protein_coding	62.9116	0.862532	0.409623	0.00081721	0.0132112	1.12917	0.337377	0.432745	0.575907	0.501547	0.281277	0.222323	0.11741
ENSMUSG00000010277.7	2610507B11Rik	protein_coding	15464.6	0.0289206	0.053398	0.262568	0.614116	0.0923792	0.0824563	89.6371	83.685	93.5028	81.244	72.9124	68.8922
ENSMUSG00000010290.7	AI597479	protein_coding	1084.25	-0.00569769	0.0493019	0.808126	0.940775	-0.0247533	0.101931	14.8724	15.1074	15.7088	14.2074	13.678	13.4742
ENSMUSG00000010307.7	Tmem86a	protein_coding	1266.81	0.727822	0.350049	0.000939625	0.0147382	0.91994	0.278095	56.5382	34.809	37.9097	14.1831	27.3249	18.5843
ENSMUSG00000010342.16	Tex14	protein_coding	65.0665	0.206251	0.283261	0.0311269	0.188956	0.584552	0.271198	0.883266	0.629728	0.779905	0.470664	0.496023	0.392928
ENSMUSG00000010358.13	Ifi35	protein_coding	4075.02	0.0987167	0.122938	0.0390454	0.219202	0.277828	0.134626	126.648	136.346	116.119	92.2995	87.7948	98.5355
ENSMUSG00000010362.9	Rdm1	protein_coding	1070.07	-0.0352958	0.0678115	0.227247	0.575802	-0.134922	0.111739	33.0585	31.3467	30.7114	34.0876	28.3389	30.803
ENSMUSG00000010376.15	Nedd8	protein_coding	5159.15	0.0248905	0.0672805	0.370797	0.710526	0.118131	0.131993	206.831	219.966	197.929	161.924	168.525	181.351
ENSMUSG00000010392.8	Gosr1	protein_coding	4107.39	0.0120646	0.047625	0.604431	0.853384	0.0469381	0.0906072	46.9959	47.5056	48.4906	45.8312	39.4311	38.3096
ENSMUSG00000010406.12	Mrpl52	protein_coding	2512.7	-0.00918575	0.059012	0.71654	0.902598	-0.0481858	0.132712	103.433	117.551	105.821	96.0001	102.039	102.504
ENSMUSG00000010453.12	Kansl3	protein_coding	4616.83	-0.00066992	0.0525182	0.977754	0.993241	-0.00320067	0.114782	31.4297	31.0514	38.243	34.1678	27.6536	28.1845
ENSMUSG00000010461.15	Eya4	protein_coding	1.93477	-0.016931	0.309454	0.782903	NA	-0.423097	1.53553	0.0211796	0	0.00451267	0.0170828	0.00943025	0.00522916
ENSMUSG00000010476.14	Ebf3	protein_coding	8.49255	0.015355	0.235702	0.808534	0.940885	0.207905	0.857989	0.00864813	0.0674025	0.0690985	0.023251	0.0385059	0.0480418
ENSMUSG00000010492.10	Uckl1os	antisense	5.45853	-0.0674825	0.293222	0.359223	NA	-0.825607	0.900485	0.12656	0.0189692	0.084268	0.106333	0.158488	0.0976477
ENSMUSG00000010505.16	Myt1	protein_coding	2.09133	-0.024539	0.311119	0.693882	NA	-0.59257	1.50554	0.0110967	0	0.0236433	0.00745854	0.0308801	0.00684933
ENSMUSG00000010517.7	Faf1	protein_coding	2928.67	0.0126632	0.0604864	0.622411	0.863178	0.0655458	0.133105	29.8864	30.6316	25.6965	24.5161	24.992	23.9256
ENSMUSG00000010529.6	Gm266	protein_coding	3.71209	-0.0137738	0.273824	0.832259	NA	-0.241174	1.13866	0.065676	0.0393747	0.31485	0.13243	0.219317	0.0810757
ENSMUSG00000010538.14	Tsacc	protein_coding	50.5367	-0.0550259	0.161554	0.252694	0.602537	-0.369361	0.322916	1.65046	2.10807	2.06408	2.31515	1.63748	2.74615
ENSMUSG00000010554.14	Mettl16	protein_coding	2315.85	-0.034538	0.0610976	0.217849	0.564388	-0.116359	0.0944267	7.55688	7.85276	8.23209	7.98867	7.58571	7.24704
ENSMUSG00000010592.9	Dazl	protein_coding	7.65228	-0.0538519	0.268348	0.440331	0.76432	-0.650627	0.843181	0.156668	0.0375708	0.0333807	0.0842424	0.0930089	0.141829
ENSMUSG00000010607.8	Pigyl	protein_coding	603.133	0.0286641	0.0696521	0.316215	0.665224	0.131373	0.131077	41.7981	38.6047	38.8397	31.0624	32.9801	32.6455
ENSMUSG00000010608.15	Rbm25	protein_coding	10816.8	-0.034815	0.0670577	0.230765	0.579586	-0.132445	0.110519	28.5459	26.2961	32.6345	32.8177	26.7733	25.9278
ENSMUSG00000010609.15	Psen2	protein_coding	3741.6	-0.105148	0.100365	0.0218486	0.14846	-0.230035	0.100321	37.614	36.5428	42.8384	45.9953	37.994	38.3841
ENSMUSG00000010651.4	Acaa1b	protein_coding	5.36594	-0.0370846	0.255978	0.578525	NA	-0.490522	0.882963	0.101677	0.1463	0.0866561	0.164019	0.203724	0.0502074
ENSMUSG00000010660.3	Plcd1	protein_coding	146.86	0.185235	0.26097	0.0341434	0.200948	0.542365	0.256029	3.07008	3.17079	1.99263	1.57799	1.72305	1.73574
ENSMUSG00000010663.5	Fads1	protein_coding	1423.96	0.460092	0.229842	0.000903453	0.0143057	0.567755	0.171063	20.8445	15.5391	15.5551	9.55208	11.1768	10.3481
ENSMUSG00000010721.15	Lmbr1	protein_coding	170.065	-0.0231734	0.0985247	0.479631	0.789425	-0.172435	0.243933	1.80735	1.104	1.1044	1.50359	1.32856	1.21239
ENSMUSG00000010751.15	Tnfrsf22	protein_coding	940.238	-0.0414831	0.0936866	0.218228	0.564388	-0.208465	0.169311	8.6949	9.7904	11.9743	13.0493	9.59428	8.85325
ENSMUSG00000010755.17	Cars	protein_coding	1801.77	-0.0164346	0.0532182	0.506563	0.804328	-0.0677423	0.101991	13.1398	13.3136	12.7908	12.7344	11.759	12.1581
ENSMUSG00000010760.5	Phlda2	protein_coding	3.75851	-0.0176386	0.288152	0.784719	NA	-0.34487	1.26245	0.213549	0.213382	0	0.0956902	0.0792359	0.30756
ENSMUSG00000010797.6	Wnt2	protein_coding	5.44413	0.360367	0.648339	0.0152223	NA	2.67354	1.10156	0.176932	0.106076	0.339284	0.0475693	0.0393896	0
ENSMUSG00000010830.8	Kdelr3	protein_coding	17.3207	-0.196193	0.381909	0.0727642	0.315965	-0.974471	0.543091	0.339318	0.576388	0.301239	0.608185	0.975736	0.523602
ENSMUSG00000010911.12	Apip	protein_coding	683.372	0.0686006	0.127963	0.111365	0.402027	0.297076	0.186596	37.3846	38.4157	34.7689	21.6683	29.9779	27.976
ENSMUSG00000010914.10	Pdhx	protein_coding	916.324	0.0400999	0.0745148	0.194162	0.534118	0.157031	0.120945	12.8324	12.0027	11.2589	10.0718	9.696	9.08621
ENSMUSG00000010936.11	Vac14	protein_coding	4461.78	0.059154	0.0701419	0.0751128	0.321175	0.149832	0.0841856	34.2688	31.0411	33.8512	28.3044	25.9388	25.3627
ENSMUSG00000011008.13	Mcoln2	protein_coding	848.757	0.0100276	0.0727723	0.714172	0.901569	0.06782	0.185169	15.8355	10.476	12.5911	13.2618	10.9408	8.97289
ENSMUSG00000011096.17	Akt1s1	protein_coding	1688.81	0.00992661	0.0499698	0.675766	0.887781	0.041965	0.100335	25.9624	26.6454	29.4158	25.8918	23.1889	21.9332
ENSMUSG00000011114.18	Tbrg1	protein_coding	6416.32	0.00097276	0.0527531	0.967761	0.989529	0.00467114	0.115574	78.1803	85.612	77.8946	72.3053	68.8319	73.4952
ENSMUSG00000011148.14	Adssl1	protein_coding	1061.52	0.0688106	0.14634	0.136686	0.447161	0.340014	0.228466	36.9583	22.9587	23.5302	16.7319	22.7371	18.853
ENSMUSG00000011158.8	Brf1	protein_coding	5525.84	-0.0472428	0.0914593	0.167999	0.495443	-0.206441	0.14974	29.0015	29.2889	38.8154	40.3428	29.8701	29.838
ENSMUSG00000011171.11	Vipr2	protein_coding	36.1251	-0.0790386	0.206018	0.186428	0.523299	-0.486515	0.368232	0.295012	0.343017	0.352381	0.348509	0.338337	0.540762
ENSMUSG00000011179.8	Odc1	protein_coding	12313.2	-0.00207702	0.0867073	0.944701	0.983458	-0.0173807	0.250575	171.017	195.562	160.02	104.874	202.103	163.238
ENSMUSG00000011254.16	Thg1l	protein_coding	733.829	0.0309735	0.0676295	0.279086	0.631106	0.129709	0.119837	12.9289	11.7101	12.7585	9.90856	10.0902	10.3571
ENSMUSG00000011256.16	Adam19	protein_coding	6877.96	-0.0317543	0.0640198	0.259711	0.611166	-0.12125	0.107579	46.8572	39.5631	50.0081	46.375	44.5553	40.9534
ENSMUSG00000011257.19	Pabpc4	protein_coding	5163.7	-0.00901399	0.0503025	0.70452	0.897327	-0.0388215	0.10237	65.7671	59.5419	60.5749	56.8308	57.0725	55.9315
ENSMUSG00000011263.16	Exoc3l2	protein_coding	73.0308	1.38466	0.276314	6.57021e-08	6.42488e-06	1.54749	0.286437	1.10276	1.38184	1.50291	0.44072	0.464465	0.306608
ENSMUSG00000011267.8	Zfp296	protein_coding	351.717	-0.0945622	0.157835	0.0707064	0.310828	-0.356343	0.197163	7.91304	5.35472	9.09774	9.39983	7.60908	8.43862
ENSMUSG00000011305.11	Plin5	protein_coding	2.2351	0.0256572	0.29055	0.694751	NA	0.487595	1.24255	0.0573524	0.0458459	0.0814658	0.0256992	0.0425604	0.0472003
ENSMUSG00000011306.7	Sugp1	protein_coding	4108.78	-0.016338	0.0505647	0.49926	0.800318	-0.0634048	0.093842	32.0805	30.3064	34.3851	33.8189	28.9414	27.4446
ENSMUSG00000011382.8	Dhdh	protein_coding	329.744	0.0395641	0.104252	0.259698	0.611166	0.230567	0.204565	2.74138	1.94383	2.39262	1.48421	1.97239	1.86828
ENSMUSG00000011427.16	Zfp790	protein_coding	1034.93	-0.12043	0.142315	0.0278637	0.176098	-0.314069	0.142811	13.9065	10.9465	12.2471	16.2311	11.8253	13.1818
ENSMUSG00000011463.5	Cpb1	protein_coding	84.5395	-0.0173821	0.312866	0.774892	0.928642	-0.45357	1.58601	2.90367	0.0145677	0.297689	1.84552	0.459805	1.63478
ENSMUSG00000011632.7	Pinlyp	protein_coding	5.63986	-0.044466	0.261318	0.513201	NA	-0.567502	0.867923	0.473288	0.1135	0.201684	0.381739	0.263415	0.408985
ENSMUSG00000011658.16	Fuz	protein_coding	1562.61	-0.0169588	0.0582354	0.509011	0.805336	-0.0777388	0.117719	15.9258	12.8422	15.9892	15.7698	13.1469	13.1822
ENSMUSG00000011751.16	Sptbn4	protein_coding	34.9434	-0.00501577	0.112556	0.890305	0.966354	-0.0475956	0.345099	0.171058	0.145076	0.213346	0.201907	0.143968	0.144212
ENSMUSG00000011752.7	Pgam1	protein_coding	1748.89	0.037822	0.081648	0.229664	0.578241	0.174603	0.145354	45.3132	49.8436	42.0116	34.1236	37.8911	36.1076
ENSMUSG00000011831.16	Evi5	protein_coding	698.501	0.0967102	0.167452	0.0749946	0.321051	0.37749	0.212014	6.29658	3.85215	4.26103	2.99447	3.26751	3.56263
ENSMUSG00000011832.16	Evi5l	protein_coding	1039.27	-0.0702446	0.0927851	0.0678913	0.303143	-0.211012	0.115577	5.46704	4.98382	6.19321	6.20406	5.72601	5.21773
ENSMUSG00000011837.4	Snapc2	protein_coding	1170.61	0.0259989	0.0577723	0.325353	0.672805	0.0980536	0.099697	34.8009	32.1008	33.6626	30.7132	26.4613	26.6453
ENSMUSG00000011877.13	Git1	protein_coding	4596.11	-0.00360593	0.0549613	0.882887	0.964233	-0.0180701	0.122666	41.0692	44.2903	53.6186	46.1956	40.2808	38.8897
ENSMUSG00000011884.13	Gltp	protein_coding	14553.6	0.0434233	0.0668193	0.151078	0.469226	0.136994	0.0954173	429.211	419.484	422.25	343.54	338.633	345.976
ENSMUSG00000011958.17	Bnip2	protein_coding	6171.95	0.025231	0.0637107	0.356015	0.699118	0.110441	0.119656	87.9261	94.0188	90.3365	71.4245	75.802	76.9238
ENSMUSG00000011960.12	Ccnt1	protein_coding	3748.37	-0.0261845	0.0651336	0.343756	0.688855	-0.115701	0.122206	18.5134	17.5959	21.756	21.9996	17.368	16.6097
ENSMUSG00000012017.4	Scarf2	protein_coding	36.988	1.34539	0.355447	1.09672e-05	0.000418077	1.61044	0.366246	0.779464	0.710313	0.642167	0.167651	0.24294	0.205276
ENSMUSG00000012076.8	Brms1l	protein_coding	978.256	-0.0187508	0.0582742	0.467964	0.782102	-0.0831816	0.114607	13.488	12.0743	14.9228	13.8006	11.7232	12.6591
ENSMUSG00000012114.17	Med15	protein_coding	6241.55	0.00452391	0.0538748	0.852387	0.953166	0.0220031	0.11825	25.1685	24.0105	30.3981	26.7711	21.9465	21.1618
ENSMUSG00000012117.13	Dhdds	protein_coding	2166.94	0.0142351	0.0552646	0.568786	0.836261	0.0639082	0.112151	30.7144	27.5739	27.7112	24.2233	24.3185	24.6137
ENSMUSG00000012123.17	Crybg2	protein_coding	536.075	-0.297266	0.178986	0.00168076	0.023407	-0.41331	0.131564	2.91526	2.82712	2.92047	4.02206	3.30768	2.9864
ENSMUSG00000012126.16	Ubxn11	protein_coding	1319.89	-0.169903	0.155348	0.0103035	0.0889573	-0.337136	0.131413	11.3334	10.9663	13.9292	15.9025	12.3158	12.6198
ENSMUSG00000012187.13	Mogat1	protein_coding	42.6179	1.19976	0.510729	0.000295841	0.00593431	1.67489	0.462815	2.97059	1.78096	1.36408	0.344251	0.798157	0.537426
ENSMUSG00000012211.13	Tex22	protein_coding	6.04021	-0.00960916	0.24124	0.880153	NA	-0.13658	0.905852	0.0942476	0.113008	0.468557	0.295622	0.209819	0.155129
ENSMUSG00000012296.16	Tjap1	protein_coding	1734.9	-0.0167652	0.0587004	0.514835	0.808236	-0.0779365	0.119658	17.2544	16.5777	18.9965	19.8177	15.0023	15.0348
ENSMUSG00000012350.15	Ehf	protein_coding	476.722	-0.00686464	0.0721425	0.800478	0.938599	-0.0474169	0.18762	4.30751	3.5863	4.48984	3.15496	3.76735	4.3724
ENSMUSG00000012405.16	Rpl15	protein_coding	28270.3	-0.0280562	0.0630037	0.308613	0.659251	-0.11373	0.111704	515.562	570.813	524.719	521.075	519.849	512.053
ENSMUSG00000012422.14	Tmem167	protein_coding	3543.5	0.00926778	0.0521835	0.701208	0.896812	0.0415624	0.108323	16.7611	16.3525	15.7245	13.9756	13.9478	14.2925
ENSMUSG00000012428.9	Steap4	protein_coding	35.2208	-0.723325	0.594649	0.00422218	0.0470983	-1.42749	0.498937	0.151752	0.363919	0.377222	0.424995	0.99944	0.671284
ENSMUSG00000012429.9	Mplkip	protein_coding	1253.52	-0.0132821	0.0577368	0.600084	0.851408	-0.0640636	0.122194	13.3525	13.9919	12.5919	12.6016	11.8944	12.6989
ENSMUSG00000012443.4	Kif11	protein_coding	2572.98	0.266554	0.336965	0.0236256	0.15721	0.688784	0.304346	23.3475	21.1982	17.8713	6.35474	11.8693	15.7643
ENSMUSG00000012483.4	Rpa3	protein_coding	931.383	-0.00308742	0.0559062	0.90022	0.970058	-0.0158457	0.126378	41.7947	40.8495	37.0046	37.1569	33.817	36.8534
ENSMUSG00000012519.14	Mlkl	protein_coding	423.787	1.60067	0.210327	1.75081e-15	1.12508e-12	1.70007	0.213634	14.8817	14.9981	11.3322	3.12071	3.91471	4.21317
ENSMUSG00000012535.14	Tnpo3	protein_coding	5451.16	0.00169415	0.0433605	0.93859	0.98135	0.00657618	0.0853579	20.6435	19.494	21.1875	20.1641	16.9477	17.344
ENSMUSG00000012609.19	Ttll5	protein_coding	916.719	-0.019435	0.0562684	0.44678	0.769569	-0.0812481	0.106794	2.87267	2.58262	2.79528	2.73324	2.43111	2.60927
ENSMUSG00000012640.16	Zfp715	protein_coding	1676.85	-0.0396227	0.0796763	0.208406	0.551624	-0.170895	0.13585	15.5103	13.5605	16.2995	18.6709	13.8987	13.124
ENSMUSG00000012705.16	Retn	protein_coding	2.27106	-0.0310007	0.318458	0.618199	NA	-0.775343	1.55565	0.025268	0	0.134594	0.0339673	0.168759	0.0311928
ENSMUSG00000012819.15	Cdh23	protein_coding	80.9144	-0.0356723	0.113824	0.329066	0.675823	-0.241908	0.247857	0.249673	0.163807	0.230854	0.246973	0.217615	0.21517
ENSMUSG00000012848.15	Rps5	protein_coding	79240.5	-0.0543998	0.0753341	0.102384	0.386909	-0.163539	0.100121	1954.8	2189.5	2186.69	2225.79	2033.39	2062.28
ENSMUSG00000012889.8	Podnl1	protein_coding	4582.98	0.516334	0.270366	0.00120912	0.0180097	0.651665	0.201335	89.9254	82.9689	58.0743	52.2289	35.8272	44.0214
ENSMUSG00000013033.16	Adgrl1	protein_coding	3714.71	-0.0355496	0.0975127	0.288881	0.64147	-0.209434	0.197471	16.7083	17.9951	24.4525	27.2887	16.9279	17.1042
ENSMUSG00000013076.17	Amotl1	protein_coding	127.613	1.05007	0.322407	7.81546e-05	0.0020777	1.22765	0.310798	0.733422	1.04579	0.823573	0.468981	0.344209	0.190867
ENSMUSG00000013089.15	Etv5	protein_coding	848.069	0.510412	0.291953	0.00172651	0.023823	0.672722	0.214677	13.8277	12.0912	11.385	5.38566	8.65937	6.62635
ENSMUSG00000013150.15	Gfod2	protein_coding	269.355	-0.0132882	0.0715475	0.627154	0.865086	-0.0844724	0.173906	2.52827	3.03154	2.76724	3.14264	2.26492	2.50115
ENSMUSG00000013155.10	Enkd1	protein_coding	183.042	0.0516782	0.120443	0.189082	0.527382	0.278055	0.211722	3.00954	2.44496	2.6021	1.80296	1.72355	2.36912
ENSMUSG00000013160.7	Atp6v0d1	protein_coding	5050.59	0.0442554	0.080666	0.171429	0.500711	0.176285	0.128899	154.608	146.055	138.111	108.405	115.575	120.95
ENSMUSG00000013236.17	Ptprs	protein_coding	2695.35	0.0698693	0.160325	0.154267	0.473351	0.372738	0.26164	14.3729	6.42125	9.14746	6.63363	7.93723	5.89465
ENSMUSG00000013275.9	Slc41a1	protein_coding	2630.4	-0.129277	0.126842	0.016953	0.124657	-0.28431	0.119071	22.0285	21.495	27.6212	28.1165	24.3035	24.6769
ENSMUSG00000013367.5	Iglon5	protein_coding	7.00763	-0.0423232	0.246892	0.523282	NA	-0.505137	0.791386	0.1826	0.0912285	0.0486325	0.1841	0.118567	0.112708
ENSMUSG00000013418.8	B4galnt2	protein_coding	14.0592	-0.00900593	0.160913	0.854415	0.954224	-0.0951891	0.518777	0.417054	0.277818	0.468984	0.436051	0.361071	0.314627
ENSMUSG00000013419.7	Zfp651	protein_coding	53.4229	-0.0122359	0.10009	0.711195	0.90003	-0.105616	0.285253	0.378476	0.298028	0.397185	0.334123	0.383565	0.306832
ENSMUSG00000013465.19	Nelfb	protein_coding	5329.95	-0.0105309	0.050251	0.658381	0.87945	-0.0444644	0.100564	73.7395	74.2555	76.687	78.9044	61.9332	66.2167
ENSMUSG00000013483.14	Card14	protein_coding	2.45163	-0.0287901	0.2931	0.661023	NA	-0.547156	1.24779	0.0259923	0.0103888	0.0276904	0.011647	0.0482212	0.0213913
ENSMUSG00000013495.15	Tmem175	protein_coding	1311.99	-0.00866644	0.0507371	0.716283	0.902412	-0.0378477	0.10414	11.1187	9.73267	11.2859	10.9657	9.18502	9.27242
ENSMUSG00000013523.13	Bcas1	protein_coding	138.476	0.0154233	0.0956009	0.629701	0.866501	0.125114	0.259493	2.15609	1.83757	1.62138	1.17924	1.50588	1.86576
ENSMUSG00000013539.14	Tango2	protein_coding	1199.88	0.0279142	0.0642843	0.314228	0.664462	0.116674	0.115933	7.88379	7.68105	7.61432	7.24843	5.60902	6.25165
ENSMUSG00000013562.12	4833413E03Rik	lincRNA	3.70134	0.000983811	0.25578	0.98783	NA	0.0154705	1.01426	0.116236	0.0696871	0.216703	0.0781272	0.161732	0.107619
ENSMUSG00000013584.5	Aldh1a2	protein_coding	99.4442	0.547469	0.415282	0.00466723	0.050278	0.888537	0.314065	2.60818	2.93719	2.83491	0.805463	1.72625	1.43584
ENSMUSG00000013593.12	Ndufs2	protein_coding	7421.65	0.0117568	0.0513525	0.625673	0.864317	0.0500737	0.102647	161.559	161.329	156.439	137.135	135.501	139.328
ENSMUSG00000013611.14	Snx31	protein_coding	91.8198	0.657334	0.529794	0.00477842	0.0511166	1.20569	0.427308	2.8955	2.21679	1.27442	0.493399	1.25594	0.688039
ENSMUSG00000013622.15	Atraid	protein_coding	1825.73	-0.0306994	0.0614244	0.266247	0.617851	-0.113377	0.101981	44.574	38.1435	41.1574	42.2995	38.9936	38.0638
ENSMUSG00000013629.16	Cad	protein_coding	3602.86	-0.000349238	0.0551596	0.988617	0.995936	-0.00177322	0.124288	23.072	18.6204	23.1146	22.6846	17.7419	17.4912
ENSMUSG00000013646.17	Sh3bp5l	protein_coding	1468.82	0.0228667	0.0548327	0.37111	0.710663	0.0861672	0.0963413	11.7898	11.4554	11.7504	10.5377	9.74653	9.10321
ENSMUSG00000013653.2	1810065E05Rik	protein_coding	4.78934	0.188546	0.491649	0.056465	NA	2.47884	1.29957	0.947904	0.206653	0.137705	0	0.143883	0.0531895
ENSMUSG00000013662.6	Atad1	protein_coding	4369.95	-0.00308077	0.0490436	0.895087	0.968146	-0.0135115	0.102461	34.94	34.745	36.9675	31.4828	33.1514	31.0227
ENSMUSG00000013663.7	Pten	protein_coding	8974.52	-0.0017067	0.0463925	0.940212	0.981473	-0.00708293	0.0944353	35.7963	37.1596	41.4668	35.5636	33.717	33.0311
ENSMUSG00000013698.12	Pea15a	protein_coding	6661.15	0.149188	0.161356	0.0182879	0.131201	0.346721	0.146932	90.4399	105.395	87.1783	62.6498	69.6716	65.8117
ENSMUSG00000013701.13	Timm23	protein_coding	2197.15	0.0123155	0.0600981	0.630936	0.86693	0.0635297	0.132241	60.0483	66.5906	57.7123	52.3731	49.7332	55.0724
ENSMUSG00000013707.3	Tnfaip8l2	protein_coding	4580.41	-0.0285473	0.0646509	0.305683	0.657157	-0.11859	0.115774	197.606	187.225	190.325	218.218	160.903	179.455
ENSMUSG00000013736.16	Trnt1	protein_coding	2394.72	-0.0329568	0.0577358	0.225403	0.57316	-0.106542	0.0878851	26.1106	24.7819	25.919	26.7017	23.2777	23.7618
ENSMUSG00000013766.11	Ly6g6e	protein_coding	6.73133	0.408784	0.630225	0.0165206	NA	2.03438	0.848644	0.470127	0.375807	0.400674	0.126397	0.0348875	0.116073
ENSMUSG00000013787.15	Ehmt2	protein_coding	13454.9	0.00544979	0.0432845	0.804395	0.939313	0.0207291	0.0836987	118.902	113.548	130.821	113.698	103.849	101.226
ENSMUSG00000013822.7	Elof1	protein_coding	1883.15	0.0332863	0.0779136	0.27249	0.623939	0.15962	0.14546	57.0108	60.7419	53.4931	41.7226	46.5775	47.8934
ENSMUSG00000013833.15	Med16	protein_coding	2694.03	0.00560842	0.0518254	0.814977	0.942736	0.0258339	0.110396	31.1108	25.0538	29.6431	26.6044	25.0679	23.3223
ENSMUSG00000013846.10	St3gal1	protein_coding	9159.46	-0.0370612	0.0728446	0.219735	0.566094	-0.150227	0.122411	62.0515	55.8776	68.7112	73.7697	54.6476	56.6009
ENSMUSG00000013858.14	Tmem259	protein_coding	9441.75	-0.037861	0.0711346	0.208151	0.551422	-0.146123	0.116093	88.3783	89.9556	104.535	109.615	85.7948	84.2369
ENSMUSG00000013878.18	Rnf170	protein_coding	789.203	-0.0269894	0.0719282	0.347011	0.691754	-0.133771	0.142249	5.53981	5.16217	7.08754	6.45813	5.35476	5.55948
ENSMUSG00000013921.15	Clip3	protein_coding	109.148	-1.29467	0.249713	3.60283e-08	3.97704e-06	-1.42133	0.257989	0.659055	0.571408	0.993759	1.8128	1.53494	1.9401
ENSMUSG00000013928.13	Thap8	protein_coding	5.86662	-0.0206765	0.248813	0.749791	NA	-0.294104	0.922203	0.0492165	0.196711	0.0699092	0.0661608	0.091307	0.18227
ENSMUSG00000013936.12	Myl2	protein_coding	2.20936	-0.000352978	0.297665	0.995489	NA	-0.00802198	1.41903	0.0204606	0.122667	0.0217973	0.0275048	0.091101	0.0252582
ENSMUSG00000013973.12	Dedd	protein_coding	2169.03	-0.00649531	0.0451819	0.773029	0.927769	-0.0255479	0.0885806	18.0668	17.3126	18.5437	17.7805	15.3066	15.8492
ENSMUSG00000013974.3	Mcemp1	protein_coding	906.006	-0.00169326	0.0752616	0.951109	0.984997	-0.0125593	0.204836	23.768	32.7581	32.1204	22.6169	31.3914	25.1872
ENSMUSG00000013997.10	Nit1	protein_coding	1957.7	-0.0152024	0.0508314	0.529413	0.817022	-0.0605722	0.096314	19.4152	18.459	19.2357	18.8351	16.3708	17.8659
ENSMUSG00000014030.15	Pax5	protein_coding	8893.84	-0.0242485	0.0958318	0.452586	0.774033	-0.173242	0.230648	50.7504	32.7311	56.1449	65.2845	36.7966	38.9221
ENSMUSG00000014039.18	Prdm15	protein_coding	1631.73	-0.00461608	0.0583159	0.853674	0.954047	-0.0248218	0.134585	6.48622	6.35256	8.16089	7.44331	5.9247	5.69395
ENSMUSG00000014074.17	Rnf168	protein_coding	1422.94	0.00527181	0.0474698	0.819089	0.943583	0.0220388	0.0963584	16.3008	14.4743	16.499	14.8089	13.427	13.224
ENSMUSG00000014075.15	Tctex1d2	protein_coding	863.455	-0.0193387	0.0901285	0.531809	0.818628	-0.141957	0.227041	16.4444	16.1874	17.9999	11.469	18.8075	18.8547
ENSMUSG00000014077.13	Chp1	protein_coding	6336.58	0.00937027	0.0439136	0.673695	0.88718	0.0347601	0.0825495	88.508	87.2445	93.6952	81.2716	77.0447	75.8017
ENSMUSG00000014158.12	Trpv4	protein_coding	108.724	0.14334	0.236964	0.0562152	0.272416	0.513857	0.269125	1.47807	1.13849	2.02305	0.855307	1.08959	0.918368
ENSMUSG00000014164.15	Klhl3	protein_coding	687.819	-0.15509	0.201907	0.0290227	0.18107	-0.424142	0.194277	3.43837	3.39102	5.00978	5.96263	4.33078	3.90153
ENSMUSG00000014177.10	Tvp23b	protein_coding	1169.54	0.0231199	0.0629198	0.391586	0.727422	0.104068	0.121469	28.5624	26.1783	24.8563	23.2055	20.3479	22.4781
ENSMUSG00000014195.16	Dnajc7	protein_coding	14770.4	-0.0303554	0.0587618	0.262522	0.614088	-0.106386	0.0949491	83.4039	74.6057	81.7509	86.8008	69.9106	73.6375
ENSMUSG00000014198.15	Zfp385c	protein_coding	10.3746	0.0522229	0.249404	0.438905	0.763755	0.570792	0.737417	0.231592	0.154273	0.205602	0.0691833	0.229148	0.0476493
ENSMUSG00000014226.10	Cacybp	protein_coding	3755.35	0.0155917	0.0680263	0.56367	0.834811	0.0898403	0.155595	75.3057	87.4535	74.7302	59.6261	69.9253	68.7076
ENSMUSG00000014232.14	Cluap1	protein_coding	873.153	-0.150327	0.121178	0.00843367	0.0765626	-0.27868	0.105793	17.3668	16.0797	17.457	19.3215	17.1684	18.4998
ENSMUSG00000014243.5	Zswim7	protein_coding	211.8	-0.00418076	0.0677546	0.874179	0.961958	-0.0273196	0.172524	15.0981	13.2018	13.8199	15.4602	11.9523	11.0349
ENSMUSG00000014245.8	Pigl	protein_coding	630.58	-0.0225603	0.0712634	0.422073	0.752026	-0.12114	0.150892	13.0179	12.0444	14.1308	15.8917	10.8484	11.4447
ENSMUSG00000014294.4	Ndufa2	protein_coding	2859.58	-0.0247902	0.0658913	0.369148	0.709208	-0.114649	0.127661	232.553	252.834	218.543	224.57	223.767	230.596
ENSMUSG00000014301.13	Pam16	protein_coding	696.462	-0.0236972	0.062626	0.380176	0.718238	-0.10471	0.119318	13.7472	13.0259	13.7377	13.326	11.8735	13.5725
ENSMUSG00000014303.13	Glis2	protein_coding	140.897	0.00502598	0.0786761	0.858977	0.956254	0.0384313	0.216299	1.4598	1.53159	1.81761	1.23875	1.61479	1.28399
ENSMUSG00000014313.15	Cox6c	protein_coding	4817.29	0.00226012	0.0582485	0.927895	0.97887	0.0122653	0.135537	64.3717	70.2112	64.4066	54.311	59.116	61.8603
ENSMUSG00000014329.14	Bicc1	protein_coding	15.2872	0.2289	0.42411	0.0585592	0.27892	1.11551	0.589753	0.107239	0.141444	0.165655	0.0864954	0.0656537	0.0198576
ENSMUSG00000014349.7	Ube2z	protein_coding	6925.3	0.00690591	0.0500233	0.770225	0.926567	0.0301978	0.103389	84.6476	88.8461	83.4676	76.0703	73.6233	74.4656
ENSMUSG00000014353.15	Tmem87b	protein_coding	1588.28	-0.0228581	0.0648243	0.401336	0.735019	-0.107705	0.128337	8.78282	7.79006	10.268	9.93465	8.08881	7.76205
ENSMUSG00000014355.10	Anapc1	protein_coding	7349.27	0.00866998	0.0482442	0.709948	0.899966	0.035758	0.0961428	22.4866	19.7469	23.2894	21.3555	17.7711	17.8608
ENSMUSG00000014361.5	Mertk	protein_coding	2964.97	0.822421	0.588428	0.00262454	0.0331295	1.46196	0.485925	69.6377	37.491	40.5344	9.57402	22.8614	14.5625
ENSMUSG00000014402.15	Tsg101	protein_coding	3302.83	0.0175405	0.0514551	0.473155	0.785456	0.0679765	0.0947598	59.7888	61.246	60.8457	53.3396	49.6338	51.5628
ENSMUSG00000014418.16	Hps5	protein_coding	3756.84	-0.00900879	0.0544279	0.713688	0.90147	-0.0426755	0.116311	29.8269	24.454	29.597	28.299	22.7356	25.9117
ENSMUSG00000014426.9	Map3k4	protein_coding	2965.58	-0.0200323	0.0582504	0.440014	0.76432	-0.0866109	0.112166	14.0492	12.6167	14.9211	15.3986	12.2447	11.7945
ENSMUSG00000014444.17	Piezo1	protein_coding	7046.89	-0.0166661	0.0596672	0.519658	0.81165	-0.0793139	0.123183	32.9747	30.1632	38.4875	37.6223	28.8509	29.3389
ENSMUSG00000014453.4	Blk	protein_coding	6718.75	-0.0429081	0.0993996	0.216822	0.562846	-0.223462	0.180938	134.083	80.839	124.379	134.583	104.824	112.892
ENSMUSG00000014470.4	Rnf166	protein_coding	7338.04	0.0202963	0.0550188	0.423959	0.752298	0.0810152	0.101323	172.939	192.59	192.631	171.819	150.866	148.306
ENSMUSG00000014496.8	Ankrd28	protein_coding	2164.28	-0.0304484	0.0630058	0.274211	0.625408	-0.117079	0.107076	8.52235	7.57512	8.88456	9.22039	7.72204	7.23523
ENSMUSG00000014498.9	Ankrd52	protein_coding	5595.77	-0.00464887	0.0617595	0.855534	0.954647	-0.0269366	0.147953	31.6393	26.9809	38.7355	34.9284	25.8456	27.6314
ENSMUSG00000014503.15	Pkd2l2	protein_coding	69.7537	-0.076811	0.19513	0.179149	0.512877	-0.457797	0.34078	0.64618	0.354433	0.490665	0.425083	0.681021	0.695863
ENSMUSG00000014504.16	Srp19	protein_coding	2431.21	-0.00217172	0.0518671	0.927642	0.97874	-0.0101925	0.112237	31.2371	33.7649	32.9968	29.196	28.4333	30.1762
ENSMUSG00000014543.14	Klra17	protein_coding	494.587	0.123077	0.331823	0.162	0.486296	0.952696	0.681287	50.0735	14.5287	16.0106	8.72908	18.6291	9.25569
ENSMUSG00000014547.10	Wdfy2	protein_coding	4665.03	0.0129361	0.0560629	0.605382	0.854283	0.0603785	0.11686	27.6355	23.1414	25.489	21.4304	20.7335	22.7901
ENSMUSG00000014550.14	Rbsn	protein_coding	2049.26	-0.00905421	0.0539502	0.711387	0.90003	-0.0423993	0.114595	10.9751	10.7631	12.0744	12.1338	9.11192	9.86977
ENSMUSG00000014551.8	Mrps25	protein_coding	1000.92	0.0135763	0.0621965	0.601927	0.852172	0.0719074	0.137851	7.97842	8.04612	6.85144	6.48408	6.30112	6.60608
ENSMUSG00000014554.13	Dguok	protein_coding	2634.9	-0.0374215	0.0660797	0.200957	0.542769	-0.131838	0.103093	28.4764	25.6372	26.0136	27.579	24.3104	26.3412
ENSMUSG00000014592.21	Camta1	protein_coding	547.02	-0.0304399	0.0713445	0.294909	0.647271	-0.138575	0.132302	1.75256	1.63517	1.86998	2.0504	1.56676	1.5584
ENSMUSG00000014599.10	Csf1	protein_coding	2298.21	0.0133332	0.164414	0.789135	0.934688	0.139989	0.523452	20.3684	29.5231	16.6285	20.4747	8.31721	25.5081
ENSMUSG00000014601.13	Strip1	protein_coding	3817.85	-0.0339224	0.0639757	0.233088	0.58217	-0.123362	0.103454	31.8936	31.3291	35.3648	36.8939	29.1979	29.8068
ENSMUSG00000014602.15	Kif1a	protein_coding	175.193	1.43987	0.313011	3.85844e-07	2.78815e-05	1.6554	0.326135	1.95856	1.11268	1.12071	0.258686	0.46173	0.448719
ENSMUSG00000014606.14	Slc25a11	protein_coding	6348.32	0.0249514	0.0659798	0.366584	0.708019	0.115207	0.127598	159.367	155.074	142.551	119.21	124.772	131.079
ENSMUSG00000014609.16	Chrne	protein_coding	44.3643	-0.0153801	0.117597	0.681071	0.890031	-0.140079	0.340823	1.01516	1.47201	1.18209	1.01556	1.44535	1.10748
ENSMUSG00000014633.15	Cmc2	protein_coding	664.113	0.0263381	0.0810307	0.378471	0.716975	0.153022	0.173747	17.1466	17.5391	15.5206	12.2338	12.1953	15.6705
ENSMUSG00000014668.15	Chfr	protein_coding	5203.52	-0.00257653	0.0458344	0.909342	0.972914	-0.0105337	0.0925079	54.6183	58.191	58.8381	54.4321	50.5575	49.1203
ENSMUSG00000014686.8	Ceacam16	protein_coding	433.305	-0.036479	0.110768	0.310856	0.661843	-0.238178	0.235022	12.6649	7.63688	15.7021	12.7279	11.5715	13.2246
ENSMUSG00000014704.10	Hoxa2	protein_coding	8.17682	0.100726	0.313895	0.217963	0.564388	0.917007	0.744346	0.404601	0.215618	0.26341	0.120866	0.0750621	0.221988
ENSMUSG00000014725.16	Adam28	protein_coding	27.1407	0.121631	0.305401	0.14993	0.468031	0.79993	0.555592	0.291069	0.0885544	0.175869	0.0875996	0.140237	0.0536297
ENSMUSG00000014748.13	Tex261	protein_coding	5687.33	0.00133726	0.0428846	0.95122	0.984997	0.00514123	0.0840423	66.3863	65.6399	72.9486	65.4292	58.0786	58.4464
ENSMUSG00000014763.8	Fam120b	protein_coding	4427.08	-0.0426716	0.0678319	0.159038	0.481179	-0.139524	0.0990715	24.0106	23.9574	26.272	27.9323	22.6822	22.4223
ENSMUSG00000014767.17	Tbp	protein_coding	1974.79	0.000207428	0.0468417	0.992759	0.997175	0.000871234	0.095998	6.97689	7.05129	7.35756	6.88997	6.3464	5.81929
ENSMUSG00000014769.10	Psmb1	protein_coding	11710.5	0.000474998	0.0562218	0.984626	0.994998	0.0024707	0.128217	124.774	133.901	115.295	109.09	108.608	114.832
ENSMUSG00000014771.13	Pdcd2	protein_coding	1646.84	-0.0718425	0.0866165	0.0582209	0.278017	-0.195012	0.102961	27.7216	29.8307	29.8126	31.8441	27.9852	29.3385
ENSMUSG00000014773.13	Dll1	protein_coding	183.45	0.674935	0.263452	0.000367805	0.00704237	0.77865	0.218589	3.37607	2.40392	2.28694	1.56365	1.26319	1.37756
ENSMUSG00000014776.7	Nol3	protein_coding	8.65252	0.025231	0.206949	0.670046	0.884795	0.285011	0.668905	0.138186	0.180756	0.120448	0.101324	0.139835	0.0775401
ENSMUSG00000014778.10	Fhod1	protein_coding	3755.41	0.284812	0.157054	0.00112421	0.0169983	0.383108	0.11761	50.4413	40.6221	42.8874	33.7025	29.1065	28.8069
ENSMUSG00000014782.16	Plekhg4	protein_coding	32.0832	1.06202	0.54136	0.000711844	0.0118375	1.57239	0.464522	0.400584	0.480323	0.403477	0.0587452	0.121609	0.197805
ENSMUSG00000014786.8	Slc9a5	protein_coding	182.978	0.0465558	0.103116	0.193766	0.533377	0.235061	0.180883	1.90354	1.76205	1.88189	1.44321	1.19505	1.56032
ENSMUSG00000014791.10	Elmo3	protein_coding	461.421	-0.431954	0.192884	0.000486071	0.00876341	-0.512345	0.146875	5.00301	5.10662	5.95189	8.00283	6.66495	5.79453
ENSMUSG00000014813.9	Stc1	protein_coding	11.3097	0.031905	0.191041	0.567257	0.836261	0.322793	0.564229	0.152102	0.136784	0.151911	0.102234	0.1164	0.0938833
ENSMUSG00000014837.15	4931428F04Rik	protein_coding	250.983	0.00465181	0.0757062	0.866767	0.95844	0.0343359	0.204664	3.73829	2.48367	3.01579	3.19552	2.19588	2.67881
ENSMUSG00000014846.12	Tppp3	protein_coding	282.233	0.702891	0.2138	8.20227e-05	0.002142	0.766181	0.194541	8.67914	10.9246	8.57916	4.84683	5.45534	4.45094
ENSMUSG00000014850.15	Msh3	protein_coding	1645.74	-0.192866	0.135411	0.00396667	0.0451152	-0.314098	0.109032	5.95246	6.05336	7.18359	7.56809	6.75213	6.91055
ENSMUSG00000014852.16	Adamts13	protein_coding	44.7199	-0.0378582	0.165941	0.442221	0.765627	-0.328037	0.426883	0.340248	0.330267	0.517825	0.239585	0.441863	0.620044
ENSMUSG00000014856.12	Tmem208	protein_coding	1622.37	0.00098577	0.0502648	0.966677	0.989249	0.00447099	0.107022	53.6024	53.4443	50.8314	48.8424	44.2354	47.1999
ENSMUSG00000014859.9	E2f4	protein_coding	6257.75	0.0288803	0.0559741	0.27356	0.624742	0.0980601	0.0895608	129.718	129.395	128.468	112.125	103.658	106.823
ENSMUSG00000014867.9	Surf4	protein_coding	12484.8	0.0299078	0.066884	0.291789	0.644066	0.126298	0.119804	203.102	197.266	182.534	153.661	163.894	157.458
ENSMUSG00000014873.15	Surf2	protein_coding	2005.27	-0.0480961	0.077065	0.138997	0.450299	-0.167429	0.113163	25.8612	25.9977	29.6835	31.57	24.4864	25.7251
ENSMUSG00000014905.4	Dnajb9	protein_coding	4268.87	-0.00836526	0.0885033	0.782909	0.932494	-0.0689091	0.250097	64.316	79.2582	97.099	55.991	100.88	65.4459
ENSMUSG00000014907.10	Naf1	protein_coding	667.98	0.00680345	0.0544054	0.780955	0.931812	0.032936	0.118443	10.471	10.236	11.4161	9.63823	9.71776	8.56444
ENSMUSG00000014932.15	Yes1	protein_coding	99.7483	0.0384966	0.113518	0.294061	0.64659	0.247772	0.236141	0.61112	0.777372	0.730304	0.642926	0.520543	0.432969
ENSMUSG00000014956.15	Ppp1cb	protein_coding	11983.8	-0.0208831	0.0540777	0.408137	0.739836	-0.0805756	0.0974104	51.6779	52.829	52.2654	49.3536	48.9331	49.2264
ENSMUSG00000014959.12	Gorasp2	protein_coding	5238.13	0.00640777	0.0425758	0.769055	0.925778	0.0238096	0.0810924	63.8948	59.6127	63.8136	58.1243	52.6405	53.353
ENSMUSG00000014980.14	Tsen15	protein_coding	546.349	0.00300064	0.0579346	0.904227	0.971506	0.0161284	0.134043	6.8193	6.3977	6.00843	6.44379	5.1452	5.4126
ENSMUSG00000015002.18	Efr3a	protein_coding	7761.95	-0.00481218	0.0497695	0.838032	0.950208	-0.0212616	0.104014	30.5388	31.8795	37.0384	32.5928	29.3377	27.9733
ENSMUSG00000015013.9	Trappc2l	protein_coding	1311.99	0.00307556	0.0584926	0.902181	0.97117	0.0167332	0.136146	33.985	34.7884	30.4945	28.2749	30.7466	28.2892
ENSMUSG00000015016.8	Acsf3	protein_coding	886.986	0.0222755	0.0663886	0.416164	0.747756	0.109677	0.134888	13.6082	10.5716	11.9676	9.91956	9.68358	10.1609
ENSMUSG00000015023.7	Ddx19a	protein_coding	3410.1	0.0275576	0.0552513	0.290887	0.643259	0.0947266	0.0896881	60.3667	55.6868	59.0352	50.5509	46.7698	48.6206
ENSMUSG00000015027.11	Galns	protein_coding	1335.71	-0.0169926	0.060978	0.515181	0.808517	-0.0827524	0.127156	26.9802	20.472	24.6207	23.842	21.4852	22.5637
ENSMUSG00000015053.14	Gata2	protein_coding	199.185	0.0142698	0.11583	0.699697	0.896444	0.130263	0.337705	2.18782	1.60413	1.88193	2.58335	0.839199	1.28654
ENSMUSG00000015083.11	C8g	protein_coding	47.5629	0.0146308	0.118264	0.697363	0.895364	0.134391	0.345581	1.87064	1.21763	1.82204	1.07772	1.16012	1.71546
ENSMUSG00000015085.8	Entpd2	protein_coding	5.73582	0.019008	0.227826	0.76114	NA	0.243468	0.800923	0.112495	0.157369	0.159792	0.0756123	0.104351	0.138873
ENSMUSG00000015087.14	Rabl6	protein_coding	4932.19	0.0179577	0.0484372	0.45011	0.771832	0.0643294	0.0851784	39.1351	37.2507	39.8195	35.4479	32.9868	30.5991
ENSMUSG00000015090.13	Ptgds	protein_coding	2.19458	0.153687	0.483018	0.0554837	NA	3.32247	1.73491	0.217758	0.087035	0.0515522	0.0325254	0	0
ENSMUSG00000015092.9	Edf1	protein_coding	6744.81	0.0371211	0.0795203	0.232618	0.581474	0.168323	0.141016	258.384	297.249	238.214	209.406	211.436	209.281
ENSMUSG00000015093.15	Clic3	protein_coding	7.25887	-0.0688617	0.264702	0.333763	NA	-0.677932	0.701385	0.275975	0.283638	0.252005	0.370988	0.438851	0.340686
ENSMUSG00000015094.16	Npdc1	protein_coding	78.2056	0.400292	0.408614	0.011934	0.0984539	0.837016	0.33293	1.28704	1.4575	1.01202	0.947457	0.557137	0.403511
ENSMUSG00000015095.12	Fbxw5	protein_coding	4156.37	-0.0137238	0.048559	0.560615	0.833304	-0.0531692	0.0913673	65.7038	62.8569	67.977	67.8161	55.3837	58.7588
ENSMUSG00000015112.15	Slc25a13	protein_coding	353.459	-0.0256961	0.0782526	0.382555	0.720464	-0.145248	0.16634	4.43313	4.06856	4.49893	3.72814	4.59553	4.39624
ENSMUSG00000015120.15	Ube2i	protein_coding	10589.4	-0.0267328	0.0550141	0.303142	0.654936	-0.0930541	0.0903684	87.7118	87.3342	100.4	95.1289	83.7284	82.878
ENSMUSG00000015126.9	Tsr3	protein_coding	1094.53	-0.0625322	0.0967943	0.096302	0.372187	-0.221977	0.133475	41.1031	42.2214	41.1498	50.5747	36.2895	43.0555
ENSMUSG00000015127.14	Unkl	protein_coding	1688.77	-0.0782006	0.107114	0.0615393	0.286414	-0.245557	0.131342	12.8422	13.0121	14.1982	17.2825	12.2283	13.0058
ENSMUSG00000015133.17	Lrrk1	protein_coding	5289.87	0.053088	0.0826938	0.119529	0.416527	0.184071	0.11824	28.502	23.4304	28.4548	20.8355	19.9157	22.0296
ENSMUSG00000015134.15	Aldh1a3	protein_coding	23.7081	-0.0487128	0.175764	0.344502	0.689426	-0.385089	0.407369	0.198756	0.217597	0.23936	0.313651	0.259718	0.192021
ENSMUSG00000015143.15	Actn1	protein_coding	19004.2	0.0164579	0.0605409	0.526752	0.815408	0.0801498	0.126625	178.521	152.582	188.817	176.044	136.293	127.055
ENSMUSG00000015149.14	Sirt2	protein_coding	5320.09	0.049855	0.0688991	0.114217	0.407598	0.144684	0.0916	55.9129	54.0827	52.9558	47.4027	41.7215	42.3864
ENSMUSG00000015165.16	Hnrnpl	protein_coding	24127.7	-0.01876	0.0519359	0.446405	0.769343	-0.071825	0.0943301	191.187	185.301	204.734	206.816	164.479	174.021
ENSMUSG00000015176.11	Nolc1	protein_coding	4397.4	0.00766122	0.0486618	0.74309	0.914493	0.0322417	0.0983686	53.3114	50.4184	61.1294	52.5133	45.7315	45.3217
ENSMUSG00000015189.12	Casd1	protein_coding	1816.11	-0.058644	0.0794772	0.0902692	0.358139	-0.17549	0.103597	20.1912	19.02	22.9949	21.5627	20.6822	20.1919
ENSMUSG00000015202.13	Cnksr3	protein_coding	939.22	0.584134	0.155789	1.91155e-05	0.00066656	0.616341	0.144174	15.2543	14.8869	13.3374	8.77831	9.17866	7.32962
ENSMUSG00000015214.14	Mtmr1	protein_coding	4331.26	0.0277893	0.0578891	0.296956	0.649327	0.101036	0.0968725	36.7316	36.4007	39.3636	31.0876	31.7757	30.3558
ENSMUSG00000015217.11	Hmgb3	protein_coding	551	0.155964	0.216969	0.0346191	0.202702	0.456313	0.215977	16.4843	13.2128	12.1959	7.08242	9.82068	10.0756
ENSMUSG00000015222.18	Map2	protein_coding	117.123	-0.346287	0.313763	0.00830973	0.0756282	-0.62701	0.237574	0.266699	0.325602	0.227298	0.374815	0.345449	0.407054
ENSMUSG00000015224.10	Cyp2j9	protein_coding	5.51146	0.023564	0.240281	0.713719	NA	0.314022	0.855958	0.107607	0.0716815	0.089162	0.112508	0.0266178	0.0590393
ENSMUSG00000015243.4	Abca1	protein_coding	2314.01	0.00207097	0.0681648	0.93755	0.981302	0.0137461	0.175445	12.5781	8.46656	12.0546	11.8003	9.47976	7.97524
ENSMUSG00000015247.10	Nipsnap3b	protein_coding	1714.91	0.0388173	0.0700632	0.196716	0.537593	0.143793	0.111384	50.9902	52.4626	53.3389	41.0444	42.49	42.5676
ENSMUSG00000015289.4	Lage3	protein_coding	917.9	-0.00211515	0.0562485	0.931662	0.980201	-0.0109775	0.128011	23.0189	22.1329	21.2839	19.5058	18.9206	21.1052
ENSMUSG00000015290.15	Ubl4a	protein_coding	1805.83	0.024358	0.0616167	0.365524	0.707579	0.103814	0.114725	27.4284	31.1068	28.8416	25.7759	23.9021	22.8711
ENSMUSG00000015291.10	Gdi1	protein_coding	12025.6	-0.0221466	0.0549047	0.385462	0.723139	-0.0848714	0.0977921	130.988	121.616	147.421	140.603	117.522	119.901
ENSMUSG00000015305.6	Sash1	protein_coding	4535.06	0.238553	0.299922	0.0235625	0.156906	0.608206	0.26862	37.3882	25.6343	31.1295	11.274	21.7238	21.1144
ENSMUSG00000015312.9	Gadd45b	protein_coding	2851.95	0.0992886	0.167778	0.0700927	0.309491	0.376763	0.208006	98.3769	106.88	92.0447	52.2842	67.2185	82.9777
ENSMUSG00000015314.10	Slamf6	protein_coding	8981.51	-0.492036	0.162066	8.67825e-05	0.00221801	-0.536687	0.136741	29.9531	30.0415	39.7384	49.2721	38.356	41.278
ENSMUSG00000015316.11	Slamf1	protein_coding	2543.16	0.0150874	0.0737218	0.587403	0.845656	0.0966792	0.178176	19.2491	24.6273	18.601	20.3438	14.2412	17.866
ENSMUSG00000015335.16	Zdhhc12	protein_coding	702.169	-0.0286077	0.0725968	0.323781	0.671308	-0.13862	0.140486	19.4015	17.662	17.9544	21.9946	15.7494	16.5282
ENSMUSG00000015337.5	Endog	protein_coding	471.662	-0.0385175	0.0864727	0.232235	0.581242	-0.187701	0.157122	17.941	22.7275	20.1928	22.3014	18.6337	20.9432
ENSMUSG00000015340.10	Cybb	protein_coding	15814	0.306388	0.232245	0.00430797	0.0477299	0.484236	0.169628	187.524	131.758	148.02	88.5871	105.371	101.679
ENSMUSG00000015341.17	Golga7	protein_coding	4344.21	0.00424895	0.0521831	0.859498	0.956254	0.0199089	0.112471	32.6434	31.7441	31.1234	27.1042	27.7062	28.9179
ENSMUSG00000015342.6	Xk	protein_coding	357.868	-0.00108561	0.062406	0.966138	0.989117	-0.00646167	0.152212	3.66283	3.55314	3.10664	3.21214	3.15852	2.87215
ENSMUSG00000015354.8	Pcolce2	protein_coding	379.685	1.63815	0.359602	2.20177e-07	1.73757e-05	1.94115	0.374634	10.3692	4.55129	4.23669	1.17126	2.10296	1.12884
ENSMUSG00000015355.13	Cd48	protein_coding	10786.6	0.0475409	0.0842285	0.154176	0.473151	0.187265	0.13142	487.603	510.55	417.398	381.936	360.673	367.185
ENSMUSG00000015357.10	Clpx	protein_coding	1912.3	-0.00137317	0.0469641	0.952158	0.985122	-0.0057761	0.0962726	27.4628	26.0561	26.751	25.1286	24.2396	22.4136
ENSMUSG00000015363.13	Trabd	protein_coding	6305.88	-0.0182165	0.0495095	0.44884	0.771271	-0.0665828	0.0879155	55.2837	52.8801	53.7259	55.668	48.6297	47.0159
ENSMUSG00000015377.10	Dennd6b	protein_coding	1814.39	-0.161008	0.198558	0.0246	0.162313	-0.415286	0.184766	11.7949	10.743	16.4007	19.4852	13.0614	13.8254
ENSMUSG00000015396.4	Cd83	protein_coding	5764.23	0.0227644	0.0842825	0.449176	0.771333	0.147891	0.195419	119.493	103.344	124.027	71.0259	110.149	94.6004
ENSMUSG00000015401.12	Cltrn	protein_coding	14.0288	0.0373368	0.195336	0.509955	0.80561	0.365618	0.554885	0.723542	0.340831	0.440464	0.312635	0.373933	0.350899
ENSMUSG00000015405.15	Ace2	protein_coding	3.77802	0.0891424	0.346215	0.252491	NA	1.28389	1.12197	0.0636334	0.0890169	0.0564923	0.0285137	0.0472214	0
ENSMUSG00000015437.5	Gzmb	protein_coding	3431.93	2.0779	0.475991	6.29604e-08	6.22443e-06	2.60903	0.482245	168.789	289.007	139.532	26.5557	20.5358	40.5415
ENSMUSG00000015451.16	C4a	processed_transcript	107.763	-0.0177445	0.0840322	0.550198	0.827816	-0.12527	0.209669	0.893626	0.693783	0.856123	0.907445	0.744251	0.730152
ENSMUSG00000015452.14	Ager	protein_coding	354.43	-0.149376	0.224972	0.0434784	0.234013	-0.478846	0.23716	5.14334	6.32358	8.93375	11.1477	7.13575	7.17753
ENSMUSG00000015461.15	Atf6b	protein_coding	6027.86	0.0309633	0.0615733	0.263152	0.614602	0.114062	0.101934	120.534	106.317	107.087	95.0127	90.3538	89.3959
ENSMUSG00000015467.14	Egfl8	protein_coding	132.011	0.00858874	0.0732172	0.753887	0.9199	0.0593858	0.189418	4.01021	3.58598	3.64465	3.19796	3.15245	3.24441
ENSMUSG00000015468.14	Notch4	protein_coding	386.262	0.53347	0.159721	4.76066e-05	0.00140424	0.571671	0.140561	3.04396	2.52821	2.85264	1.8763	1.5151	1.66806
ENSMUSG00000015474.16	Ppt2	protein_coding	1732.11	0.795123	0.176438	2.23439e-06	0.000117539	0.837537	0.177032	47.5298	40.5562	36.6348	17.8508	22.9194	21.0844
ENSMUSG00000015476.6	Prrt1	protein_coding	667.709	-0.380281	0.26233	0.00317273	0.0381597	-0.557035	0.188794	11.4019	9.10748	14.0823	19.1186	13.7511	12.6017
ENSMUSG00000015478.13	Rnf5	protein_coding	2288.96	0.0024114	0.0474606	0.916529	0.975497	0.0102294	0.0976026	74.3618	77.2282	75.8953	69.5474	66.423	65.2285
ENSMUSG00000015488.14	Cacfd1	protein_coding	2163.7	-0.021881	0.0573018	0.399052	0.732853	-0.0891471	0.10571	20.4634	20.7957	24.4994	22.4914	20.2611	19.5314
ENSMUSG00000015501.10	Hivep2	protein_coding	6955.79	-0.0180218	0.0731247	0.518841	0.811239	-0.108908	0.168814	20.0334	23.1565	28.6443	28.9438	20.3511	20.046
ENSMUSG00000015522.18	Arnt	protein_coding	3714.33	-0.0160431	0.0556113	0.523793	0.813513	-0.0704015	0.110432	22.6473	19.6033	24.403	23.7392	19.0859	19.5735
ENSMUSG00000015533.9	Itga2	protein_coding	562.912	0.801526	0.203996	1.66737e-05	0.000595258	0.859833	0.199714	5.41447	5.21796	4.28445	3.23325	2.27258	1.89888
ENSMUSG00000015536.14	Mocs2	protein_coding	1381.55	0.12092	0.1158	0.0176678	0.128029	0.262935	0.110826	8.26254	8.31682	7.85874	6.1667	6.1217	5.84797
ENSMUSG00000015542.17	Nat9	protein_coding	610.676	0.0158074	0.0664412	0.555255	0.8306	0.0880437	0.149251	17.4192	13.7083	13.6196	13.136	11.8661	12.516
ENSMUSG00000015568.16	Lpl	protein_coding	1030.27	0.191626	0.373218	0.074219	0.31946	0.940598	0.526869	9.37862	4.35119	5.32223	1.53563	3.75537	3.37507
ENSMUSG00000015575.15	Atp6v0e	protein_coding	4897.69	-0.00135124	0.0567077	0.956427	0.986003	-0.00709876	0.129923	66.9412	66.0509	60.1388	54.5591	57.7759	60.1869
ENSMUSG00000015579.5	Nkx2-5	protein_coding	8.18528	0.153766	0.400568	0.116618	0.411916	1.38255	0.88109	0.162471	0.612266	0.222538	0.218406	0.0775074	0.0573048
ENSMUSG00000015597.17	Zfp318	protein_coding	4001.32	-0.033285	0.0998192	0.323073	0.670992	-0.20953	0.21204	11.9573	11.3224	16.3904	19.124	10.9163	11.1323
ENSMUSG00000015599.9	Ttbk1	protein_coding	325.616	-1.0274	0.15725	2.31314e-11	7.17592e-09	-1.06845	0.159834	0.704734	0.695697	0.792989	1.61698	1.14361	1.35214
ENSMUSG00000015605.6	Srf	protein_coding	5615.17	-0.0192753	0.0566542	0.45151	0.773201	-0.0815578	0.108325	83.8509	94.2914	99.0261	92.7524	87.4572	81.1585
ENSMUSG00000015619.10	Gata3	protein_coding	3494.04	0.399125	0.196894	0.000752978	0.0124069	0.492808	0.146254	45.8959	53.5046	51.3306	38.3584	31.5169	26.1373
ENSMUSG00000015647.9	Lama5	protein_coding	60.1245	0.042636	0.148345	0.339528	0.684428	0.319905	0.334945	0.2978	0.310869	0.250072	0.310842	0.140395	0.173001
ENSMUSG00000015656.17	Hspa8	protein_coding	82523.5	0.0117636	0.0631339	0.65147	0.876558	0.0652642	0.144479	911.461	1068	895.694	819.379	742.805	888.143
ENSMUSG00000015659.12	Serac1	protein_coding	281.6	-0.0103865	0.071356	0.702252	0.896855	-0.0683915	0.178903	3.14756	2.36274	3.34391	3.29354	2.41664	2.58323
ENSMUSG00000015668.13	Pdzd11	protein_coding	1205.02	0.0412812	0.0821204	0.198108	0.539677	0.178645	0.138811	31.6259	29.3069	27.3773	21.837	23.0724	24.4068
ENSMUSG00000015671.11	Psma2	protein_coding	8559.06	0.0324163	0.0775992	0.28264	0.634845	0.157563	0.146651	114.871	133.361	111.88	90.1839	95.5705	101.538
ENSMUSG00000015672.4	Mrpl32	protein_coding	1631.86	-0.0073568	0.0605879	0.772548	0.927591	-0.0407147	0.14086	15.8407	17.4864	13.9834	15.2011	13.7639	14.5032
ENSMUSG00000015697.14	Setdb1	protein_coding	3659.19	-0.0133443	0.053036	0.586233	0.845131	-0.0577106	0.106026	25.8322	23.2883	27.9106	27.4394	21.9693	22.1292
ENSMUSG00000015702.13	Anxa9	protein_coding	168.571	0.136877	0.221876	0.0542441	0.267255	0.480562	0.249658	5.98569	3.90014	4.03929	2.50966	3.02077	3.30257
ENSMUSG00000015709.9	Arnt2	protein_coding	1189.77	-0.0723771	0.135354	0.106853	0.394139	-0.313484	0.194409	6.77682	8.10092	5.2903	7.63116	6.80992	7.97511
ENSMUSG00000015711.8	Prune1	protein_coding	1370.69	0.0616768	0.0818576	0.082121	0.337431	0.182174	0.104787	20.8423	19.0673	19.267	16.1585	15.5773	14.7162
ENSMUSG00000015714.11	Cers2	protein_coding	8257.19	0.0182644	0.0466619	0.433903	0.760122	0.0623977	0.0797384	114.767	108.708	113.813	103.621	92.8587	91.4727
ENSMUSG00000015733.13	Capza2	protein_coding	15734	0.0585546	0.104602	0.122826	0.422397	0.241924	0.156786	150.854	144.43	129.427	93.0451	113.306	112.179
ENSMUSG00000015745.9	Plekho1	protein_coding	6673.37	0.0163948	0.0548883	0.512961	0.807428	0.0703075	0.107466	158.509	145.04	159.315	125.789	132.785	132.658
ENSMUSG00000015747.5	Vps45	protein_coding	1067.73	0.0196126	0.0724193	0.483199	0.791471	0.11379	0.162287	15.0955	13.8091	11.8856	10.2538	11.829	11.4032
ENSMUSG00000015748.13	Prpf3	protein_coding	2294.33	-0.0278774	0.0577626	0.295161	0.647271	-0.100866	0.0963503	20.0019	17.7552	19.7695	20.512	17.1575	17.3662
ENSMUSG00000015749.12	Anp32e	protein_coding	8751.77	0.0217849	0.0618553	0.414311	0.746067	0.0985177	0.120684	130.525	118.474	124.058	96.5899	107.916	104.598
ENSMUSG00000015750.15	Aph1a	protein_coding	2564.23	0.0492869	0.0732723	0.125421	0.426234	0.156907	0.102392	38.441	38.8268	37.8108	30.9214	30.8951	30.0518
ENSMUSG00000015755.16	Tab2	protein_coding	13014.1	0.00324785	0.0431104	0.882277	0.964233	0.0124713	0.0842177	100.256	101.209	111.836	99.182	88.7873	88.7286
ENSMUSG00000015757.10	Ppil4	protein_coding	4215.93	-0.0248357	0.0513304	0.319801	0.668215	-0.0826189	0.0830451	30.7927	29.5348	33.0615	31.5902	28.1481	28.3456
ENSMUSG00000015759.11	Cnih1	protein_coding	2391.44	0.0165526	0.0581608	0.518493	0.811011	0.0763076	0.118184	78.6655	73.3078	70.108	61.235	63.5392	62.5456
ENSMUSG00000015766.14	Eps8	protein_coding	1194.31	0.0127198	0.0627281	0.625278	0.864236	0.069022	0.141327	4.87303	4.60784	5.07443	3.76374	3.9541	4.57653
ENSMUSG00000015776.12	Med22	protein_coding	2468.43	0.0267496	0.0589093	0.316798	0.665881	0.10186	0.101752	34.9854	35.2117	33.6251	30.1712	28.9893	27.0799
ENSMUSG00000015790.16	Surf1	protein_coding	2474.44	0.00177477	0.0468398	0.938119	0.981302	0.00743816	0.0958104	69.3495	70.3276	68.1338	64.8324	60.0433	59.4245
ENSMUSG00000015804.14	Med28	protein_coding	3635.31	0.0115043	0.0625075	0.657363	0.878782	0.0632205	0.14253	35.6862	40.1358	32.8011	30.0335	30.7541	31.8364
ENSMUSG00000015806.12	Qdpr	protein_coding	2911.85	-0.00158168	0.0486773	0.94581	0.983526	-0.00691205	0.101693	81.7823	79.5464	77.2598	72.4423	71.9083	69.0871
ENSMUSG00000015812.8	Gnrh1	protein_coding	49.017	-0.018783	0.122557	0.626542	0.86476	-0.169142	0.347601	3.16948	2.60811	4.8331	4.34421	2.55956	3.75922
ENSMUSG00000015829.13	Tnr	protein_coding	5.85218	-0.0204055	0.241388	0.750508	NA	-0.278425	0.875632	0.0155041	0.0185903	0.0264272	0.00833673	0.017258	0.0382789
ENSMUSG00000015837.15	Sqstm1	protein_coding	16548.1	0.0135916	0.0527048	0.578535	0.841786	0.0581023	0.10459	241.6	248.182	249.089	209.279	221.159	200.845
ENSMUSG00000015839.6	Nfe2l2	protein_coding	4064.84	0.012818	0.0460776	0.576229	0.840406	0.0475846	0.0851395	52.3427	52.3898	55.2585	49.113	45.5115	43.3109
ENSMUSG00000015843.10	Rxrg	protein_coding	58.8102	1.39155	0.340172	3.54017e-06	0.000167627	1.64139	0.354	1.5459	1.97859	2.18353	0.350246	0.734718	0.514621
ENSMUSG00000015846.15	Rxra	protein_coding	5304.77	1.05967	0.193387	1.37029e-08	1.77379e-06	1.12414	0.198014	64.3637	54.9749	50.0306	18.3887	27.2121	23.1225
ENSMUSG00000015850.11	Adamtsl4	protein_coding	298.024	-0.427445	0.196607	0.000562049	0.00984707	-0.512387	0.148548	2.80371	2.65526	3.14888	4.01172	3.2161	3.71924
ENSMUSG00000015852.13	Fcrls	protein_coding	24.2568	0.0333343	0.167556	0.503902	0.802868	0.305439	0.456997	0.478641	0.799387	0.400645	0.413632	0.437648	0.358744
ENSMUSG00000015854.7	Cd5l	protein_coding	10750.2	1.72022	0.317585	2.11535e-09	3.69529e-07	1.95753	0.326871	566.158	382.04	282.857	54.4246	121.391	102.861
ENSMUSG00000015869.16	Prpsap1	protein_coding	3568.14	-0.00250332	0.0517264	0.916551	0.975497	-0.0116987	0.111652	49.0793	51.3226	52.8472	51.9184	40.0579	46.0152
ENSMUSG00000015879.8	Fam184b	protein_coding	89.2045	0.571916	0.466866	0.00561722	0.0571667	1.01054	0.364905	0.552208	0.695514	0.790971	0.517754	0.185953	0.217682
ENSMUSG00000015880.13	Ncapg	protein_coding	1067.56	0.183695	0.285599	0.0449642	0.238164	0.609219	0.303852	10.9881	8.58497	7.20043	3.02101	5.5499	6.84502
ENSMUSG00000015882.18	Lcorl	protein_coding	842.559	-0.0250829	0.0763981	0.388617	0.724976	-0.139509	0.161819	1.95515	1.74568	2.51869	2.43087	1.90546	1.77394
ENSMUSG00000015889.8	Lta4h	protein_coding	7246.77	-0.0647506	0.0779847	0.0677246	0.302982	-0.171776	0.0940292	52.7595	53.7987	57.6413	56.4997	52.083	55.9853
ENSMUSG00000015890.2	Amdhd1	protein_coding	17.34	-0.00624626	0.156987	0.896764	0.968516	-0.0658636	0.50762	0.379041	0.414971	0.228237	0.332307	0.238477	0.386541
ENSMUSG00000015932.8	Dstn	protein_coding	2592.34	0.11464	0.163943	0.0442178	0.236546	0.360377	0.179112	76.4767	79.4833	67.6385	42.9131	57.8677	53.5835
ENSMUSG00000015937.15	Macroh2a1	protein_coding	18179.6	-0.000290926	0.0419888	0.989259	0.996179	-0.00109829	0.0815811	132.404	129.3	130.38	125.488	112.291	112.135
ENSMUSG00000015942.9	Gtf2ird2	protein_coding	945.132	-0.0648556	0.0968733	0.088121	0.352974	-0.221991	0.13017	6.19065	6.91368	7.58916	8.23546	6.45403	6.86371
ENSMUSG00000015943.11	Bola1	protein_coding	396.223	-0.00291544	0.0670416	0.911637	0.973882	-0.0189133	0.170431	19.8753	17.7301	15.792	15.317	17.6087	15.1584
ENSMUSG00000015944.9	Castor2	protein_coding	1139.62	0.0303914	0.0664993	0.284166	0.636453	0.125986	0.117633	7.55743	6.97986	8.63027	7.00226	6.26816	5.642
ENSMUSG00000015947.10	Fcgr1	protein_coding	1211.14	1.39566	0.313746	8.69119e-07	5.3555e-05	1.6085	0.326985	42.9803	33.5011	26.8261	5.24121	11.802	12.6701
ENSMUSG00000015950.13	Ncf1	protein_coding	10898.7	0.0914481	0.108411	0.0397597	0.22176	0.246876	0.120062	172.26	151.461	150.699	116.098	114.721	124.525
ENSMUSG00000015957.12	Wnt11	protein_coding	26.7063	0.00580531	0.146619	0.898411	0.9695	0.0598571	0.468845	0.443634	0.219716	0.308229	0.194468	0.386469	0.238112
ENSMUSG00000015961.8	Adss	protein_coding	5611.94	-0.00600064	0.0493979	0.798369	0.937583	-0.0260656	0.102035	60.9964	60.8482	58.3585	55.2205	52.9197	55.2322
ENSMUSG00000015966.17	Il17rb	protein_coding	226.161	0.0236905	0.104986	0.48838	0.795313	0.183551	0.264907	4.38051	2.11648	3.07291	2.8358	2.61175	2.05943
ENSMUSG00000015968.18	Cacna1d	protein_coding	222.735	-0.295901	0.372169	0.0228334	0.153242	-0.770558	0.338526	0.646443	0.296185	0.663481	0.823078	1.07936	0.519038
ENSMUSG00000015970.19	Chdh	protein_coding	618.386	0.152622	0.352033	0.113344	0.406163	0.959168	0.605788	11.8405	2.97799	4.5807	2.84692	3.67181	2.30542
ENSMUSG00000015971.5	Actr8	protein_coding	2592.48	-0.0265074	0.0592477	0.321819	0.67038	-0.10226	0.103217	12.9761	13.2969	14.541	14.9014	12.2109	12.0113
ENSMUSG00000015980.14	Lrrc27	protein_coding	80.9676	0.00120336	0.0921566	0.969236	0.990238	0.0104904	0.272009	1.19574	1.15753	0.923255	1.25348	0.940254	0.731287
ENSMUSG00000015981.12	Stk32c	protein_coding	1171.99	0.0104829	0.0658365	0.690788	0.893747	0.0624526	0.157	24.5074	26.788	25.0376	19.7576	20.4309	24.6909
ENSMUSG00000015994.10	Fnta	protein_coding	2361.4	0.00254285	0.0506695	0.914515	0.975132	0.0115974	0.108038	37.7655	40.2957	37.4669	36.0411	34.3115	31.8709
ENSMUSG00000016018.4	Mtrex	protein_coding	4285.73	0.0205657	0.0519638	0.406479	0.738371	0.0759968	0.0915508	35.1383	32.018	33.81	29.1287	27.9342	28.1569
ENSMUSG00000016024.9	Lbp	protein_coding	102.637	-0.548302	0.36132	0.00296713	0.0362934	-0.794394	0.267372	0.668961	0.990276	0.615884	1.19903	1.08478	1.23363
ENSMUSG00000016028.11	Celsr1	protein_coding	3830.44	-0.245626	0.235445	0.00994463	0.086861	-0.475308	0.184389	10.953	12.8824	16.7666	21.272	14.697	14.5419
ENSMUSG00000016087.13	Fli1	protein_coding	6278.71	-0.00780438	0.0597226	0.758124	0.921497	-0.0422033	0.137048	94.1487	81.9432	84.7536	98.7912	68.5286	73.3575
ENSMUSG00000016128.14	Stard13	protein_coding	24.2692	0.616278	0.542898	0.00617454	0.0610326	1.23043	0.449332	0.213558	0.167001	0.202781	0.106095	0.0775164	0.040118
ENSMUSG00000016181.9	Utp25	protein_coding	1504.93	-0.0648206	0.109374	0.102493	0.38694	-0.253301	0.155125	10.0081	9.29697	11.6644	13.8562	9.08638	10.0996
ENSMUSG00000016194.14	Hsd11b1	protein_coding	3326.89	-0.00520452	0.0592505	0.836273	0.949393	-0.0284644	0.137734	35.6465	42.8773	34.9957	38.0399	33.1495	32.4301
ENSMUSG00000016200.14	Syt14	protein_coding	8.56	-0.0894503	0.289278	0.246722	0.594013	-0.793461	0.684993	0.0133752	0.0320752	0.0320603	0.040455	0.0409428	0.0371506
ENSMUSG00000016206.6	H2-M3	protein_coding	5335.96	0.0336226	0.067085	0.244533	0.592693	0.131371	0.112888	200.184	191.494	177.734	159.038	145.589	158.618
ENSMUSG00000016239.11	Lonrf3	protein_coding	16.1329	-0.0972166	0.279683	0.205901	0.54935	-0.731734	0.578484	0.0732652	0.238448	0.156104	0.253258	0.267962	0.167968
ENSMUSG00000016252.7	Atp5e	protein_coding	5682.53	-0.0122986	0.0671532	0.644424	0.872704	-0.0733474	0.158925	150.436	172.372	139.181	134.055	140.089	158.363
ENSMUSG00000016253.12	Nelfcd	protein_coding	2789.14	-0.00172761	0.0429934	0.937097	0.981272	-0.00665209	0.0842903	47.6757	45.7162	48.4906	45.6348	40.4219	40.9848
ENSMUSG00000016255.5	Tubb1	protein_coding	90.1748	0.577717	0.504483	0.00654405	0.0638542	1.10876	0.407754	1.98639	5.85243	4.98812	1.60216	1.54778	2.13689
ENSMUSG00000016256.10	Ctsz	protein_coding	15276.2	0.261716	0.244211	0.00903345	0.0805046	0.491744	0.188351	688.125	601.671	528.08	313.915	401.401	429.165
ENSMUSG00000016257.15	Prelid3b	protein_coding	2757.51	0.0440081	0.0778389	0.168339	0.49582	0.168319	0.122187	75.4204	75.6698	79.5023	56.7774	61.484	63.7647
ENSMUSG00000016262.14	Sertad4	protein_coding	5.12212	-0.138674	0.399161	0.131981	NA	-1.53271	1.01751	0.0207263	0.0248521	0.055201	0.041793	0.0461421	0.166311
ENSMUSG00000016283.13	H2-M2	protein_coding	884.713	0.08188	0.200068	0.163168	0.4882	0.469059	0.336364	29.9944	30.4746	37.0513	9.68254	26.6585	25.0872
ENSMUSG00000016308.12	Ube2a	protein_coding	2081.74	0.0230025	0.0627552	0.393343	0.72881	0.103427	0.12117	45.6405	49.2931	44.3008	38.2428	38.7625	38.3926
ENSMUSG00000016319.3	Slc25a5	protein_coding	22047.4	0.0295412	0.0729899	0.31113	0.662051	0.141281	0.139488	699.042	717.952	644.054	506.854	570.418	582.604
ENSMUSG00000016344.14	Ppdpf	protein_coding	4446.22	-0.00778021	0.0475028	0.736426	0.911585	-0.0318525	0.094633	164.61	161.926	156.752	155.684	139.717	145.143
ENSMUSG00000016356.18	Col20a1	protein_coding	292.835	-0.0269089	0.078775	0.363939	0.706549	-0.149556	0.16473	3.02611	2.36317	2.54599	2.88929	2.29746	2.67245
ENSMUSG00000016382.15	Pls3	protein_coding	288.545	0.391395	0.333156	0.00682944	0.0658533	0.673031	0.248806	5.34737	3.63486	3.30972	2.35394	2.74561	1.76652
ENSMUSG00000016386.15	Mpped2	protein_coding	1.91408	0.0453485	0.335864	0.46644	NA	1.20432	1.65364	0.0465964	0.0419038	0.0248203	0	0	0.0431418
ENSMUSG00000016409.4	Nkap	protein_coding	1551.14	-0.0114694	0.0540359	0.64105	0.871665	-0.0521935	0.111948	18.6855	16.2453	16.8113	16.4151	15.0914	16.2471
ENSMUSG00000016427.7	Ndufa1	protein_coding	1605.98	-0.0320807	0.0699736	0.270195	0.621395	-0.137305	0.124527	172.924	188.621	174.178	172.68	168.743	182.908
ENSMUSG00000016458.15	Wt1	protein_coding	12.8761	0.0775805	0.249518	0.26362	0.614822	0.623506	0.55776	0.141688	0.131281	0.096056	0.0952345	0.0573517	0.0636042
ENSMUSG00000016477.18	E2f3	protein_coding	666.057	0.069767	0.104283	0.0803423	0.332857	0.240054	0.137275	6.74645	6.0362	6.76444	4.57408	5.26822	4.82646
ENSMUSG00000016481.15	Cr1l	protein_coding	5277.37	-0.00559594	0.0442628	0.801581	0.938599	-0.0217251	0.0864503	25.7031	23.6404	25.0536	24.5809	21.0365	21.7355
ENSMUSG00000016487.15	Ppfibp1	protein_coding	663.643	0.00554345	0.0629753	0.829445	0.947031	0.0327512	0.152039	3.17465	2.55635	3.14539	2.35538	2.76402	2.56109
ENSMUSG00000016493.13	Cd46	protein_coding	237.729	-0.0108167	0.0898644	0.724387	0.907347	-0.0882315	0.25023	1.41688	1.13261	1.92873	1.947	1.12154	1.19846
ENSMUSG00000016494.9	Cd34	protein_coding	205.863	1.0901	0.243883	1.8358e-06	9.97932e-05	1.19656	0.250814	1.78967	2.44779	1.50429	0.698938	0.724965	0.810757
ENSMUSG00000016495.12	Plgrkt	protein_coding	4321.55	-0.0134747	0.0542678	0.586214	0.845131	-0.0598413	0.109935	53.5511	50.3714	60.0482	58.8439	45.5457	48.1515
ENSMUSG00000016496.7	Cd274	protein_coding	6791.37	0.537988	0.177345	0.000103636	0.00254397	0.586918	0.151193	96.9144	113.987	119.898	58.5358	68.2852	68.3593
ENSMUSG00000016498.10	Pdcd1lg2	protein_coding	603.145	0.0495423	0.100762	0.167899	0.495328	0.230851	0.167406	16.6225	15.9549	16.2346	10.7487	14.2679	11.8048
ENSMUSG00000016503.18	Gtf3a	protein_coding	3072.88	0.00558744	0.0533729	0.817773	0.943583	0.0266746	0.11577	56.5746	64.2125	57.7518	55.4446	51.7149	49.2922
ENSMUSG00000016510.11	Mtif3	protein_coding	1298.18	-0.0150639	0.0560876	0.549673	0.827568	-0.067979	0.11363	12.848	11.3745	12.1205	12.8986	10.1003	11.0285
ENSMUSG00000016520.7	Lnx2	protein_coding	2495.78	-0.0931012	0.117477	0.0430585	0.232865	-0.266862	0.131905	24.5675	22.1617	26.4524	31.7545	22.2107	24.7619
ENSMUSG00000016526.8	Dyrk3	protein_coding	296.88	0.0512041	0.170018	0.30648	0.657583	0.380309	0.37189	4.64516	5.14832	5.75112	1.73831	5.68772	3.00666
ENSMUSG00000016528.10	Mapkapk2	protein_coding	12401.3	0.137447	0.15555	0.0220688	0.149351	0.337159	0.147283	217.282	235.85	214.718	139.439	164.941	164.783
ENSMUSG00000016529.5	Il10	protein_coding	859.644	1.95947	0.323158	1.6796e-11	5.30194e-09	2.20973	0.328269	42.091	62.2653	53.7637	5.15872	13.3574	11.4674
ENSMUSG00000016534.15	Lamp2	protein_coding	4879.64	0.303714	0.253691	0.00615622	0.0609289	0.515232	0.188086	35.4873	26.6847	26.1517	15.4805	20.4344	18.7691
ENSMUSG00000016541.10	Atxn10	protein_coding	5474.22	0.00512938	0.0521435	0.830865	0.947388	0.0238815	0.111809	142.908	135.889	139.934	118.4	118.171	129.275
ENSMUSG00000016552.13	Foxred2	protein_coding	1014.64	-0.00337837	0.0728493	0.90118	0.970547	-0.0240944	0.194043	10.5137	6.15422	8.30916	8.75994	7.30599	6.57653
ENSMUSG00000016554.9	Eif3d	protein_coding	10158.9	0.0065336	0.0471371	0.776343	0.929205	0.0268417	0.0944839	103.118	101.4	98.5533	90.6213	87.0534	87.2743
ENSMUSG00000016559.14	H3f3b	protein_coding	53501.5	-0.00931284	0.063959	0.720449	0.904924	-0.0542047	0.15147	905.297	824.842	862.679	699.229	912.933	771.837
ENSMUSG00000016619.10	Nup50	protein_coding	4832.31	0.0137284	0.0511139	0.569741	0.836591	0.0564317	0.0992759	48.2707	50.5089	49.036	42.9601	41.653	41.9571
ENSMUSG00000016624.15	Phf21b	protein_coding	240.453	-0.0178277	0.0809196	0.540897	0.823112	-0.121051	0.197972	2.49831	2.53562	2.91074	3.24523	1.93729	2.56432
ENSMUSG00000016637.7	Ift27	protein_coding	1104.69	-0.013551	0.053976	0.583347	0.844422	-0.0597027	0.108847	19.6983	17.606	18.21	17.5285	16.9645	16.9911
ENSMUSG00000016664.16	Pacsin2	protein_coding	4408.12	0.0489228	0.069852	0.121296	0.420031	0.147145	0.0949716	46.7998	44.5358	47.4239	37.308	36.2044	37.8834
ENSMUSG00000016756.17	Cmah	protein_coding	12062.3	-0.0461355	0.10709	0.204851	0.548006	-0.244074	0.19251	48.267	43.1819	61.3967	72.512	48.078	41.6437
ENSMUSG00000016757.11	Ttll12	protein_coding	2454.56	-0.000574702	0.0508683	0.980665	0.993653	-0.00264395	0.109098	30.1385	30.8669	28.0875	27.8463	26.3128	25.4499
ENSMUSG00000016758.4	Bik	protein_coding	118.341	-0.314543	0.320568	0.0121488	0.099496	-0.63773	0.254299	2.43251	3.63838	2.45785	4.31502	4.15924	3.37438
ENSMUSG00000016763.15	Scube1	protein_coding	3.29694	-0.00427661	0.257035	0.947199	NA	-0.0676602	1.02167	0.0162369	0.0146018	0.0172977	0.0109135	0.0135553	0.0200442
ENSMUSG00000016831.12	Tox4	protein_coding	6507.22	0.0298767	0.0543693	0.252878	0.602537	0.0955972	0.0836088	46.6378	46.5186	49.0181	41.0399	38.9929	38.4177
ENSMUSG00000016833.14	Mrps18c	protein_coding	878.837	0.00869413	0.0656515	0.740372	0.912932	0.0526886	0.159007	40.751	44.8613	36.2634	32.699	36.0329	35.7958
ENSMUSG00000016918.15	Sulf1	protein_coding	48.8481	0.390926	0.457928	0.0169754	0.124771	0.986281	0.413147	0.215494	0.275333	0.357531	0.0807317	0.192684	0.100304
ENSMUSG00000016921.14	Srsf6	protein_coding	15960.3	-0.0216612	0.0546479	0.39424	0.729266	-0.0833533	0.0978379	147.482	151.895	174.712	162.252	145.912	139.292
ENSMUSG00000016933.17	Plcg1	protein_coding	14038.4	-0.0842213	0.126049	0.0644726	0.29479	-0.288229	0.155893	66.9184	76.5614	93.3732	104.982	75.2857	78.353
ENSMUSG00000016940.18	Kctd2	protein_coding	3180.25	-0.031008	0.0640441	0.269526	0.621395	-0.120434	0.109073	47.8539	47.8243	53.2829	56.2189	45.3859	43.0825
ENSMUSG00000016942.6	Tmprss6	protein_coding	9.43498	-0.0155045	0.19406	0.784272	0.932677	-0.175987	0.64286	0.0950239	0.142424	0.151848	0.111771	0.171882	0.102642
ENSMUSG00000016946.6	Kctd5	protein_coding	1756.35	0.00883662	0.0515914	0.712991	0.901069	0.0392841	0.106796	23.158	24.1894	22.711	21.0367	19.5864	20.1372
ENSMUSG00000016984.7	Etaa1	protein_coding	1210.57	-0.0568143	0.0914596	0.11343	0.406163	-0.208151	0.131495	13.2231	13.9005	12.2487	15.4047	11.9599	13.3343
ENSMUSG00000016995.17	Matn4	protein_coding	1.50759	0.103971	0.415043	0.131345	NA	2.72477	1.80589	0.0231338	0.0277388	0.0246452	0	0.00858364	0
ENSMUSG00000017002.14	Slpi	protein_coding	3720.73	0.00523293	0.107333	0.881111	0.964118	0.0487162	0.325727	209.905	122.276	139.87	72.4518	148.328	178.064
ENSMUSG00000017007.9	Rbpjl	protein_coding	5.10379	-0.159674	0.481169	0.0588026	NA	-3.0317	1.60436	0.0278424	0	0	0.196497	0.0154961	0.00859273
ENSMUSG00000017009.3	Sdc4	protein_coding	2642.78	0.162916	0.185686	0.0196915	0.137276	0.389893	0.16718	72.2302	48.7981	52.0838	42.3263	39.7038	35.6783
ENSMUSG00000017057.9	Il13ra1	protein_coding	1155.85	0.0390381	0.103321	0.263113	0.61459	0.227771	0.203537	16.8965	17.5148	14.84	9.70966	14.5606	12.937
ENSMUSG00000017119.19	Nbr1	protein_coding	6416.45	-0.0268583	0.0559371	0.304651	0.656458	-0.0952657	0.0928054	45.3275	40.1256	47.4661	46.7651	40.0358	39.7268
ENSMUSG00000017132.17	Cyth1	protein_coding	14231.7	-0.0179089	0.0587832	0.488378	0.795313	-0.0816675	0.117865	160.012	168.17	192.812	192.603	148.907	151.078
ENSMUSG00000017144.8	Rnd3	protein_coding	2046.97	-0.0276968	0.0928528	0.386137	0.723371	-0.180778	0.208595	24.5853	17.8753	21.2908	17.1238	26.5348	20.0704
ENSMUSG00000017146.12	Brca1	protein_coding	643.016	0.23386	0.267512	0.0176924	0.128156	0.536725	0.226276	5.46595	3.91333	3.72596	2.11822	2.82095	3.04191
ENSMUSG00000017167.6	Cntnap1	protein_coding	96.9779	0.015956	0.0979606	0.623747	0.863443	0.130781	0.266604	0.977929	0.716585	0.846479	0.73034	0.839098	0.494631
ENSMUSG00000017176.17	Nt5c3b	protein_coding	2770.41	-0.037328	0.076768	0.225007	0.572588	-0.161158	0.132823	32.7118	40.2865	39.2859	42.8291	34.5555	34.9095
ENSMUSG00000017188.3	Coa3	protein_coding	1854.05	0.0246656	0.067794	0.375917	0.714997	0.118822	0.134195	110.103	112.527	96.8591	86.8682	83.6104	91.6137
ENSMUSG00000017195.15	Zpbp2	protein_coding	104.25	0.000513001	0.0901913	0.986685	0.995461	0.00441572	0.264594	3.17668	3.55319	2.34875	3.40991	2.48051	2.25343
ENSMUSG00000017210.14	Med24	protein_coding	3857.47	0.0021861	0.0448394	0.922177	0.977263	0.00875397	0.0896081	29.178	27.2033	30.8108	28.7151	24.1312	24.4381
ENSMUSG00000017221.14	Psmd3	protein_coding	6985.16	0.0343636	0.0569997	0.20632	0.549668	0.105944	0.0838334	71.0166	71.1102	72.0622	63.2123	58.0652	56.1551
ENSMUSG00000017264.16	Exosc10	protein_coding	5594.71	-0.0154677	0.0498501	0.518748	0.811214	-0.0599575	0.0929174	72.1475	72.732	79.25	78.3324	65.1347	65.0683
ENSMUSG00000017286.15	Glod4	protein_coding	2139.24	0.0273058	0.0703622	0.338447	0.68341	0.130619	0.136453	20.0321	17.4551	17.2143	13.9333	15.827	14.5997
ENSMUSG00000017288.15	Vps53	protein_coding	2829.49	-0.0437692	0.0649036	0.144076	0.458805	-0.131834	0.0902493	25.6044	24.3385	26.3623	26.5646	23.0296	24.8871
ENSMUSG00000017291.13	Taok1	protein_coding	5464.5	-0.0142078	0.0612805	0.583862	0.844422	-0.0730548	0.133372	19.4753	18.915	24.8027	22.9417	18.9146	17.4158
ENSMUSG00000017299.13	Dnttip1	protein_coding	2078.82	-0.0122781	0.0497383	0.605683	0.854291	-0.0499948	0.0968433	45.2756	46.9835	49.2351	45.9001	43.7839	40.7815
ENSMUSG00000017300.9	Tnnc2	protein_coding	8.79412	-0.0239432	0.213518	0.691885	0.894195	-0.280038	0.706636	0.598472	0.179401	0.690703	0.4693	0.555147	0.554102
ENSMUSG00000017307.16	Acot8	protein_coding	1213.47	0.0132453	0.0578992	0.601433	0.851919	0.0641575	0.122827	31.8666	31.1189	28.1592	29.0598	23.7737	25.1077
ENSMUSG00000017309.11	Cd300lg	protein_coding	202.278	0.865369	0.367782	0.000531483	0.00943094	1.07609	0.310616	4.5627	5.94288	4.16196	2.4691	2.64491	1.13371
ENSMUSG00000017314.12	Mpp2	protein_coding	267.085	0.0888689	0.158103	0.0837528	0.341889	0.359897	0.208115	3.2785	3.38375	2.48468	1.90794	2.25431	2.1722
ENSMUSG00000017376.15	Nlk	protein_coding	3692.28	-0.0299155	0.0696778	0.298337	0.650532	-0.133488	0.128353	27.8269	32.1101	35.115	35.5462	29.9965	27.5881
ENSMUSG00000017386.10	Traf4	protein_coding	2093.12	-0.105986	0.104031	0.022768	0.152981	-0.237768	0.104408	26.5422	28.3524	30.9102	32.438	29.8417	27.8734
ENSMUSG00000017390.15	Aldoc	protein_coding	351.414	0.00114308	0.0647039	0.964806	0.988765	0.00712647	0.161511	6.0159	4.61835	5.2496	5.16126	4.89985	4.03024
ENSMUSG00000017400.10	Stac2	protein_coding	424.662	-0.195539	0.226096	0.0189186	0.133882	-0.461173	0.196483	6.46963	4.63314	5.66009	8.08189	7.38545	5.14659
ENSMUSG00000017404.12	Rpl19	protein_coding	80720.6	-0.0338275	0.0681716	0.244722	0.592715	-0.134501	0.115623	3424.33	4009.73	3609.87	3805.83	3531.82	3484.18
ENSMUSG00000017405.14	Nek8	protein_coding	771.149	-0.0732234	0.0983238	0.0654419	0.297437	-0.224782	0.122016	6.78467	5.81741	7.45584	7.51826	6.51463	6.82871
ENSMUSG00000017412.15	Cacnb4	protein_coding	132.389	0.012043	0.0918643	0.698846	0.895907	0.0986066	0.254878	0.876931	0.715228	0.649688	0.490686	0.624331	0.736357
ENSMUSG00000017417.14	Plxdc1	protein_coding	786.69	0.35895	0.296597	0.00608454	0.0605472	0.600005	0.218725	13.0519	7.49853	8.29705	5.54532	6.0336	5.31644
ENSMUSG00000017418.14	Arl5b	protein_coding	946.134	-0.0158684	0.0688766	0.558842	0.832801	-0.0924567	0.158164	3.8031	3.99127	5.14395	4.97871	3.66691	3.67937
ENSMUSG00000017421.18	Zfp207	protein_coding	10958	-0.0107967	0.046853	0.639556	0.870851	-0.0420185	0.0897219	76.8	78.0906	83.5221	76.5123	68.4253	73.6139
ENSMUSG00000017428.16	Psmd11	protein_coding	4640.29	0.0423259	0.0668637	0.159551	0.482002	0.136675	0.0971678	37.5541	37.8195	36.4184	31.0311	29.8629	29.6848
ENSMUSG00000017446.14	C1qtnf1	protein_coding	51.0739	-0.00737328	0.120144	0.847535	0.951592	-0.0710368	0.369474	0.751834	0.99317	0.583745	0.548163	0.936178	0.676429
ENSMUSG00000017453.4	Pipox	protein_coding	11.7626	-0.0651978	0.253271	0.345737	0.690745	-0.626203	0.664132	0.161531	0.232422	0.154876	0.108572	0.251726	0.378873
ENSMUSG00000017466.9	Timp2	protein_coding	3972.56	0.167967	0.164758	0.0127016	0.102623	0.35243	0.141423	63.8207	48.1226	56.404	38.4636	42.5309	36.0173
ENSMUSG00000017478.15	Zc3h18	protein_coding	5538.76	0.00368769	0.0495411	0.875173	0.962362	0.0163124	0.103841	30.399	27.309	31.4785	30.4473	24.3854	23.9086
ENSMUSG00000017485.11	Top2b	protein_coding	15798.8	-0.0182171	0.0514177	0.456932	0.776727	-0.0696327	0.0936039	50.1396	48.8256	56.2746	54.4895	45.1898	45.6201
ENSMUSG00000017491.9	Rarb	protein_coding	29.6196	0.052783	0.194964	0.348788	0.693222	0.434144	0.463362	0.26523	0.354372	0.330997	0.10187	0.286799	0.224517
ENSMUSG00000017493.12	Igfbp4	protein_coding	26071.6	0.103179	0.155573	0.0538219	0.265903	0.347099	0.180006	246.77	363.547	359.943	243.869	196.152	240.68
ENSMUSG00000017499.15	Cdc6	protein_coding	582.059	0.481177	0.41809	0.00720412	0.068223	0.868675	0.323257	9.04175	6.90751	5.12919	1.98988	3.68612	4.47417
ENSMUSG00000017548.15	Suz12	protein_coding	7470.93	0.00183318	0.0496954	0.937785	0.981302	0.00819389	0.104977	70.1385	72.3069	80.3766	65.1421	67.3496	64.3234
ENSMUSG00000017550.14	Atad5	protein_coding	813.376	0.0643481	0.112185	0.107767	0.395807	0.260203	0.161787	7.03462	4.94154	5.33285	4.51463	4.05083	4.30282
ENSMUSG00000017561.16	Crlf3	protein_coding	14185.1	-0.0727071	0.082364	0.0523496	0.260705	-0.184015	0.0948412	145.463	150.134	162.667	174.913	146.045	143.796
ENSMUSG00000017607.9	Tns4	protein_coding	209.413	1.00926	0.179949	7.38241e-09	1.0297e-06	1.06268	0.183791	3.11186	2.43506	2.50899	1.1522	1.12598	1.15341
ENSMUSG00000017615.12	Tnfaip1	protein_coding	1901.47	0.0458422	0.068112	0.1369	0.447373	0.141437	0.095088	25.336	26.0774	26.0807	22.3701	20.5086	19.7613
ENSMUSG00000017631.19	Abr	protein_coding	10769.8	0.117419	0.0954778	0.0129329	0.103838	0.223581	0.0899502	52.0087	50.1681	53.2414	39.847	38.6164	39.8956
ENSMUSG00000017639.13	Rab11fip4	protein_coding	6021.79	0.000230156	0.0555309	0.992517	0.997175	0.0011786	0.125661	34.8968	39.0439	45.0091	38.4028	35.8882	31.5973
ENSMUSG00000017652.16	Cd40	protein_coding	2065.25	0.0287114	0.0721627	0.321271	0.669907	0.137735	0.138867	29.0392	33.4011	30.7617	25.8094	22.258	27.4321
ENSMUSG00000017664.16	Slc35c2	protein_coding	5054.32	0.0111803	0.0566709	0.655189	0.878062	0.0542679	0.121523	71.4986	56.6529	65.473	54.5799	53.9999	56.9297
ENSMUSG00000017667.9	Zfp334	protein_coding	9.52682	0.126712	0.361098	0.16	0.482525	1.17623	0.837134	0.111841	0.0291531	0.0984267	0.0392207	0.0487149	0.00600286
ENSMUSG00000017670.16	Elmo2	protein_coding	5927.33	0.135743	0.104281	0.00875531	0.0786885	0.246124	0.0938881	46.9397	45.0713	50.1981	35.8557	34.5106	36.1923
ENSMUSG00000017677.11	Wsb1	protein_coding	4004.21	0.00285326	0.0443733	0.898023	0.969352	0.0112825	0.088035	51.6965	45.8484	50.7456	46.1548	42.0837	42.7432
ENSMUSG00000017679.16	Ttpal	protein_coding	3849.92	-0.0356995	0.068954	0.225518	0.573208	-0.138393	0.114187	31.1556	28.217	31.2126	34.6627	25.6575	28.7691
ENSMUSG00000017686.17	Rhot1	protein_coding	2885.93	0.018693	0.053323	0.453246	0.774479	0.0740318	0.0987073	19.0719	19.7452	19.8306	16.7399	16.581	16.2562
ENSMUSG00000017692.8	Rhbdl3	protein_coding	119.293	-0.0368459	0.113949	0.314751	0.664703	-0.245011	0.243719	0.977648	1.20257	1.21211	1.38221	1.34155	0.863549
ENSMUSG00000017697.3	Ada	protein_coding	1027.95	0.222275	0.223729	0.0118835	0.0981722	0.454088	0.18051	31.8667	27.6718	27.6854	15.592	21.74	18.9683
ENSMUSG00000017707.9	Serinc3	protein_coding	48713.8	0.10956	0.124609	0.0288231	0.18048	0.279964	0.128077	792.799	605.129	648.187	516.286	482.561	500.141
ENSMUSG00000017713.9	Tha1	protein_coding	735.294	0.0132606	0.0692941	0.623581	0.863416	0.0811205	0.165289	14.6293	11.7874	11.7436	12.7543	8.76025	10.7816
ENSMUSG00000017715.11	Pgs1	protein_coding	3822.54	-0.00635556	0.0533653	0.793424	0.935952	-0.0301552	0.115155	31.6238	36.8243	35.6744	34.4656	29.2886	31.1609
ENSMUSG00000017716.15	Birc5	protein_coding	1433.05	0.371472	0.391558	0.0132941	0.105841	0.796571	0.321744	30.9498	26.4513	20.965	7.14178	14.1381	18.3144
ENSMUSG00000017718.15	Afmid	protein_coding	498.87	-0.00291105	0.0588368	0.907569	0.972248	-0.0159699	0.137546	7.73386	6.29939	6.56969	6.41066	6.09893	6.04013
ENSMUSG00000017721.15	Pigt	protein_coding	5450.14	0.0535533	0.0683761	0.0946778	0.368253	0.144005	0.0861674	75.254	66.8597	76.2132	63.4126	56.7586	55.8062
ENSMUSG00000017723.11	Wfdc2	protein_coding	3.56074	-0.0255673	0.274861	0.698975	NA	-0.423341	1.09474	0.0349984	0.209825	0.14914	0.0940953	0.233746	0.129614
ENSMUSG00000017724.14	Etv4	protein_coding	8.84193	-0.0381174	0.22308	0.541604	0.823112	-0.417834	0.684537	0.0771227	0.184949	0.0958549	0.138233	0.157387	0.126942
ENSMUSG00000017734.15	Dbndd2	protein_coding	114.648	0.185846	0.229779	0.023414	0.156149	0.47128	0.207923	1.38175	1.5478	1.53013	0.904293	0.961293	0.987539
ENSMUSG00000017737.2	Mmp9	protein_coding	1351.83	-0.00318562	0.0806386	0.911485	0.973882	-0.0251068	0.22585	17.2152	20.6825	17.6072	13.079	21.7855	15.1282
ENSMUSG00000017740.17	Slc12a5	protein_coding	48.319	-0.0435966	0.158987	0.356774	0.699971	-0.340487	0.369481	0.166086	0.301932	0.376704	0.331298	0.351859	0.264555
ENSMUSG00000017747.13	Ghdc	protein_coding	547.922	0.0134397	0.0621695	0.6054	0.854283	0.0712937	0.137992	11.2195	9.89859	9.50516	9.16486	7.93538	8.89198
ENSMUSG00000017754.13	Pltp	protein_coding	3146	0.269209	0.445089	0.0428255	0.232236	1.10955	0.547814	140.998	53.4608	52.4757	26.2938	37.2351	37.3535
ENSMUSG00000017756.9	Slc12a7	protein_coding	9535.07	-0.0220707	0.0823857	0.457563	0.776985	-0.141806	0.190891	30.5196	31.1873	43.8535	45.6838	30.4597	28.151
ENSMUSG00000017760.16	Ctsa	protein_coding	16061.4	0.101474	0.119473	0.0340352	0.20072	0.270057	0.127406	202.19	174.061	170.84	129.075	137.813	136.165
ENSMUSG00000017764.2	Zswim1	protein_coding	738.723	-0.0276806	0.0724919	0.337522	0.682709	-0.136561	0.142389	12.2377	13.0051	11.891	14.5223	10.4761	11.5828
ENSMUSG00000017765.17	Slc12a4	protein_coding	1445.3	0.00844614	0.050614	0.722829	0.906332	0.0368699	0.103953	16.653	15.4399	18.2575	15.7556	14.6136	13.3292
ENSMUSG00000017767.3	Spata25	protein_coding	3.39204	0.00474941	0.260946	0.941471	NA	0.0771582	1.05091	0.14024	0.126117	0.186752	0.141391	0.195131	0.0432808
ENSMUSG00000017774.19	Myo1c	protein_coding	7656.92	0.0212092	0.0627674	0.428121	0.755882	0.0989835	0.124914	65.3397	50.6954	61.0494	56.1348	43.5687	47.7351
ENSMUSG00000017776.15	Crk	protein_coding	4022.46	0.0162389	0.0553983	0.518339	0.810942	0.0706641	0.109403	39.721	42.156	46.2341	37.9976	37.6796	32.9155
ENSMUSG00000017778.14	Cox7c	protein_coding	3667.28	-0.0188642	0.059709	0.469426	0.783115	-0.086246	0.119221	153.666	161.709	146.117	143.689	143.563	148.893
ENSMUSG00000017781.17	Pitpna	protein_coding	16818	0.0388529	0.0679117	0.191599	0.530539	0.137821	0.10554	201.462	219.921	204.845	175.036	171.129	161.288
ENSMUSG00000017801.15	Mlx	protein_coding	3571.8	-0.00494297	0.0501073	0.834193	0.948296	-0.0219901	0.105051	82.0317	91.2051	87.0509	82.2626	76.8485	76.5043
ENSMUSG00000017802.14	Retreg3	protein_coding	9268.78	-0.0137155	0.0511461	0.5702	0.836667	-0.0564327	0.0993958	116.415	122.726	133.116	129.565	110.244	105.726
ENSMUSG00000017817.11	Jph2	protein_coding	2.86428	0.134617	0.446843	0.0872714	NA	2.77182	1.62098	0.0375071	0.112433	0.0199788	0	0.0208751	0
ENSMUSG00000017830.15	Dhx58	protein_coding	2760.65	0.781283	0.168427	1.2981e-06	7.46221e-05	0.819228	0.16926	57.7987	51.8464	48.4674	23.0962	25.7078	30.6028
ENSMUSG00000017831.8	Rab5a	protein_coding	3002.65	-0.00967142	0.0504926	0.684896	0.891401	-0.041512	0.102299	26.7325	27.6511	28.1241	26.9088	25.9897	22.7949
ENSMUSG00000017832.2	Hspb9	protein_coding	6.50033	-0.0213189	0.217994	0.727266	NA	-0.258002	0.739759	0.329737	0.461269	0.409826	0.443259	0.489386	0.339211
ENSMUSG00000017837.12	Nkiras2	protein_coding	2160.46	0.296756	0.176788	0.00160313	0.0225705	0.410607	0.130131	35.5827	35.3921	30.0789	23.3395	22.8389	21.6396
ENSMUSG00000017843.14	Ppp2r5c	protein_coding	14356.9	-0.016256	0.0486832	0.493533	0.796986	-0.0604656	0.0883096	80.0997	82.9265	86.251	79.5582	75.6865	76.1509
ENSMUSG00000017858.12	Ift52	protein_coding	2701.57	0.00606489	0.0538943	0.803345	0.93893	0.0291972	0.117248	50.5206	46.0475	46.5247	40.3693	40.6077	43.611
ENSMUSG00000017861.11	Mybl2	protein_coding	652.312	0.245975	0.321194	0.026231	0.169653	0.658431	0.29622	10.6033	8.22125	6.45097	3.0453	4.79401	6.26302
ENSMUSG00000017897.18	Eya2	protein_coding	855.716	-0.00522974	0.06845	0.84374	0.95068	-0.0343869	0.174454	12.4152	13.7078	15.8658	16.0016	12.6205	9.8906
ENSMUSG00000017929.13	B4galt5	protein_coding	3196.29	0.221862	0.114502	0.00097292	0.0150782	0.303686	0.0920752	39.3795	39.7336	41.3603	31.1622	29.1439	26.6961
ENSMUSG00000017943.15	Gdap1l1	protein_coding	1.84553	-0.00402783	0.296789	0.948718	NA	-0.0903819	1.40526	0.0154644	0.0370854	0.0494242	0.0207885	0.0172139	0.0572715
ENSMUSG00000017969.13	Ptgis	protein_coding	542.203	0.253615	0.471992	0.0500581	0.25386	1.3634	0.695801	27.6816	5.79599	11.5245	3.44747	7.17993	4.66249
ENSMUSG00000017978.18	Cadps2	protein_coding	14.2748	0.385274	0.542453	0.0220801	0.149356	1.38913	0.606875	0.116783	0.14003	0.0577632	0.0392474	0.0324987	0.0360417
ENSMUSG00000017999.16	Ddx27	protein_coding	4386.84	-0.0151475	0.0484806	0.521588	0.812699	-0.0571936	0.0892395	43.3438	41.196	46.7844	44.3037	40.0508	37.3926
ENSMUSG00000018001.18	Cyth3	protein_coding	2103.8	-0.199643	0.119633	0.00213313	0.028284	-0.297193	0.0967727	9.86356	9.07428	10.499	10.9519	10.7253	10.4697
ENSMUSG00000018008.8	Cyth4	protein_coding	19288.3	0.0393281	0.0717642	0.195594	0.535907	0.148868	0.115027	148.297	121.849	124.582	110.649	101.261	105.127
ENSMUSG00000018012.11	Rac3	protein_coding	53.9509	-0.0295413	0.136472	0.480153	0.789816	-0.25014	0.354278	1.75885	2.14596	1.67652	1.78366	1.37391	2.74265
ENSMUSG00000018040.9	Rrp7a	protein_coding	4576.44	0.0190347	0.0515953	0.438756	0.763654	0.0719074	0.092868	41.8079	43.1809	42.3084	37.547	35.5721	34.7988
ENSMUSG00000018042.18	Cyb5r3	protein_coding	5362.06	0.0811352	0.0934769	0.0454013	0.239773	0.212352	0.106127	65.1385	61.9986	69.8689	48.7925	51.4383	50.663
ENSMUSG00000018068.13	Ints2	protein_coding	996.508	0.0107915	0.056306	0.665433	0.882974	0.0522168	0.120753	5.0056	4.47332	4.5714	4.53988	3.56248	4.00193
ENSMUSG00000018076.12	Med13l	protein_coding	6524.71	-0.0254059	0.0737517	0.377044	0.716081	-0.134408	0.152156	17.5503	17.9025	23.9897	23.311	17.9812	16.9468
ENSMUSG00000018102.5	H2bc4	protein_coding	473.78	0.0450039	0.127282	0.25994	0.611306	0.286247	0.254096	25.4368	23.589	16.9137	11.7847	17.6341	18.4062
ENSMUSG00000018126.15	Baiap2l2	protein_coding	36.4194	-0.167444	0.319446	0.0767794	0.324044	-0.748593	0.423009	0.277883	0.508565	0.685561	0.806088	0.862838	0.523589
ENSMUSG00000018143.10	Mafk	protein_coding	4239.2	0.0163686	0.0806238	0.572694	0.838016	0.11333	0.200908	43.8767	55.2229	67.1513	42.8552	55.1475	38.2059
ENSMUSG00000018160.15	Med1	protein_coding	5693.42	0.000847168	0.0574557	0.972797	0.991533	0.00452974	0.132836	29.0177	29.4048	37.5517	33.1255	26.9018	25.3161
ENSMUSG00000018166.8	Erbb3	protein_coding	601.875	-0.023947	0.0846105	0.428319	0.756007	-0.152806	0.192919	5.677	3.5069	4.7832	5.58097	4.32601	3.96255
ENSMUSG00000018167.10	Stard3	protein_coding	3086.19	0.0185807	0.0493138	0.439362	0.764158	0.067126	0.0868079	42.3883	42.0434	46.1255	39.2645	36.4084	35.2958
ENSMUSG00000018168.8	Ikzf3	protein_coding	11436.9	-0.0245828	0.0680798	0.378036	0.716528	-0.119295	0.135329	63.1242	55.6496	65.5829	73.9816	50.6621	54.5704
ENSMUSG00000018169.12	Mfng	protein_coding	5535.72	-0.0559534	0.0837491	0.107217	0.394834	-0.187214	0.116222	80.4147	90.7936	96.8073	103.698	83.6611	85.2351
ENSMUSG00000018171.9	Vmp1	protein_coding	4170.9	0.000917427	0.0619176	0.971302	0.991301	0.00540645	0.15028	55.1673	54.2817	49.3175	41.8298	47.4592	51.0517
ENSMUSG00000018189.12	Uchl5	protein_coding	1835.19	0.0279832	0.0608883	0.303628	0.65545	0.108444	0.10542	31.9349	32.8052	30.9509	27.7261	25.0567	26.3551
ENSMUSG00000018196.18	Glrx2	protein_coding	1378.07	-0.0240864	0.0618002	0.370887	0.710537	-0.103671	0.115857	7.35924	7.55343	7.32641	7.29432	6.53114	7.45653
ENSMUSG00000018199.9	Ro60	protein_coding	380.856	-0.0224528	0.0655052	0.410657	0.742384	-0.108194	0.131505	1.91525	1.78003	1.95573	1.98437	1.82935	1.6158
ENSMUSG00000018209.15	Stk4	protein_coding	26230.7	-0.0235233	0.0587122	0.372046	0.711848	-0.0956245	0.107125	193.077	205.795	237.896	220.596	198.057	187.55
ENSMUSG00000018217.12	Pmp22	protein_coding	39.5931	0.334983	0.421199	0.0218143	0.148339	0.898445	0.391721	0.813556	1.48357	0.902821	0.52404	0.565995	0.43939
ENSMUSG00000018238.6	Gdf9	protein_coding	17.8924	0.0686582	0.231488	0.291904	0.644066	0.557904	0.529344	0.667916	0.494655	0.376704	0.184855	0.393605	0.339512
ENSMUSG00000018239.9	Zcchc10	protein_coding	654.703	-0.020486	0.0578617	0.429275	0.756804	-0.0869946	0.110059	22.3154	22.0113	22.765	23.1349	20.6893	19.7226
ENSMUSG00000018286.6	Psmb6	protein_coding	5003.92	0.00582758	0.0535556	0.810386	0.941342	0.0278882	0.116236	130.5	139.815	125.584	115.749	113.331	116.846
ENSMUSG00000018287.12	Spag7	protein_coding	2325.51	-0.00417064	0.0471019	0.855774	0.954647	-0.0174129	0.0958038	78.5562	75.6716	75.1875	71.6091	66.8877	68.3226
ENSMUSG00000018293.4	Pfn1	protein_coding	82131.4	0.0162965	0.0537792	0.51185	0.80653	0.068227	0.104011	1688.88	1781.7	1659.4	1544.42	1348.07	1473.16
ENSMUSG00000018322.10	Tomm34	protein_coding	5394.28	-0.0443824	0.067902	0.146494	0.462028	-0.140371	0.0966722	84.088	77.3784	86.8552	90.1551	72.958	80.9118
ENSMUSG00000018326.9	Ywhab	protein_coding	14537.1	0.0513448	0.074229	0.115686	0.409938	0.159997	0.101706	224.171	227.418	214.284	181.329	170.582	179.057
ENSMUSG00000018334.18	Ksr1	protein_coding	3126.96	-0.0373026	0.0692357	0.209527	0.553031	-0.140452	0.111926	19.3902	20.1383	22.0513	21.7467	17.8447	20.8858
ENSMUSG00000018339.11	Gpx3	protein_coding	184.302	1.05767	0.222541	5.69263e-07	3.80771e-05	1.14378	0.228693	6.80007	7.83703	5.86111	2.33707	3.06203	2.82535
ENSMUSG00000018340.13	Anxa6	protein_coding	40215.6	0.158877	0.119222	0.00635778	0.0624429	0.278462	0.102048	719.025	774.375	714.24	582.399	512.963	529.685
ENSMUSG00000018341.12	Il12rb2	protein_coding	1953.37	0.0589153	0.118301	0.141042	0.453443	0.275081	0.186885	28.3199	31.8388	22.3055	20.7101	17.5938	22.6016
ENSMUSG00000018347.16	Zkscan6	protein_coding	1543.63	-0.0306141	0.0645129	0.276055	0.627546	-0.121151	0.111227	31.4171	29.1359	31.1391	34.7911	27.1603	27.213
ENSMUSG00000018362.14	Kpna2	protein_coding	2383.38	0.206152	0.244423	0.0201407	0.139234	0.495578	0.21327	52.3689	51.2372	38.5399	23.6155	32.2151	33.4986
ENSMUSG00000018363.16	Smurf2	protein_coding	3403.39	-0.0323047	0.0686878	0.264397	0.615591	-0.134182	0.120228	23.1218	25.0458	29.3298	28.4709	23.3014	24.0752
ENSMUSG00000018372.13	Cep95	protein_coding	1650.37	-0.0722021	0.100482	0.0699555	0.309037	-0.23028	0.127072	17.1223	16.5202	19.5974	22.3402	16.542	16.9496
ENSMUSG00000018377.10	Vezf1	protein_coding	5430.77	-0.0160496	0.0606982	0.536916	0.821489	-0.0789993	0.127938	50.8504	53.8085	64.3254	61.2697	51.767	46.2668
ENSMUSG00000018378.13	Cuedc1	protein_coding	488.899	0.032849	0.0713376	0.263675	0.614822	0.141873	0.126928	4.70852	3.9653	4.37625	3.75877	3.30456	3.47732
ENSMUSG00000018379.17	Srsf1	protein_coding	14611.8	-0.00749075	0.0444032	0.737392	0.911798	-0.0286879	0.0855566	121.944	118.369	132.331	118.785	106.409	113.111
ENSMUSG00000018381.15	Abi3	protein_coding	5135.46	0.124257	0.124772	0.0188348	0.133525	0.280129	0.119266	72.4085	61.341	65.666	48.2102	45.9624	51.7203
ENSMUSG00000018387.12	Shroom1	protein_coding	8.2416	-0.0253283	0.213297	0.674968	0.887336	-0.293424	0.699727	0.0520411	0.0832004	0.101642	0.0816175	0.0579284	0.11778
ENSMUSG00000018395.19	Kif3a	protein_coding	331.199	0.00984349	0.0707058	0.715868	0.902181	0.0645292	0.177284	5.5853	4.09563	4.19596	3.93358	4.03743	3.83205
ENSMUSG00000018398.18	Septin8	protein_coding	893.672	0.855093	0.218133	1.71267e-05	0.000610088	0.924899	0.215123	11.569	9.0226	7.62531	3.6655	4.98328	4.51511
ENSMUSG00000018401.17	Mtmr4	protein_coding	4661.86	0.0109726	0.0481576	0.638725	0.870414	0.0438906	0.0934872	37.1615	34.4082	40.0458	32.6619	31.7857	31.7543
ENSMUSG00000018405.7	Mrm1	protein_coding	979.761	-0.0273787	0.0743623	0.346434	0.69114	-0.140431	0.149152	16.9164	14.8625	16.006	19.7295	14.3394	13.1549
ENSMUSG00000018411.17	Mapt	protein_coding	2.90326	-0.00199341	0.269755	0.975406	NA	-0.034684	1.12506	0.0264893	0.0127049	0.0169319	0.0213654	0.0235888	0.0065401
ENSMUSG00000018412.16	Kansl1	protein_coding	8433.61	-0.0196263	0.0639536	0.463682	0.78089	-0.0969321	0.132277	51.5414	55.2661	67.7702	64.511	52.3198	49.7909
ENSMUSG00000018415.14	Gid4	protein_coding	2748.84	-0.0092834	0.0503713	0.696415	0.895358	-0.0399201	0.102316	25.2809	26.8904	29.7901	26.7951	24.6894	23.5635
ENSMUSG00000018417.14	Myo1b	protein_coding	300.256	-0.173303	0.267817	0.0447787	0.238153	-0.569316	0.283704	0.728311	1.00184	1.57936	1.19276	1.51441	1.61105
ENSMUSG00000018425.18	Dhx40	protein_coding	3212.52	-0.00343299	0.042679	0.874962	0.962356	-0.0130474	0.0829145	37.1459	35.2275	38.7293	35.3634	32.4826	31.9863
ENSMUSG00000018427.8	Ypel2	protein_coding	532.433	-0.0167978	0.0785875	0.558321	0.832576	-0.112478	0.192158	4.89775	4.08621	6.61205	4.81348	5.5068	4.5829
ENSMUSG00000018428.15	Akap1	protein_coding	209.089	0.0179518	0.078792	0.533193	0.819372	0.118273	0.189801	2.71744	2.03784	2.54642	1.85704	2.20541	1.89609
ENSMUSG00000018433.14	Nol11	protein_coding	2301.02	-0.00568304	0.045587	0.801519	0.938599	-0.0227065	0.0903269	21.1072	19.3254	22.272	20.1542	18.5457	18.0023
ENSMUSG00000018442.13	Derl2	protein_coding	2430.31	-0.00770473	0.0468272	0.737123	0.911798	-0.0310885	0.0926174	15.2177	14.2647	14.4006	14.3598	12.8231	12.8014
ENSMUSG00000018446.8	C1qbp	protein_coding	3966.96	0.0312869	0.0665691	0.272355	0.62371	0.127345	0.116016	72.2995	72.9622	69.9239	56.2724	60.1271	58.7173
ENSMUSG00000018449.12	Rpain	protein_coding	1070.76	-0.0259656	0.0633652	0.342742	0.688124	-0.111042	0.117039	17.0992	16.7155	19.4876	17.9851	15.4707	17.7638
ENSMUSG00000018451.7	6330403K07Rik	protein_coding	172.149	-1.62349	0.23996	7.54274e-13	3.08447e-10	-1.75437	0.244709	2.10524	2.52431	2.72917	7.94456	5.36442	8.79862
ENSMUSG00000018459.15	Slc13a3	protein_coding	136.589	0.905312	0.477142	0.00108349	0.0164775	1.28128	0.392079	2.70068	1.17422	1.5975	0.380531	0.681292	0.90668
ENSMUSG00000018470.8	Kcnab3	protein_coding	70.3836	0.0301186	0.124453	0.437472	0.762676	0.238859	0.307622	1.50401	0.918398	1.49842	0.936027	0.790575	1.22059
ENSMUSG00000018474.18	Chd3	protein_coding	35164.8	0.00196219	0.0612616	0.938459	0.981302	0.0113815	0.147416	175.201	205.747	234.066	219.664	168.263	158.028
ENSMUSG00000018476.7	Kdm6b	protein_coding	7024.51	0.012953	0.0730498	0.638468	0.870414	0.0847733	0.180429	41.8661	46.4024	65.0958	48.166	45.2739	35.2438
ENSMUSG00000018481.9	Appbp2	protein_coding	3134.9	-0.0231628	0.0568549	0.372711	0.712439	-0.0909196	0.101996	21.8659	21.6661	25.6094	24.1408	21.1854	20.2867
ENSMUSG00000018486.2	Wnt9b	protein_coding	2.39685	0.122763	0.423475	0.11676	NA	2.39195	1.52497	0.0264928	0.0741216	0.0282236	0.0118713	0	0.0109016
ENSMUSG00000018500.2	Adora2b	protein_coding	42.3563	-0.021218	0.119288	0.573219	0.838258	-0.183851	0.326372	0.886626	1.19276	1.08278	1.07559	1.22764	0.880957
ENSMUSG00000018501.17	Ncor1	protein_coding	18765.7	-0.00833671	0.0564365	0.737372	0.911798	-0.0416565	0.124223	66.4419	65.7275	80.4011	77.0708	61.0692	57.258
ENSMUSG00000018507.16	Trpv2	protein_coding	5502.72	-0.00895373	0.0506412	0.707197	0.898694	-0.0388906	0.103536	63.2944	57.8243	56.6541	58.7885	50.1551	53.9867
ENSMUSG00000018509.8	Cenpv	protein_coding	271.25	0.00402548	0.0791063	0.887122	0.965435	0.0310887	0.219017	8.54803	7.76644	5.86759	5.62701	6.79296	6.85361
ENSMUSG00000018537.16	Pcgf2	protein_coding	328.351	-0.0732436	0.117372	0.0834773	0.341283	-0.271012	0.156577	4.35643	3.96181	4.08654	5.30867	4.37064	3.71566
ENSMUSG00000018541.10	Cwc25	protein_coding	1482.59	0.00827799	0.0529051	0.732847	0.910411	0.0381647	0.111808	15.3497	13.7471	14.6029	14.5523	11.3293	12.1452
ENSMUSG00000018543.8	1700001P01Rik	protein_coding	3.76174	-0.0139151	0.261631	0.830625	NA	-0.22192	1.03749	0.383636	0.230001	0.20435	0.0859525	0.427036	0.315728
ENSMUSG00000018547.8	Pip4k2b	protein_coding	7598.76	-0.0338008	0.0629661	0.231734	0.581011	-0.120587	0.100834	64.3247	65.4723	76.0905	73.4019	64.723	61.3587
ENSMUSG00000018548.15	Trim37	protein_coding	1878.76	0.000737503	0.059421	0.976594	0.992816	0.00411996	0.140427	13.5114	12.6597	12.1257	10.3046	11.894	11.6818
ENSMUSG00000018554.13	Ybx2	protein_coding	3.2549	0.0567877	0.304984	0.42354	NA	0.885191	1.10608	0.105831	0.152277	0.0676469	0.0569065	0.0235606	0.0783875
ENSMUSG00000018559.16	Ctdnep1	protein_coding	5799.87	0.0118972	0.0520962	0.623793	0.863443	0.0514495	0.104896	124.723	139.179	133.222	125.286	107.284	109.68
ENSMUSG00000018565.17	Elp5	protein_coding	1728.65	0.00156982	0.0509557	0.947269	0.983931	0.00722609	0.109259	38.2459	36.9333	35.7604	32.7791	32.7377	32.6997
ENSMUSG00000018566.14	Slc2a4	protein_coding	40.8558	0.101761	0.288999	0.197494	0.538693	0.767885	0.595849	1.18157	0.687755	0.293305	0.15421	0.421388	0.538135
ENSMUSG00000018567.14	Gabarap	protein_coding	14865.5	0.0385657	0.0754813	0.210233	0.554	0.158664	0.126634	427.001	436.036	384.295	320.584	337.158	336.681
ENSMUSG00000018569.12	Cldn7	protein_coding	9.5193	-0.282216	0.509726	0.0401594	0.223045	-1.5445	0.752642	0.143371	0.0491173	0.174558	0.165198	0.319181	0.455114
ENSMUSG00000018570.17	2810408A11Rik	protein_coding	141.641	-0.0435963	0.110629	0.234374	0.583518	-0.249648	0.209935	2.57788	2.40413	3.06939	3.39744	2.92577	2.22556
ENSMUSG00000018572.10	Phf23	protein_coding	4578.17	-0.00319829	0.0456566	0.88741	0.965435	-0.0129921	0.0917634	65.6802	69.1805	69.6855	66.9897	59.1614	58.0117
ENSMUSG00000018574.14	Acadvl	protein_coding	3857.8	-0.00126574	0.0456414	0.955282	0.985855	-0.00517055	0.0922072	70.9878	70.4779	69.0901	68.1911	61.4258	58.9355
ENSMUSG00000018581.15	Dnah11	protein_coding	43.9934	-0.199368	0.300123	0.0405116	0.224319	-0.635897	0.310422	0.107624	0.0992673	0.144054	0.174354	0.144373	0.166926
ENSMUSG00000018583.5	G3bp1	protein_coding	15923.8	-0.00143505	0.0467147	0.949879	0.984759	-0.00600207	0.0954841	113.171	109.72	107.477	100.048	98.2541	97.0358
ENSMUSG00000018585.9	Atox1	protein_coding	4900.19	0.0424099	0.0946435	0.211792	0.556391	0.211605	0.169467	459.382	510.237	456.082	310.603	366.048	414.694
ENSMUSG00000018593.13	Sparc	protein_coding	1511.62	2.33447	0.294073	4.34207e-18	3.79377e-15	2.5375	0.292695	28.8493	43.4452	27.0648	6.98039	5.60423	2.92556
ENSMUSG00000018599.5	Mief2	protein_coding	871.511	-0.0487923	0.0843957	0.146391	0.462028	-0.188061	0.129483	14.9692	14.4965	14.6012	17.6148	12.8035	14.5077
ENSMUSG00000018604.18	Tbx3	protein_coding	13.4775	0.108696	0.284088	0.169217	0.497386	0.729105	0.530365	0.120465	0.130001	0.121919	0.0809697	0.0536374	0.0669205
ENSMUSG00000018623.9	Mmp7	protein_coding	3.69743	-0.00235139	0.289233	0.970472	NA	-0.0487317	1.3165	0.33622	0.0447942	0.119396	0	0.124752	0.322823
ENSMUSG00000018634.10	Crhr1	protein_coding	23.7524	0.732767	0.561205	0.00368562	0.0428273	1.32961	0.457873	0.713625	0.738995	0.570186	0.370644	0.180536	0.180196
ENSMUSG00000018648.15	Dusp14	protein_coding	89.6122	-0.190969	0.254272	0.0288559	0.18048	-0.523013	0.239316	1.64106	2.1399	1.77012	2.34392	2.26055	2.48167
ENSMUSG00000018651.14	Tada2a	protein_coding	496.18	0.0252101	0.0667929	0.364146	0.706549	0.117685	0.129681	9.28363	7.60875	8.64674	7.34	6.64533	6.97233
ENSMUSG00000018654.17	Ikzf1	protein_coding	35126.1	-0.0290296	0.0616381	0.290274	0.642897	-0.111777	0.105697	271.58	270.959	317.627	317.702	256.33	255.45
ENSMUSG00000018659.12	Pnpo	protein_coding	2811.61	-0.0108199	0.0612953	0.674006	0.88718	-0.0584793	0.139019	47.1958	46.3846	44.6991	38.8734	42.3923	46.4919
ENSMUSG00000018661.17	Cog1	protein_coding	3146.8	-0.0168829	0.0579077	0.509927	0.80561	-0.0769239	0.116737	29.6256	29.3737	31.2799	33.469	24.4545	27.2391
ENSMUSG00000018666.13	Cbx1	protein_coding	3766.02	0.0135095	0.0528169	0.581095	0.843469	0.0579775	0.105073	44.1746	44.0896	43.788	37.5302	36.2632	39.0409
ENSMUSG00000018669.14	Cdk5rap3	protein_coding	4055.5	-0.0406553	0.0646357	0.16779	0.495251	-0.129759	0.0940731	53.0126	45.9828	50.4326	51.0595	46.3923	48.0777
ENSMUSG00000018672.15	Copz2	protein_coding	136.768	0.221243	0.315468	0.0342131	0.201175	0.660451	0.311894	4.48131	3.35835	3.31106	1.26313	2.47402	2.45375
ENSMUSG00000018677.9	Slc25a39	protein_coding	4235.22	0.0965473	0.131284	0.0469912	0.244863	0.29636	0.149196	88.4679	84.9008	75.1391	54.802	60.059	64.8552
ENSMUSG00000018678.13	Sp2	protein_coding	4104.5	-0.00128873	0.0634169	0.960038	0.987285	-0.00782902	0.156249	54.261	54.5104	67.8035	67.3021	46.8053	44.8821
ENSMUSG00000018697.14	Aatf	protein_coding	1867.09	-0.0117614	0.0548656	0.634822	0.869154	-0.0543341	0.114399	34.8918	28.5307	30.46	30.3411	28.452	28.0002
ENSMUSG00000018707.13	Dync1h1	protein_coding	22026.6	-0.0211359	0.0784011	0.466071	0.781184	-0.13088	0.179561	61.8195	56.4226	79.8682	84.8428	53.8937	55.4566
ENSMUSG00000018733.10	Pex12	protein_coding	633.557	-0.00352089	0.0527655	0.883832	0.964233	-0.0167829	0.114863	8.86876	8.00945	9.32798	8.52446	7.29729	7.80033
ENSMUSG00000018736.14	Ndel1	protein_coding	2855.46	0.0409033	0.0653978	0.167597	0.495167	0.13197	0.0956326	44.0315	45.193	45.6277	37.7567	37.0121	34.809
ENSMUSG00000018740.14	Slc25a35	protein_coding	567.928	0.0147566	0.0611619	0.569756	0.836591	0.0750072	0.13196	7.51956	7.01275	8.80845	6.65142	6.76382	6.25548
ENSMUSG00000018750.14	Zbtb4	protein_coding	5973.9	-0.0268554	0.0632296	0.327909	0.674679	-0.112316	0.114803	34.4765	31.7383	37.9124	38.9521	32.5223	29.0048
ENSMUSG00000018752.19	Tnfsfm13	protein_coding	34.4565	0.777828	0.462581	0.00186183	0.0253616	1.13606	0.365126	0.999685	0.963226	1.16009	0.335964	0.516647	0.396672
ENSMUSG00000018761.14	Mpdu1	protein_coding	2481.77	0.023397	0.0566518	0.367605	0.708733	0.0909541	0.100951	54.3901	48.5519	52.6041	43.5945	42.2829	43.9414
ENSMUSG00000018765.5	Fxr2	protein_coding	5842.08	-0.0314553	0.058447	0.246743	0.594013	-0.106823	0.0922239	69.4139	72.1668	78.0459	76.7059	68.7639	65.3923
ENSMUSG00000018770.9	Atp5g3	protein_coding	7567.21	0.044354	0.0769362	0.164158	0.490029	0.165924	0.119265	183.118	187.281	167.817	142.238	137.389	147.648
ENSMUSG00000018774.13	Cd68	protein_coding	7438.99	0.681334	0.297098	0.000623874	0.0107112	0.817178	0.23887	477.921	307.289	325.431	137.649	212.095	205.438
ENSMUSG00000018796.13	Acsl1	protein_coding	1839.7	0.272064	0.209477	0.0045487	0.0493923	0.440681	0.155313	9.81564	10.7564	9.04996	5.90934	6.52852	6.95835
ENSMUSG00000018800.14	Abca5	protein_coding	145.146	0.00979844	0.0936802	0.756042	0.920672	0.0829544	0.267007	0.861663	0.435025	0.628077	0.576814	0.574708	0.465103
ENSMUSG00000018809.2	Smyd4	protein_coding	743.666	-0.0902368	0.110302	0.042595	0.231588	-0.251247	0.12391	7.99991	6.88484	8.19855	9.42844	7.35579	7.74813
ENSMUSG00000018819.10	Lsp1	protein_coding	57813.4	-0.00612638	0.0454794	0.786225	0.933268	-0.0243332	0.0897191	551.858	535.23	540.626	498.808	485.748	488.632
ENSMUSG00000018820.13	Zfyve27	protein_coding	3423.75	-0.0229593	0.059939	0.386318	0.723462	-0.0971111	0.112097	18.1746	17.6315	20.6584	20.9736	16.167	16.7929
ENSMUSG00000018821.3	Avpi1	protein_coding	1468.02	-0.00555311	0.0787526	0.844486	0.951044	-0.0423716	0.216007	52.3583	58.4069	61.2124	37.8391	59.2516	58.9368
ENSMUSG00000018830.10	Myh11	protein_coding	46.0394	0.0211241	0.142075	0.628884	0.86574	0.199068	0.411895	0.173265	0.339962	0.441884	0.310555	0.257154	0.175003
ENSMUSG00000018841.17	Rad51d	protein_coding	2080.69	0.00297655	0.0455429	0.89503	0.968146	0.0120722	0.091496	28.7366	25.9424	28.039	25.5608	23.8082	23.6587
ENSMUSG00000018845.14	Unc45b	protein_coding	13.7267	0.0900296	0.266201	0.221677	0.568601	0.682301	0.558311	0.159841	0.149068	0.245966	0.107436	0.0691926	0.131547
ENSMUSG00000018846.8	Pank3	protein_coding	3824.89	-0.00062361	0.0480711	0.978495	0.993246	-0.00269199	0.0998665	24.509	24.2509	27.4529	25.2902	22.4287	20.3732
ENSMUSG00000018848.4	Rars	protein_coding	3609.41	0.0211723	0.0641804	0.432399	0.759484	0.101891	0.129782	58.1415	59.9633	51.6431	46.1242	46.8057	47.926
ENSMUSG00000018849.6	Wwc1	protein_coding	13.693	-0.0670459	0.238661	0.31392	0.664201	-0.578591	0.574552	0.128704	0.0771616	0.119973	0.086507	0.152218	0.188673
ENSMUSG00000018858.15	Mrpl58	protein_coding	2154.43	-0.0405799	0.072338	0.185629	0.522522	-0.151215	0.114243	29.0136	31.5297	29.3783	32.113	26.9909	30.0369
ENSMUSG00000018861.8	Fdxr	protein_coding	1516.28	-0.0440584	0.0684889	0.15008	0.468168	-0.141904	0.0985956	25.6082	23.1358	26.8571	27.1994	23.108	24.03
ENSMUSG00000018862.11	Otop3	protein_coding	3.06838	0.0018058	0.278263	0.97762	NA	0.0337374	1.20263	0.0328921	0.118319	0.0350411	0.110541	0.0366131	0.0203023
ENSMUSG00000018865.9	Sult4a1	protein_coding	10.356	0.332766	0.528088	0.0297432	0.183802	1.45302	0.668517	0.36531	0.28567	0.23689	0.085405	0.141439	0.0588219
ENSMUSG00000018882.12	Mrpl45	protein_coding	1706	-0.00503174	0.053893	0.836139	0.949334	-0.0244052	0.117993	32.6901	31.0703	31.9932	27.6849	28.416	30.3755
ENSMUSG00000018899.16	Irf1	protein_coding	23388.2	0.523916	0.156068	4.3705e-05	0.00131502	0.560897	0.13724	313.445	371.7	343.459	231.831	176.061	215.521
ENSMUSG00000018900.7	Slc22a5	protein_coding	996.378	-0.0575869	0.0884357	0.106088	0.393258	-0.200067	0.123801	14.6809	12.9765	16.8303	17.1155	14.0857	14.3382
ENSMUSG00000018906.14	P4ha2	protein_coding	41.8861	0.172746	0.280792	0.0513261	0.257604	0.606671	0.311314	0.402882	0.4064	0.381514	0.223512	0.249144	0.221045
ENSMUSG00000018907.10	Alox12e	protein_coding	3.39711	0.00576793	0.276558	0.928781	NA	0.105703	1.18264	0.0705912	0.0677144	0.0451219	0.0569367	0.0942924	0
ENSMUSG00000018909.15	Arrb1	protein_coding	6210.51	0.0431067	0.0708698	0.1621	0.486354	0.148266	0.106052	30.8296	25.2922	29.8884	25.3557	22.7603	21.0192
ENSMUSG00000018914.5	Il3	protein_coding	1.73997	0.149568	0.497271	0.0428039	NA	4.06064	2.00464	0.0634311	0.532403	0.202726	0	0	0
ENSMUSG00000018916.5	Csf2	protein_coding	66.6619	0.291778	0.410672	0.0302998	0.185722	0.903382	0.417045	6.3837	5.68103	3.82543	1.27382	2.55368	3.63245
ENSMUSG00000018919.10	Tm4sf5	protein_coding	44.3524	0.134689	0.293115	0.110497	0.400534	0.710447	0.445152	3.04999	2.4239	1.70019	0.667449	1.81595	1.35721
ENSMUSG00000018920.11	Cxcl16	protein_coding	1527.62	0.394841	0.320466	0.00581606	0.0586594	0.651752	0.236315	25.4762	35.0923	29.9827	12.2501	19.3906	19.271
ENSMUSG00000018921.11	Pelp1	protein_coding	2250.84	0.0140705	0.0513389	0.561229	0.833713	0.0578199	0.099515	32.4586	28.9513	33.4572	30.334	24.8436	26.0998
ENSMUSG00000018923.13	Med11	protein_coding	2031.99	0.00958435	0.0618381	0.709562	0.899929	0.0532148	0.14288	96.465	106.063	87.4071	81.6821	79.9496	87.3473
ENSMUSG00000018924.6	Alox15	protein_coding	90.5498	-0.0770631	0.194089	0.176106	0.508299	-0.454994	0.336324	2.06482	1.24767	1.26441	1.74847	2.51558	1.3046
ENSMUSG00000018925.3	Heatr9	protein_coding	239.654	0.0152722	0.0727308	0.58094	0.843456	0.0960456	0.173992	6.70289	6.86348	5.80332	6.3503	4.9978	4.88595
ENSMUSG00000018927.3	Ccl6	protein_coding	2056.41	0.150265	0.179848	0.0236476	0.15724	0.381231	0.168477	72.2834	60.6331	57.4229	38.037	48.2962	43.1894
ENSMUSG00000018930.3	Ccl4	protein_coding	933.892	0.229921	0.249415	0.0150028	0.114919	0.501011	0.205981	79.2522	90.8239	72.8378	40.2257	53.496	58.2833
ENSMUSG00000018931.3	Natd1	protein_coding	1826.75	0.137637	0.119379	0.0116019	0.0967345	0.27238	0.107915	23.8713	22.9119	22.3283	17.3519	16.1773	17.4191
ENSMUSG00000018932.9	Map2k3	protein_coding	3047.89	0.067237	0.0935414	0.0770415	0.324487	0.213187	0.120573	49.1443	49.1539	46.6732	35.9289	36.036	39.2215
ENSMUSG00000018965.11	Ywhah	protein_coding	8719.31	0.0549154	0.0857351	0.114725	0.408034	0.192618	0.122118	122.728	129.719	115.344	93.8926	94.14	98.4937
ENSMUSG00000018974.7	Sart3	protein_coding	4549.74	-0.0221272	0.0547057	0.385108	0.722846	-0.0844374	0.0972194	37.0347	36.1698	41.6708	40.7211	34.6611	33.2507
ENSMUSG00000018983.9	E2f2	protein_coding	4975.97	0.0849849	0.121897	0.0595469	0.281117	0.278542	0.147835	57.7878	55.8854	50.2622	36.7596	39.0536	44.2091
ENSMUSG00000018986.10	Slfn3	protein_coding	383.165	0.277962	0.216888	0.00477537	0.0511144	0.452973	0.160526	6.52687	6.78823	5.71964	4.10395	3.90605	4.3752
ENSMUSG00000018995.12	Nars2	protein_coding	480.047	-0.0335761	0.0856061	0.285521	0.637295	-0.179064	0.167663	3.80255	2.80848	2.88571	3.61052	2.84307	3.15302
ENSMUSG00000018999.14	Slc35b4	protein_coding	2527.02	0.0172113	0.0498821	0.47474	0.786339	0.0646865	0.0904975	14.3428	13.2985	13.7329	12.4136	11.3873	11.4426
ENSMUSG00000019027.8	Dnah1	protein_coding	18.5342	-0.0846877	0.247567	0.223144	0.570479	-0.614244	0.504219	0.0734153	0.033011	0.0586588	0.106915	0.0612904	0.0604198
ENSMUSG00000019039.14	Dalrd3	protein_coding	3017.43	-0.0394837	0.0613061	0.168943	0.497023	-0.120223	0.087396	56.7632	56.7738	59.3649	60.4423	52.5424	54.5636
ENSMUSG00000019054.13	Fis1	protein_coding	6397.74	0.0120216	0.0569619	0.6324	0.867284	0.058054	0.121363	188.713	194.459	175.45	155.396	157.98	164.14
ENSMUSG00000019055.15	Plod1	protein_coding	1043.73	0.901019	0.193611	1.13969e-06	6.67963e-05	0.957637	0.196808	12.4678	8.99523	8.45698	4.19402	5.17973	4.29558
ENSMUSG00000019066.13	Rab3d	protein_coding	1531.26	0.00227767	0.0569853	0.926773	0.978413	0.0120142	0.130724	20.1107	16.6118	17.1397	15.4665	16.448	15.5414
ENSMUSG00000019080.8	Mfsd3	protein_coding	314.824	-0.0186391	0.0754861	0.510723	0.80595	-0.115667	0.175863	6.36811	5.60993	6.1092	7.49046	4.82815	5.2743
ENSMUSG00000019082.18	Slc25a22	protein_coding	2649.08	-0.0108035	0.0586769	0.669756	0.884666	-0.0551443	0.1293	20.7548	19.8163	23.2457	23.5232	16.5877	19.1441
ENSMUSG00000019087.13	Atp6ap1	protein_coding	9427.12	0.0464747	0.0675418	0.131564	0.438285	0.140033	0.0928619	171.354	151.663	157.068	136.674	126.469	124.957
ENSMUSG00000019088.14	Dnase1l1	protein_coding	856.613	0.0147369	0.055228	0.555657	0.8306	0.0655584	0.111247	21.4634	18.9466	20.3205	17.7517	17.4422	16.4411
ENSMUSG00000019102.10	Aldh3a1	protein_coding	15.4993	0.0373452	0.197833	0.514144	0.808013	0.369375	0.566179	0.287628	0.468056	0.569065	0.497126	0.228691	0.202898
ENSMUSG00000019122.8	Ccl9	protein_coding	681.224	-0.0111124	0.0679843	0.67725	0.88857	-0.0683926	0.164319	10.9016	10.7778	10.3994	11.8542	10.5742	7.68322
ENSMUSG00000019124.10	Scrn1	protein_coding	54.6564	0.427127	0.597957	0.0172666	0.126189	1.66005	0.697211	1.05617	0.227731	0.133244	0.0684985	0.175316	0.148681
ENSMUSG00000019132.11	BC005537	protein_coding	16418.2	0.00139991	0.0461944	0.950839	0.984904	0.00578792	0.0938792	139.592	130.074	144.003	140.262	112.18	115.408
ENSMUSG00000019139.10	Isyna1	protein_coding	4242.51	-0.0143984	0.0476586	0.538328	0.822017	-0.0540273	0.0878004	81.4833	82.8955	86.7894	84.4587	75.8792	72.2021
ENSMUSG00000019143.15	Hars2	protein_coding	1932.76	-0.0169202	0.0618238	0.518885	0.811239	-0.0840376	0.130278	22.5179	19.9232	22.052	24.1662	17.0008	19.9592
ENSMUSG00000019158.9	Tmem160	protein_coding	1387.31	0.000185331	0.0571416	0.994036	0.997444	0.000984414	0.131693	71.5727	83.4359	75.5748	67.7262	70.5659	66.8241
ENSMUSG00000019173.11	Rab5c	protein_coding	14975.7	0.11418	0.117228	0.0222209	0.150139	0.265101	0.115938	356.592	385.84	350.655	268.392	265.053	276.551
ENSMUSG00000019178.17	Styxl1	protein_coding	17.5317	0.0296862	0.187688	0.589599	0.846458	0.302204	0.560242	0.495909	0.513539	0.60035	0.696943	0.326188	0.166961
ENSMUSG00000019179.10	Mdh2	protein_coding	17986.2	-0.0128682	0.0638375	0.623488	0.863416	-0.0712976	0.145235	227.482	243.284	252.857	199.676	225.55	248.3
ENSMUSG00000019188.16	H13	protein_coding	11994	-0.0318299	0.0608621	0.249691	0.59816	-0.11322	0.098358	67.9805	61.0442	61.5564	63.3723	58.899	61.2786
ENSMUSG00000019189.13	Rnf145	protein_coding	10183.6	-0.0318521	0.0670736	0.266273	0.617851	-0.129368	0.116371	54.8305	59.8341	69.1454	66.2886	58.5692	54.3838
ENSMUSG00000019194.15	Scn1b	protein_coding	665.037	1.36946	0.196999	5.18881e-13	2.33406e-10	1.44964	0.200774	26.0551	28.4365	22.2241	6.89543	9.57994	8.42529
ENSMUSG00000019210.10	Atp6v1e1	protein_coding	4573.55	0.0718461	0.108465	0.0785076	0.328051	0.249948	0.142063	61.0898	63.205	52.919	42.0853	46.0434	44.4959
ENSMUSG00000019214.14	Chtf18	protein_coding	589.97	0.224718	0.19503	0.00727129	0.0687145	0.40741	0.151783	6.47526	5.74191	6.45714	3.74499	4.14867	4.57307
ENSMUSG00000019235.9	Rps6kl1	protein_coding	22.3064	-0.088607	0.231351	0.181321	0.515974	-0.55647	0.416301	0.207263	0.169446	0.250914	0.329278	0.241197	0.255862
ENSMUSG00000019254.16	Ppp1r12c	protein_coding	8919.64	-0.00507888	0.0490332	0.828115	0.94659	-0.0220275	0.101453	80.4961	87.1637	94.7017	87.5234	74.3091	75.7868
ENSMUSG00000019256.17	Ahr	protein_coding	1182.84	0.192997	0.155127	0.00620102	0.0612376	0.34145	0.124755	11.2709	9.27617	11.0348	7.2667	7.74665	7.10472
ENSMUSG00000019261.3	Map1s	protein_coding	3423.15	-0.031796	0.074203	0.283234	0.635575	-0.147964	0.137886	19.4505	18.438	22.1518	24.5574	17.0051	17.9683
ENSMUSG00000019278.5	Dpep1	protein_coding	1.76845	-0.0682136	0.379908	0.243585	NA	-2.41881	2.07432	0.0320983	0	0	0.129447	0.0357295	0
ENSMUSG00000019295.8	Tmem129	protein_coding	1179.04	0.00514367	0.0512132	0.829162	0.947031	0.0234391	0.108627	18.8133	18.1489	17.9566	18.2549	15.0042	15.0286
ENSMUSG00000019297.9	Nop9	protein_coding	2280.63	0.00863118	0.0492261	0.713729	0.90147	0.0364218	0.0992819	30.8686	29.5728	28.8138	26.9442	25.5952	25.0026
ENSMUSG00000019301.5	Hsd17b1	protein_coding	29.4056	-0.0315631	0.159418	0.509197	0.805336	-0.285858	0.433059	1.43025	0.714566	0.761849	1.28178	1.12771	0.77246
ENSMUSG00000019302.16	Atp6v0a1	protein_coding	2001.55	-0.0117643	0.0654015	0.65544	0.878062	-0.0683354	0.153144	17.5574	11.7484	14.6005	14.3985	13.5281	12.997
ENSMUSG00000019303.14	Psmc3ip	protein_coding	210.573	0.0225222	0.0790044	0.440768	0.764625	0.137045	0.177774	5.37681	6.10502	6.35935	4.54328	5.20336	4.63276
ENSMUSG00000019312.10	Grb7	protein_coding	165.7	-0.0946093	0.151671	0.0652922	0.296972	-0.342262	0.185684	1.99194	2.28894	2.09682	2.32708	2.33607	2.51756
ENSMUSG00000019320.14	Noxo1	protein_coding	138.303	-0.0713723	0.138358	0.114484	0.407898	-0.320779	0.203237	1.90685	1.68306	2.42643	2.54554	2.07835	2.07607
ENSMUSG00000019326.14	Aoc3	protein_coding	6.43065	0.110058	0.362253	0.191925	NA	1.32572	1.01595	0.0259023	0.155292	0.110378	0.0116067	0.067276	0.0213172
ENSMUSG00000019338.13	Zfp687	protein_coding	2639.13	-0.0462844	0.0862874	0.166137	0.492633	-0.192416	0.138956	19.9022	17.2569	23.8732	24.258	19.5794	18.3294
ENSMUSG00000019359.14	Gdpd2	protein_coding	88.1732	1.57808	0.341424	2.08114e-07	1.6569e-05	1.8469	0.355724	1.07342	2.07595	1.21732	0.314195	0.433614	0.331278
ENSMUSG00000019362.8	D8Ertd738e	protein_coding	4537.91	0.00575826	0.0522453	0.810768	0.941415	0.0267517	0.111728	342.632	377.907	371.227	315.885	326.383	311.193
ENSMUSG00000019370.10	Calm3	protein_coding	14406.6	0.0281677	0.0676535	0.31887	0.66753	0.125503	0.125908	307.198	318.593	284.272	237.957	248.929	255.293
ENSMUSG00000019373.11	Cops3	protein_coding	2666.68	0.0139024	0.0533043	0.571982	0.837675	0.0599655	0.106108	40.4642	37.5076	37.8162	32.7489	32.608	33.4108
ENSMUSG00000019428.16	Fkbp8	protein_coding	15370.4	0.0109295	0.0477746	0.63873	0.870414	0.0433621	0.092363	165.988	173.287	166.444	158.096	140.786	139.147
ENSMUSG00000019429.7	Ffar3	protein_coding	9.4306	-0.0752338	0.262148	0.292769	0.645088	-0.67236	0.639085	0.215782	0.155241	0.206892	0.20305	0.264213	0.346293
ENSMUSG00000019432.15	Ddx39b	protein_coding	21026.8	-0.0240314	0.0559844	0.353498	0.697575	-0.0907432	0.0978019	259.132	247.56	285.444	283.994	226.179	242.296
ENSMUSG00000019433.9	Gipc1	protein_coding	1969.39	0.0485233	0.0749019	0.132739	0.440322	0.161381	0.107345	61.0818	58.6589	56.8861	50.036	47.9821	42.8155
ENSMUSG00000019437.17	Tlcd1	protein_coding	277.76	-0.0469328	0.143949	0.282687	0.634845	-0.321936	0.29967	2.21435	2.74109	2.26568	2.03444	2.0038	3.94303
ENSMUSG00000019461.12	Plscr3	protein_coding	1240.06	0.212066	0.15708	0.0043576	0.0480996	0.349944	0.122742	20.6208	20.1512	24.2094	17.668	13.6141	14.2378
ENSMUSG00000019464.6	Ptger1	protein_coding	67.2596	-0.0858922	0.192014	0.134558	0.443183	-0.445332	0.297609	0.380052	0.569631	0.583964	0.648446	0.496266	0.712773
ENSMUSG00000019467.15	Arhgef25	protein_coding	53.7852	-0.00217525	0.102031	0.948452	0.984357	-0.0199643	0.3088	0.719246	0.670769	0.574677	0.537149	0.733895	0.493275
ENSMUSG00000019470.12	Xab2	protein_coding	5870.4	-0.0530097	0.0789573	0.114498	0.407898	-0.173602	0.109994	57.2711	53.4462	62.6095	68.3108	54.1662	52.1341
ENSMUSG00000019471.10	Cdc37	protein_coding	14577.3	0.0166978	0.05118	0.492664	0.796402	0.0653106	0.0951942	85.8731	91.0213	90.2851	79.2537	76.8669	71.4398
ENSMUSG00000019478.16	Rab4a	protein_coding	77.6762	0.351889	0.318347	0.00828028	0.0754365	0.636544	0.241077	2.65685	2.47778	2.78204	1.80104	1.51662	1.23344
ENSMUSG00000019487.11	Trip10	protein_coding	419.951	0.140702	0.15831	0.0212905	0.145658	0.341938	0.148488	7.11392	7.44683	7.12423	5.59956	5.39086	4.27483
ENSMUSG00000019489.7	Cd70	protein_coding	11.766	0.0081885	0.213525	0.891816	0.966888	0.102212	0.75152	1.23201	0.624991	0.252404	0.445891	0.369219	0.935934
ENSMUSG00000019494.14	Cops6	protein_coding	4002.37	0.0247864	0.0652924	0.367726	0.708733	0.113236	0.125714	81.0446	85.4493	75.0946	65.0622	65.659	68.1356
ENSMUSG00000019505.7	Ubb	protein_coding	39030.5	-0.00458453	0.0483285	0.843551	0.950668	-0.0196303	0.0994677	1130.39	1175.41	1090.41	1072.97	988.141	1009.42
ENSMUSG00000019518.11	Ap4m1	protein_coding	1785.9	0.000780375	0.0504738	0.973663	0.992022	0.00355723	0.107747	16.9982	14.3494	17.7678	15.467	13.7435	14.369
ENSMUSG00000019528.18	Gyg	protein_coding	2750.68	0.0329882	0.0708381	0.260857	0.612418	0.140714	0.12515	60.7834	61.882	57.9726	46.1978	48.6938	50.7244
ENSMUSG00000019539.11	Rcn3	protein_coding	790.512	-0.0207568	0.0697343	0.4537	0.774739	-0.11236	0.149961	25.6073	17.9436	21.5866	22.3034	20.4599	19.9079
ENSMUSG00000019558.14	Slc6a8	protein_coding	98.8997	0.00210555	0.0906005	0.945558	0.983467	0.0181421	0.265678	0.804089	1.1478	0.848464	0.772087	0.954725	0.727931
ENSMUSG00000019564.12	Arid3a	protein_coding	1680.5	-0.0257532	0.0685929	0.359318	0.70238	-0.123135	0.134329	16.2261	11.7493	14.6268	14.5031	13.4465	13.3007
ENSMUSG00000019577.6	Pdk4	protein_coding	16.0568	0.0707316	0.228351	0.273088	0.624515	0.550101	0.501927	0.295458	0.272516	0.230017	0.122209	0.18974	0.16834
ENSMUSG00000019578.11	Ubxn6	protein_coding	3949.16	-0.0146606	0.0478019	0.53179	0.818628	-0.0549492	0.0878798	33.4976	32.9454	33.6823	34.2184	29.6078	29.0063
ENSMUSG00000019579.13	Mydgf	protein_coding	2056.48	0.0479017	0.0863167	0.155144	0.474825	0.193046	0.135796	50.0433	51.3496	43.3656	37.2689	39.0152	36.53
ENSMUSG00000019590.16	Cyb561	protein_coding	61.8615	0.159622	0.279487	0.0634104	0.29128	0.618512	0.333195	1.11405	1.04769	0.849398	0.587291	0.778087	0.377525
ENSMUSG00000019647.16	Sema6a	protein_coding	138.346	1.46305	0.361309	3.23334e-06	0.000155864	1.75358	0.376675	1.68174	0.986452	0.905491	0.329945	0.45029	0.162719
ENSMUSG00000019659.8	Ccdc12	protein_coding	5009.91	0.0236219	0.0638898	0.384864	0.722846	0.107412	0.123609	98.6494	97.6516	86.6505	76.8679	78.3387	78.6337
ENSMUSG00000019689.4	Fmc1	protein_coding	462.19	-0.00238726	0.0682419	0.928078	0.978949	-0.0158529	0.175629	31.2121	37.8417	28.6244	33.2393	25.8478	29.3805
ENSMUSG00000019699.16	Akt3	protein_coding	3562.44	-0.0150882	0.0606885	0.560433	0.833275	-0.0754871	0.129659	30.4297	32.5844	36.5654	37.6613	28.5677	27.645
ENSMUSG00000019710.13	Mrpl24	protein_coding	6004.85	-0.103748	0.0925479	0.0195424	0.136626	-0.213392	0.0913878	115.183	119.611	127.741	133.099	117.263	124.106
ENSMUSG00000019715.14	Gle1	protein_coding	3045.57	0.0023032	0.046648	0.919605	0.976605	0.0095974	0.0950884	25.1109	23.9476	24.7124	24.6452	20.7065	20.0995
ENSMUSG00000019718.8	L3hypdh	protein_coding	10.9421	0.0294148	0.192426	0.600275	0.851525	0.30527	0.58257	0.223394	0.232147	0.206257	0.200203	0.116044	0.165465
ENSMUSG00000019726.12	Lyst	protein_coding	10367	-0.0488248	0.0797298	0.138847	0.45023	-0.175112	0.118311	26.8654	23.5844	31.7855	29.3255	27.4168	25.7453
ENSMUSG00000019731.13	Slc35e1	protein_coding	5322.66	0.0112084	0.049196	0.635077	0.869274	0.0457685	0.0964375	56.143	58.9066	62.7588	53.0344	51.9528	48.339
ENSMUSG00000019732.14	Calr3	protein_coding	20.191	0.0279549	0.158875	0.559035	0.832952	0.261842	0.448148	0.650734	0.414518	0.584928	0.492058	0.316903	0.426763
ENSMUSG00000019734.16	Tmc4	protein_coding	516.707	-0.310738	0.274439	0.00751844	0.0703597	-0.55064	0.206004	4.33473	4.02394	6.09765	7.96996	4.88737	6.06462
ENSMUSG00000019737.14	Syne4	protein_coding	124.503	-0.257316	0.305917	0.0197734	0.137399	-0.615075	0.263911	1.66581	1.25041	2.00549	2.69446	1.5829	2.45766
ENSMUSG00000019738.15	Polr2i	protein_coding	875.466	0.0070246	0.0551466	0.775214	0.928843	0.034522	0.120892	35.8491	36.1959	35.3155	30.3131	31.4766	31.3727
ENSMUSG00000019761.10	Krt10	protein_coding	106.11	-0.0949674	0.169421	0.0806683	0.333747	-0.383159	0.219346	2.15156	2.33091	1.9101	2.8923	2.35294	2.21338
ENSMUSG00000019763.11	Rmnd1	protein_coding	1832.7	-0.0270286	0.0680022	0.337254	0.682588	-0.124299	0.129531	15.2173	14.3423	14.1418	16.771	12.0034	13.8635
ENSMUSG00000019767.12	Ccdc170	protein_coding	14.3789	-0.368532	0.505187	0.0233744	0.156	-1.21087	0.534066	0.12626	0.0756965	0.134509	0.282881	0.234239	0.181843
ENSMUSG00000019768.16	Esr1	protein_coding	272.994	0.0209787	0.0785194	0.469464	0.783115	0.130507	0.18042	1.17116	0.815956	1.08899	0.895149	0.737974	0.868904
ENSMUSG00000019773.7	Fbxo5	protein_coding	963.9	0.0376594	0.0915384	0.251552	0.600846	0.199135	0.173676	29.7792	23.6693	22.0694	21.7965	16.0751	20.9014
ENSMUSG00000019774.8	Mtrf1l	protein_coding	642.112	-0.0403614	0.0850877	0.211858	0.556391	-0.185826	0.148842	9.78796	8.59686	8.68083	11.217	7.8582	8.51854
ENSMUSG00000019777.16	Hdac2	protein_coding	3666.84	0.00342465	0.0494743	0.883925	0.964233	0.0151448	0.103735	39.3363	39.6387	42.1343	34.8252	36.2123	35.4264
ENSMUSG00000019779.15	Frk	protein_coding	6.15239	0.174252	0.450784	0.0828734	NA	1.88024	1.08418	0.0759097	0.172938	0.0161738	0.0102044	0.0253492	0.0281127
ENSMUSG00000019782.10	Rwdd1	protein_coding	2353.43	-0.00728133	0.0597177	0.77369	0.928094	-0.0395682	0.137604	68.9059	77.7814	65.8413	63.651	68.074	62.8513
ENSMUSG00000019789.9	Hey2	protein_coding	2.02655	0.00575598	0.298871	0.926476	NA	0.131908	1.42943	0.0173735	0.0312477	0.0185085	0.0233548	0	0.0321708
ENSMUSG00000019790.17	Stxbp5	protein_coding	2547.1	-0.0218914	0.0592189	0.404803	0.737633	-0.0931593	0.111826	7.03588	7.24571	7.65771	8.19797	6.35798	6.37405
ENSMUSG00000019791.12	Hint3	protein_coding	846.683	-0.0245346	0.0641978	0.369338	0.709383	-0.110139	0.122689	7.19309	7.50673	6.96219	6.98733	7.1297	6.69326
ENSMUSG00000019792.8	Trmt11	protein_coding	834.484	-0.0204233	0.0574048	0.429178	0.756781	-0.0859335	0.108694	7.76466	7.22831	7.42313	7.25498	7.0617	6.85726
ENSMUSG00000019794.13	Katna1	protein_coding	2723.58	-0.012473	0.0567114	0.619476	0.861942	-0.0594988	0.119814	58.5658	61.5057	58.3061	56.6398	50.077	58.8798
ENSMUSG00000019795.17	Pcmt1	protein_coding	3349.29	0.0417423	0.0678638	0.166455	0.49309	0.139212	0.100609	36.7777	37.0209	35.4507	30.4777	28.2492	29.6586
ENSMUSG00000019796.12	Lrp11	protein_coding	105.814	0.14015	0.245252	0.0654451	0.297437	0.539617	0.292919	1.87935	2.12748	1.35548	0.894429	1.03948	1.34013
ENSMUSG00000019797.11	Mtres1	protein_coding	456.387	-0.00512598	0.0566584	0.836161	0.949334	-0.0264684	0.127986	5.48226	5.30274	5.25536	4.94767	4.62242	4.97174
ENSMUSG00000019802.13	Sec63	protein_coding	4813.78	-0.00600002	0.0460025	0.791675	0.935238	-0.0241364	0.0913788	25.7043	25.0825	29.154	25.7643	23.7095	22.8807
ENSMUSG00000019804.12	Snx3	protein_coding	7956.53	0.0459431	0.0724171	0.144744	0.459988	0.153647	0.105357	296.144	296.86	277.439	235.376	227.873	233.684
ENSMUSG00000019806.13	Aig1	protein_coding	1101.42	-0.0107296	0.0589228	0.67229	0.886363	-0.0551214	0.130308	5.81378	5.67049	5.77762	4.98083	5.23514	5.69875
ENSMUSG00000019808.8	Adat2	protein_coding	326.434	-0.000972896	0.0621582	0.969609	0.99036	-0.00576188	0.151236	11.5394	10.671	10.4377	9.36589	10.2395	9.50801
ENSMUSG00000019809.16	Pex3	protein_coding	1377.64	-0.0132295	0.0527814	0.588611	0.84639	-0.0569789	0.105351	14.2	12.7473	14.9843	14.0196	13.0612	11.7627
ENSMUSG00000019810.15	Fuca2	protein_coding	2819.78	0.0455954	0.0977187	0.19116	0.529979	0.221427	0.169396	28.6041	21.1907	22.6701	16.2531	19.3116	19.4504
ENSMUSG00000019813.16	Cep57l1	protein_coding	851.468	-0.0100964	0.0580371	0.688625	0.892466	-0.0512624	0.127925	7.43274	5.97696	7.64229	7.04919	5.90537	6.465
ENSMUSG00000019814.5	Ltv1	protein_coding	2185.37	-8.34658e-05	0.0466014	0.997079	0.998875	-0.000348702	0.0952514	45.8045	44.9083	47.9349	42.1991	42.0349	39.135
ENSMUSG00000019817.18	Plagl1	protein_coding	44.4655	-1.24905	0.367953	3.91504e-05	0.00120733	-1.51387	0.36812	0.117363	0.122369	0.195699	0.281239	0.414638	0.39685
ENSMUSG00000019818.15	Cd164	protein_coding	19242.2	0.0520914	0.0773111	0.116691	0.41199	0.168842	0.107624	249.612	203.576	220.052	188.582	177.048	167.632
ENSMUSG00000019820.11	Utrn	protein_coding	10819.2	-0.0451981	0.102106	0.20266	0.545307	-0.231731	0.181891	24.6157	26.1292	35.0041	39.0626	25.9648	25.1507
ENSMUSG00000019822.12	Smpd2	protein_coding	1065.58	-0.103892	0.116476	0.0301238	0.185115	-0.263567	0.121546	9.9031	10.4503	11.5204	12.9164	10.0394	11.2
ENSMUSG00000019823.17	Mical1	protein_coding	10744.3	-0.0796187	0.0859919	0.0423484	0.230869	-0.193846	0.095487	81.2875	75.269	87.3714	94.0086	75.9781	78.8854
ENSMUSG00000019826.11	Zbtb24	protein_coding	1981.91	-0.0628965	0.0925718	0.0901617	0.357961	-0.21096	0.124494	18.2007	15.6697	18.9251	21.5459	15.8991	17.1421
ENSMUSG00000019828.13	Grm1	protein_coding	3.50264	-0.0328454	0.272131	0.624126	NA	-0.503546	1.02762	0.0156504	0.0125105	0.0277882	0.0140257	0.0232279	0.0322002
ENSMUSG00000019831.14	Wasf1	protein_coding	3.11976	0.00808573	0.26582	0.900747	NA	0.135308	1.08491	0.0419392	0.0670501	0.0595723	0.0187927	0.0622449	0.0517731
ENSMUSG00000019832.5	Rab32	protein_coding	2463.82	0.616323	0.226518	0.000249425	0.0051704	0.693318	0.189284	64.9731	69.3366	56.4247	28.686	36.1902	39.6723
ENSMUSG00000019836.5	Amd-ps4	processed_pseudogene	2.10434	-0.024212	0.323565	0.683192	NA	-0.700267	1.71587	0	0.190788	0.0423777	0	0.177116	0.147319
ENSMUSG00000019837.8	Gtf3c6	protein_coding	1956.74	0.0181204	0.0506346	0.455993	0.776016	0.0681287	0.0913913	34.1251	34.2009	36.8861	31.5789	29.4968	28.2957
ENSMUSG00000019838.11	Slc16a10	protein_coding	1684.97	1.07678	0.240879	1.88259e-06	0.000101722	1.17955	0.247512	19.7104	14.4834	12.4463	4.48411	7.31743	6.3743
ENSMUSG00000019841.15	Rev3l	protein_coding	3862.88	-0.0480707	0.0940681	0.166619	0.49325	-0.213485	0.154347	11.8497	12.3226	15.4665	17.0389	12.4452	11.6344
ENSMUSG00000019842.6	Traf3ip2	protein_coding	2812.43	-0.0995173	0.124725	0.0391011	0.219435	-0.281521	0.136454	34.1953	30.2586	36.9366	45.0808	31.3424	33.7975
ENSMUSG00000019843.14	Fyn	protein_coding	19365.6	-0.0480008	0.0644302	0.115347	0.40952	-0.131941	0.0837928	216.546	197.085	209.066	219.381	198.983	189.857
ENSMUSG00000019845.8	Tube1	protein_coding	247.565	-0.00898555	0.0711853	0.740044	0.912838	-0.059933	0.180632	1.77653	1.25124	1.52384	1.37541	1.40522	1.43274
ENSMUSG00000019846.11	Lama4	protein_coding	11.3138	0.752694	0.759521	0.00363401	0.0424039	2.19276	0.753967	0.0628161	0.0792844	0.0845306	0.0222217	0.0220807	0
ENSMUSG00000019848.14	Popdc3	protein_coding	3.38077	0.0220102	0.26312	0.737506	NA	0.341219	1.01809	0.0766167	0.0689009	0.122433	0.0514972	0.0639631	0.0709364
ENSMUSG00000019849.11	Prep	protein_coding	2530.67	0.0299337	0.0619009	0.278159	0.629787	0.113633	0.104783	12.218	11.1976	11.951	10.9103	8.61181	9.65428
ENSMUSG00000019850.11	Tnfaip3	protein_coding	34505.3	0.0346441	0.176568	0.506447	0.804328	0.323936	0.487575	137.926	305.903	336.139	122.908	276.556	149.035
ENSMUSG00000019851.8	Perp	protein_coding	73.5702	-0.0165256	0.122267	0.668657	0.884122	-0.151659	0.35435	1.79869	2.30378	1.11053	2.08822	1.91116	1.21115
ENSMUSG00000019852.7	Arfgef3	protein_coding	30.9761	-0.1528	0.309294	0.0904599	0.358631	-0.738002	0.43592	0.0930473	0.0656289	0.0758025	0.0735775	0.161453	0.108108
ENSMUSG00000019853.6	Hebp2	protein_coding	3.40674	0.00242177	0.258486	0.970094	NA	0.0387617	1.0339	0.0406088	0.0243462	0.0648928	0.0272948	0.0339021	0.0501308
ENSMUSG00000019854.17	Reps1	protein_coding	5049.76	-0.0151778	0.05021	0.527725	0.815856	-0.0596298	0.0944282	41.9418	42.5093	46.2328	41.3343	38.8323	40.9679
ENSMUSG00000019856.14	Fam184a	protein_coding	30.8366	-0.0372513	0.183276	0.488246	0.79524	-0.348094	0.502227	0.386495	0.0980332	0.2613	0.319728	0.206836	0.321139
ENSMUSG00000019857.7	Asf1a	protein_coding	1095.18	-0.0188861	0.0640427	0.479773	0.78956	-0.0947935	0.134141	14.1694	15.4646	13.0505	14.3153	12.6228	13.7552
ENSMUSG00000019861.15	Gopc	protein_coding	3098.35	-0.0052095	0.0468552	0.820087	0.943648	-0.0214884	0.0944823	14.2691	12.7437	14.2665	13.3817	11.4778	12.4595
ENSMUSG00000019863.7	Qrsl1	protein_coding	1116.82	-0.0170653	0.0577371	0.505136	0.803901	-0.0771965	0.115836	14.6581	12.1699	14.4424	14.5433	11.8477	12.4404
ENSMUSG00000019864.14	Rtn4ip1	protein_coding	976.891	-0.0181914	0.0665624	0.500733	0.801246	-0.0973507	0.144579	11.7224	8.99236	9.76285	10.8941	8.4747	9.73389
ENSMUSG00000019865.9	Nmbr	protein_coding	1.48559	0.045049	0.352289	0.426893	NA	1.59659	2.0095	0.0865202	0.0148204	0	0	0.0137583	0.0152582
ENSMUSG00000019866.15	Crybg1	protein_coding	6580.98	0.0798983	0.0995254	0.0521041	0.259856	0.227094	0.116922	41.6068	46.6195	45.3879	39.6464	31.5079	31.0147
ENSMUSG00000019868.16	Vta1	protein_coding	2649.72	0.0501264	0.0757766	0.124862	0.42534	0.164186	0.106984	62.342	61.3699	57.944	49.3445	46.3154	48.7529
ENSMUSG00000019872.13	Smpdl3a	protein_coding	7903.12	-0.088018	0.088215	0.0319204	0.192227	-0.200318	0.0933706	174.721	176.186	172.16	184.954	179.841	170.634
ENSMUSG00000019873.8	Reep3	protein_coding	3627.9	0.0106384	0.0527262	0.661761	0.881206	0.0474971	0.108569	23.1625	19.6114	22.6566	18.6627	19.3143	18.237
ENSMUSG00000019874.11	Fabp7	protein_coding	2.965	0.019577	0.291681	0.761345	NA	0.392083	1.29096	0.191511	0.0382722	0.170019	0	0.142118	0.118208
ENSMUSG00000019876.15	Pkib	protein_coding	1705.05	0.0742063	0.121626	0.0850976	0.344792	0.280821	0.163093	8.40904	7.0463	7.86339	4.818	5.93537	6.21095
ENSMUSG00000019877.10	Serinc1	protein_coding	6302.87	0.0118651	0.0504501	0.619843	0.861942	0.049413	0.0996085	66.2852	56.7673	59.9524	56.0921	52.0695	49.397
ENSMUSG00000019878.8	Hsf2	protein_coding	682.643	-0.0140066	0.0628613	0.592256	0.847848	-0.0747296	0.139533	3.10264	3.13257	3.96021	3.21605	3.02828	3.28664
ENSMUSG00000019883.11	Echdc1	protein_coding	807.632	0.00734107	0.0595447	0.77168	0.927016	0.0397194	0.13688	10.4848	9.60284	9.05739	8.15242	8.86082	8.19101
ENSMUSG00000019889.10	Ptprk	protein_coding	80.1142	-0.439574	0.396104	0.00817371	0.0748618	-0.810369	0.3064	0.230504	0.233314	0.175402	0.398394	0.219926	0.388027
ENSMUSG00000019890.4	Nts	protein_coding	1.76308	0.0774022	0.370563	0.24922	NA	1.89279	1.6427	0.0639393	0.191668	0.0681167	0.0429762	0.0355863	0
ENSMUSG00000019891.15	Dcbld1	protein_coding	76.876	0.0310882	0.118102	0.404492	0.737612	0.234233	0.280981	0.646523	0.604408	0.420262	0.397728	0.426919	0.439643
ENSMUSG00000019894.14	Slc6a15	protein_coding	3.92473	0.00942168	0.261431	0.88446	NA	0.152201	1.04737	0.0360277	0.0308567	0.0109662	0.0345939	0.0229163	0.00635365
ENSMUSG00000019897.8	Ccdc59	protein_coding	2513.12	-0.0496516	0.073167	0.123151	0.422953	-0.156681	0.10163	25.6832	25.2841	30.1297	28.6821	26.4061	25.3574
ENSMUSG00000019899.17	Lama2	protein_coding	9.7235	0.267347	0.471689	0.0453812	0.239737	1.29303	0.646159	0.04325	0.040335	0.0383964	0.0193801	0.0106984	0.0148309
ENSMUSG00000019907.10	Ppp1r12a	protein_coding	12287.1	-0.00627622	0.0471575	0.784924	0.932873	-0.0258528	0.0947307	72.2097	73.9972	76.9061	76.4189	61.7002	64.7542
ENSMUSG00000019916.14	P4ha1	protein_coding	2641.59	0.00354576	0.051352	0.881738	0.964233	0.0163593	0.109967	34.7387	30.0949	30.0344	29.6723	26.524	27.4163
ENSMUSG00000019917.10	Septin10	protein_coding	262.243	0.086999	0.176124	0.109494	0.399133	0.404249	0.252581	5.56778	4.5379	3.9908	2.29369	3.39871	3.70589
ENSMUSG00000019920.18	Lims1	protein_coding	6180.79	-0.0174096	0.0507428	0.473472	0.785824	-0.066516	0.0927905	57.3269	55.0111	60.5261	53.7492	53.5413	53.5681
ENSMUSG00000019923.14	Zwint	protein_coding	3340.02	-0.0123368	0.0532368	0.614565	0.859484	-0.0544307	0.10809	38.6204	34.6232	35.3632	33.1918	34.0951	32.9801
ENSMUSG00000019927.6	Ube2d1	protein_coding	2499.4	-0.0465096	0.069258	0.134883	0.443604	-0.144856	0.0968856	25.3209	25.8628	28.6963	28.3448	26.0212	24.3169
ENSMUSG00000019929.16	Dcn	protein_coding	26.0274	-0.0829047	0.230517	0.206839	0.550164	-0.557499	0.441651	0.143519	0.254033	0.131053	0.238865	0.25865	0.194044
ENSMUSG00000019933.7	Mrln	protein_coding	1.95172	0.148647	0.472304	0.0635622	NA	3.13995	1.69248	0.135248	0.16217	0.144084	0	0.0376371	0
ENSMUSG00000019935.16	Slc17a8	protein_coding	4.80684	0.103447	0.344639	0.21343	NA	1.16823	0.938946	0.059171	0.0506782	0.0990578	0.0113632	0.0376371	0.0313052
ENSMUSG00000019942.13	Cdk1	protein_coding	1260.33	0.371968	0.394307	0.013504	0.106803	0.803508	0.325281	18.6876	16.4833	12.4051	4.29379	8.65012	10.9907
ENSMUSG00000019943.10	Atp2b1	protein_coding	5488.54	0.0123285	0.0608281	0.632021	0.867221	0.0646062	0.13491	19.4693	15.6617	19.1716	18.7851	14.1132	13.5157
ENSMUSG00000019944.14	Rhobtb1	protein_coding	504.028	0.663598	0.300665	0.000732755	0.0121404	0.804984	0.238371	6.89598	4.61471	3.98111	2.36609	3.00465	2.49713
ENSMUSG00000019945.10	Cabcoco1	protein_coding	46.6543	-0.566362	0.406324	0.00390439	0.0445477	-0.881543	0.305478	1.07491	1.44051	1.31354	2.12497	2.21707	1.91238
ENSMUSG00000019947.10	Arid5b	protein_coding	2549.71	-0.00367005	0.0655887	0.888037	0.965636	-0.0230949	0.164039	9.87935	12.4784	14.6358	13.11	10.5643	9.90456
ENSMUSG00000019948.4	Actr6	protein_coding	876.076	-0.0460623	0.0814031	0.159586	0.482025	-0.17902	0.127284	20.8847	21.0371	18.8839	21.2319	19.1264	21.0128
ENSMUSG00000019951.10	Uhrf1bp1l	protein_coding	4502.84	-0.0708334	0.0793893	0.0535888	0.265115	-0.176092	0.0912325	21.3381	21.7003	24.3062	24.224	22.0832	21.4561
ENSMUSG00000019952.15	Poc1b	protein_coding	1303.19	-0.0178183	0.059359	0.491992	0.796402	-0.0824531	0.119994	13.9405	13.9524	16.5759	16.2055	12.9631	12.86
ENSMUSG00000019960.8	Dusp6	protein_coding	4607.52	-0.00267538	0.04512	0.905148	0.971517	-0.0107622	0.0903159	72.5351	66.8419	76.2562	65.7757	63.7107	63.6112
ENSMUSG00000019961.17	Tmpo	protein_coding	12442.9	0.0168117	0.0557147	0.505357	0.804041	0.0729365	0.1095	57.1627	56.8097	56.3987	46.7435	46.9598	50.2611
ENSMUSG00000019966.18	Kitl	protein_coding	426.646	1.16046	0.231736	1.30978e-07	1.10642e-05	1.26106	0.238952	6.74981	4.16002	4.0628	1.95991	2.08873	1.51652
ENSMUSG00000019969.14	Psen1	protein_coding	5691.59	0.0229038	0.0511791	0.355218	0.69842	0.0791331	0.0855941	64.9034	58.9683	64.8438	57.2594	49.6842	52.215
ENSMUSG00000019970.15	Sgk1	protein_coding	4308.49	0.00949628	0.0541064	0.698521	0.895829	0.044401	0.114637	40.126	46.3669	44.4814	38.6478	38.1254	36.3751
ENSMUSG00000019971.10	Cep290	protein_coding	464.147	0.0296454	0.0936286	0.358171	0.701258	0.188015	0.204618	2.5415	1.6596	2.06725	1.41738	1.84651	1.5984
ENSMUSG00000019975.12	Ikbip	protein_coding	332.173	0.0108999	0.0782007	0.700505	0.896776	0.0788135	0.204903	4.16533	2.97728	3.02436	2.50069	3.07002	2.95541
ENSMUSG00000019977.16	Hbs1l	protein_coding	2898.87	-0.0475745	0.072598	0.134503	0.443115	-0.154604	0.103305	21.2447	21.2518	24.2062	24.8716	20.037	21.3261
ENSMUSG00000019978.16	Epb41l2	protein_coding	8252.75	0.242463	0.121727	0.00076761	0.0126018	0.323241	0.0960819	38.719	36.3356	38.8225	26.9145	27.8028	26.1801
ENSMUSG00000019979.12	Apaf1	protein_coding	3629.18	0.0330153	0.0609436	0.235174	0.584024	0.114613	0.0965458	19.9181	20.3379	21.1629	17.2108	16.0764	17.1907
ENSMUSG00000019982.15	Myb	protein_coding	1362	-0.709474	0.149305	7.69857e-07	4.84337e-05	-0.737108	0.149126	6.27526	4.43431	6.14757	9.22825	7.50222	8.27049
ENSMUSG00000019984.16	Med23	protein_coding	2212.77	-0.027464	0.0637499	0.319731	0.668215	-0.114617	0.115191	15.7756	13.9117	17.0667	17.456	13.5916	14.1239
ENSMUSG00000019986.17	Ahi1	protein_coding	608.6	-0.149044	0.137459	0.0121554	0.0995052	-0.305048	0.12165	3.96148	3.42492	3.99086	4.43397	3.82925	4.25371
ENSMUSG00000019987.9	Arg1	protein_coding	50.5911	0.117574	0.319563	0.169932	0.498385	0.893823	0.651274	0.75212	2.25459	1.29727	0.361093	1.43521	0.243173
ENSMUSG00000019988.7	Nedd1	protein_coding	1417.79	0.00499196	0.0488715	0.830752	0.947388	0.0215836	0.100982	18.1985	15.9156	17.2263	15.8766	14.8727	14.2909
ENSMUSG00000019989.8	Enpp3	protein_coding	5.0669	0.0790882	0.315181	0.301897	NA	0.987759	0.956784	0.0862018	0.0556559	0.0211924	0.0267414	0.0147621	0.0327429
ENSMUSG00000019990.15	Pde7b	protein_coding	61.6535	0.150919	0.279908	0.0742501	0.31946	0.632072	0.354088	0.33024	0.203755	0.355231	0.124992	0.149895	0.229565
ENSMUSG00000019992.8	Mtfr2	protein_coding	184.913	0.362989	0.415212	0.0166919	0.123443	0.863503	0.360782	6.56269	5.76765	3.99227	1.45364	2.63565	3.79758
ENSMUSG00000019996.17	Map7	protein_coding	1252.33	-0.226971	0.194104	0.00689119	0.0661297	-0.406453	0.150424	6.09408	6.28223	7.6064	9.76706	7.18647	6.74714
ENSMUSG00000019997.11	Ccn2	protein_coding	231.202	1.27082	0.330066	1.10696e-05	0.000420201	1.49057	0.33914	4.9925	7.07319	5.3781	2.86825	1.8783	0.895205
ENSMUSG00000019998.6	Stx7	protein_coding	6091.27	0.0630487	0.110894	0.111372	0.402027	0.257205	0.161556	79.6714	66.8458	71.5255	45.7205	58.0441	57.545
ENSMUSG00000020000.7	Moxd1	protein_coding	3.32674	0.225397	0.548636	0.032033	NA	2.98995	1.39457	0.112284	0.104716	0.0531642	0.0167712	0.0138873	0
ENSMUSG00000020003.16	Pex7	protein_coding	1027.95	0.00498276	0.0554012	0.83936	0.950208	0.0250263	0.123458	4.22012	4.25308	4.11972	3.53068	3.77933	3.68627
ENSMUSG00000020007.4	Il20ra	protein_coding	15.1542	-0.0059859	0.167043	0.905906	0.97179	-0.064686	0.547239	0.213623	0.433478	0.245085	0.287169	0.219498	0.32457
ENSMUSG00000020009.13	Ifngr1	protein_coding	15506	0.114972	0.130196	0.0268764	0.172218	0.290741	0.13136	295.109	308.382	275.647	202.386	227.753	209.038
ENSMUSG00000020010.7	Vnn3	protein_coding	343.125	1.07519	0.422033	0.000286589	0.00578743	1.37978	0.380406	17.1842	13.2346	9.69325	2.07311	6.22892	5.1946
ENSMUSG00000020014.17	Cfap54	protein_coding	19.4616	-0.151973	0.324683	0.10099	0.383035	-0.809022	0.493285	0.0517627	0.0326666	0.0580468	0.0512721	0.0940091	0.0739896
ENSMUSG00000020015.10	Cdk17	protein_coding	6324.56	-0.146494	0.107835	0.0068589	0.0659605	-0.256163	0.0947482	43.2263	45.8018	49.8676	51.9291	47.9053	47.8652
ENSMUSG00000020017.14	Hal	protein_coding	17.8414	-0.0409786	0.181771	0.441554	0.765083	-0.365724	0.475231	0.143803	0.146564	0.122558	0.193312	0.176078	0.106513
ENSMUSG00000020018.6	Snrpf	protein_coding	3694.43	-0.0271649	0.0651411	0.328048	0.674888	-0.117522	0.120159	193.93	214.42	195.542	192.61	191.058	199.588
ENSMUSG00000020019.4	Ntn4	protein_coding	110.281	1.07709	0.243121	2.21541e-06	0.000116897	1.18183	0.249716	1.8344	2.30185	1.86335	0.917561	0.854757	0.592464
ENSMUSG00000020020.8	Usp44	protein_coding	7.09875	-0.188071	0.437558	0.082506	NA	-1.49709	0.862217	0.0890584	0.0237303	0.0210837	0.079813	0.0991333	0.158803
ENSMUSG00000020021.4	Fgd6	protein_coding	546.187	0.0158207	0.072059	0.566568	0.836174	0.0975331	0.170181	3.96028	3.00126	3.11011	3.28666	2.80773	2.32491
ENSMUSG00000020022.17	Ndufa12	protein_coding	1563.66	0.0164346	0.0641258	0.535473	0.821004	0.0864355	0.139486	51.7989	52.4138	46.3516	40.4736	40.3074	45.3609
ENSMUSG00000020023.18	Tmcc3	protein_coding	1531.88	0.260798	0.263963	0.0118603	0.0981164	0.526825	0.209367	14.8314	10.5204	11.8548	5.93104	8.54955	8.28351
ENSMUSG00000020024.7	Cep83	protein_coding	1950.69	0.0188359	0.0570178	0.462368	0.779652	0.0810606	0.110294	13.023	13.6338	13.8914	11.2848	11.8562	10.9392
ENSMUSG00000020027.18	Socs2	protein_coding	1293.59	0.672057	0.20697	8.64506e-05	0.00221267	0.731386	0.186304	8.51881	8.91451	7.39854	3.67466	5.01851	4.56309
ENSMUSG00000020029.6	Nudt4	protein_coding	3219.36	0.0337062	0.0805737	0.27304	0.624483	0.166956	0.15232	53.0857	54.7405	47.7616	37.1263	45.1727	40.7837
ENSMUSG00000020032.14	Nuak1	protein_coding	583.375	0.357348	0.343295	0.0100821	0.0877639	0.6863	0.266732	6.76673	6.43823	5.56152	2.41235	4.80831	3.06466
ENSMUSG00000020034.7	Tcp11l2	protein_coding	5024.04	-0.0798543	0.109592	0.0600486	0.282398	-0.251157	0.133563	63.3868	60.4612	72.5969	85.8336	61.8122	61.5311
ENSMUSG00000020038.10	Cry1	protein_coding	1864.29	-0.0298472	0.069126	0.298006	0.650295	-0.131968	0.126804	23.3775	28.1169	26.6864	28.6317	24.4663	23.4765
ENSMUSG00000020042.15	Btbd11	protein_coding	1331.62	-0.166216	0.179609	0.0167762	0.123752	-0.378309	0.158184	4.75612	5.45492	6.78687	7.58568	6.46279	5.66025
ENSMUSG00000020044.13	Timp3	protein_coding	324.638	1.59167	0.281913	9.9242e-10	1.96226e-07	1.77274	0.290108	2.51323	3.84766	2.65133	1.13275	0.768916	0.489874
ENSMUSG00000020048.13	Hsp90b1	protein_coding	31202.2	0.075086	0.137799	0.100561	0.382134	0.31838	0.193882	503.18	416.87	339.311	258.461	325.785	311.792
[truncated: 20,330 more rows]
